# Supplementary material for: PRECOGx: exploring GPCR signaling mechanisms with deep protein representations
Source: Nucleic Acids Res. 2022 May 26;50(W1):W598–610. doi: 10.1093/nar/gkac426 (PMC9252787; doi:10.1093/nar/gkac426)
Supplement: gkac426_Supplemental_Files [file gkac426_supplemental_files.zip › Supplementary_Tables.xlsx]

## Sheet: S1
Table S1: Performance during the training phase (5-fold-cross validation) of the PRECOG approach on the GEMTA assay dataset
G-protein family	G-protein		MCC	ACC	PRE	REC	SPE	F1M	AUC
Gs	GNAS	5-fold-CV	0.52	0.78	0.61	0.75	0.8	0.64	0.77		MCC	Mathhew Correlation Coefficient
		5-fold-CV_STD	0.05	0.02	0.04	0.05	0.02	0.03	0.02		ACC	Accuracy
		Randomization	-0.09	0.49	0.22	0.36	0.55	0.27	0.45		PRE	Precision
	GNAI1	5-fold-CV	0.59	0.86	0.93	0.9	0.67	0.91	0.79		REC	Recall
		5-fold-CV_STD	0.07	0.02	0.02	0.03	0.09	0.01	0.04		SPE	Specificity
		Randomization	0.01	0.64	0.81	0.73	0.27	0.76	0.5		F1M	F1 measure
Gi/Go	GNAI2	5-fold-CV	0.51	0.8	0.88	0.86	0.64	0.87	0.75		AUC	Area Under the Curve
		5-fold-CV_STD	0.08	0.03	0.02	0.03	0.07	0.02	0.04		5-fold-CV	5-fold-cross validation
		Randomization	0.01	0.56	0.74	0.62	0.38	0.67	0.5		5-fold-CV_STD	Standard deviation during 5-fold-CV
	GoA	5-fold-CV	0.51	0.8	0.89	0.84	0.67	0.86	0.76		Randomization	Randomized 5-fold-cross validation
		5-fold-CV_STD	0.05	0.02	0.02	0.02	0.05	0.02	0.03
		Randomization	0.02	0.56	0.76	0.61	0.42	0.66	0.51
	GoB	5-fold-CV	0.41	0.83	0.95	0.86	0.64	0.89	0.75
		5-fold-CV_STD	0.13	0.03	0.02	0.02	0.12	0.02	0.07
		Randomization	0.04	0.69	0.89	0.74	0.32	0.8	0.53
	GNAZ	5-fold-CV	0.4	0.76	0.86	0.82	0.57	0.84	0.7
		5-fold-CV_STD	0.08	0.03	0.02	0.03	0.06	0.02	0.04
		Randomization	-0.08	0.52	0.72	0.58	0.32	0.64	0.45
G12/G13	GNA12	5-fold-CV	0.45	0.78	0.48	0.72	0.8	0.55	0.76
		5-fold-CV_STD	0.12	0.04	0.11	0.08	0.04	0.09	0.06
		Randomization	-0.1	0.53	0.13	0.29	0.59	0.18	0.44
	GNA13	5-fold-CV	0.44	0.74	0.6	0.68	0.76	0.62	0.72
		5-fold-CV_STD	0.06	0.03	0.05	0.04	0.04	0.03	0.03
		Randomization	0.03	0.55	0.33	0.43	0.6	0.37	0.52
Gq/G11	GNAQ	5-fold-CV	0.38	0.69	0.67	0.63	0.74	0.63	0.68
		5-fold-CV_STD	0.08	0.04	0.05	0.05	0.06	0.04	0.04
		Randomization	-0.03	0.49	0.41	0.46	0.52	0.42	0.48
	GNA11	5-fold-CV	0.4	0.71	0.63	0.63	0.77	0.62	0.7
		5-fold-CV_STD	0.06	0.03	0.05	0.06	0.04	0.04	0.03
		Randomization	-0.02	0.51	0.37	0.42	0.56	0.38	0.49
	GNA14	5-fold-CV	0.38	0.68	0.69	0.68	0.69	0.66	0.68
		5-fold-CV_STD	0.07	0.03	0.04	0.04	0.05	0.04	0.04
		Randomization	-0.02	0.49	0.48	0.5	0.49	0.48	0.49
	GNA15	5-fold-CV	0.66	0.89	0.95	0.92	0.75	0.93	0.83
		5-fold-CV_STD	0.09	0.03	0.01	0.03	0.07	0.02	0.04
		Randomization	-0.09	0.61	0.8	0.7	0.2	0.74	0.45
B-arrestins	Barr1/Grk2	5-fold-CV	0.44	0.76	0.87	0.79	0.65	0.82	0.72
		5-fold-CV_STD	0.1	0.04	0.03	0.04	0.07	0.03	0.05
		Randomization	-0.03	0.53	0.72	0.58	0.39	0.64	0.49
	Barr2	5-fold-CV	0.48	0.81	0.88	0.88	0.6	0.87	0.74
		5-fold-CV_STD	0.07	0.03	0.02	0.03	0.06	0.02	0.03
		Randomization	-0.01	0.58	0.76	0.66	0.34	0.7	0.5
	Barr2/GRK2	5-fold-CV	0.41	0.79	0.91	0.82	0.63	0.86	0.72
		5-fold-CV_STD	0.16	0.06	0.03	0.04	0.13	0.04	0.08
		Randomization	0.02	0.63	0.82	0.7	0.33	0.75	0.51

## Sheet: S2
Table S2: model performances during training on individual quantitative datasets (TGF or GEMTA) datasets and testing on unseen GtoPdb couplings
TRAINING
Gprotein family	Gprotein	best_layer	training_assay	MCC	REC	SPE	AUC	PRE	Positive	Negative	Algorithm
Gs	GNAS	28	TGF	0.46±0.04	0.69±0.02	0.76±0.04	0.73±0.02	0.7±0.03	66	82	log-reg
	GNAL	33	TGF	0.44±0.04	0.69±0.04	0.75±0.02	0.72±0.02	0.7±0.02	66	82	log-reg
Gi/o	GoA	20	GEMTA	0.53±0.08	0.84±0.01	0.71±0.09	0.78±0.05	0.91±0.03	75	23	log-reg
	GoB	33	GEMTA	0.25±0.06	0.82±0.02	0.48±0.06	0.65±0.03	0.9±0.01	83	15	svc
	GNAI1	31	GEMTA	0.47±0.05	0.8±0.03	0.72±0.09	0.76±0.03	0.92±0.02	77	21	log-reg
	GNAI2	20	GEMTA	0.41±0.09	0.75±0.02	0.69±0.12	0.72±0.05	0.88±0.04	73	25	svc
	GNAI3	29	TGF	0.49±0.06	0.84±0.02	0.7±0.05	0.77±0.03	0.92±0.01	118	30	log-reg
	GNAZ	32	GEMTA	0.27±0.09	0.69±0.05	0.59±0.07	0.64±0.04	0.82±0.03	71	27	svc
G12/13	GNA12	18	TGF	0.46±0.02	0.73±0.02	0.73±0.03	0.73±0.01	0.66±0.02	61	87	log-reg
	GNA13	18	TGF	0.45±0.04	0.68±0.03	0.77±0.04	0.72±0.02	0.63±0.04	53	95	svc
Gq/11	GNA11	25	GEMTA	0.31±0.05	0.61±0.04	0.7±0.03	0.66±0.02	0.54±0.03	35	63	svc
	GNA14	18	TGF	0.35±0.05	0.72±0.04	0.63±0.03	0.67±0.02	0.75±0.02	90	58	svc
	GNA15	22	GEMTA	0.49±0.06	0.75±0.01	0.82±0.07	0.79±0.04	0.95±0.02	79	19	log-reg
	GNAQ	31	TGF	0.37±0.06	0.7±0.04	0.66±0.03	0.68±0.03	0.73±0.02	82	66	log-reg
Arrestins	Barr1-GRK2	0	GEMTA	0.35±0.05	0.71±0.03	0.65±0.05	0.68±0.03	0.84±0.02	69	28	svc
	Barr2	33	GEMTA	0.17±0.07	0.56±0.04	0.61±0.07	0.59±0.04	0.82±0.04	73	24	log-reg
	Barr2-GRK2	0	GEMTA	0.34±0.07	0.72±0.02	0.64±0.08	0.68±0.04	0.87±0.03	74	23	log-reg
Testing
Gprotein family	Gprotein	REC-best layer	Positive	Negative	REC-PRECOG		testing
Gs	GNAS	0.92	37	80	0.77		Gprotein_family	PRECOGx	Positive	Negative	REC-PRECOG-TGF	REC-PRECOG-GEMTA
	GNAL	0.95	37	80	0.86		Gs	0.97	37	80	0.86	0.56
Gi/o	GoA	0.95	86	74	0.73		G12/13	1	8	109	1	0.82
	GoB	0.88	86	74	0.73		Gi/o	1	86	74	0.96	0.99
	GNAI1	0.93	86	74	0.77		Gq/11	1	43	74	0.9	0.98
	GNAI2	0.92	86	74	0.78
	GNAI3	0.75	68	49	0.92
	GNAZ	0.86	86	74	0.7
G12/13	GNA12	1	8	109	1				Choosing best model
	GNA13	0.88	8	109	0.67		i.)	34 models(layers) per Gprotein/β-arrestin
Gq/11	GNA11	0.67	75	85	0.48		ii.)	Top 5 model(layers) per Gprotein/Arrestin based on highest AUC score in 5-fold CV while |REC-SPE|<0.15
	GNA14	0.93	43	74	0.83		iii.)	Best model out of 5 based on REC score in testing for each Gprotein/β-arrestin
	GNA15	0.69	43	74	0.55		iv.)	17 best models for each Gprotein/β-arrestin
	GNAQ	0.88	43	74	0.52
Arrestins	Barr1-GRK2	0.89	9	11	0.71
	Barr2	0.5	14	6	0.56
	Barr2-GRK2	0.93	14	6	0.78

## Sheet: S3
Table S3: model performances during training on the coupling-UCM analysis dataset and testing on unseen GtoPdb couplings
PRECOGx TRAINING																UCM TRAINING
Gprotein family	Gprotein	MCC	REC	SPE	AUC	PRE	MCC(STDV)	REC(STDV)	SPE(STDV)	AUC(STDV)	PRE(STDV)	Algorithm	training_assay			Gprotein family	Gprotein	MCC	REC	SPE	AUC	PRE	MCC(STDV)	REC(STDV)	SPE(STDV)	AUC(STDV)	PRE(STDV)	Positive	Negative	Algorithm	training_assay
Gs	GNAS(28)	0.46	0.69	0.76	0.73	0.7	0.04	0.02	0.04	0.02	0.03	log-reg	TGF			Gs	GNAS(32)	0.39	0.65	0.74	0.7	0.57	0.04	0.02	0.03	0.02	0.04	54	110	log-reg	UCM
	GNAL(33)	0.44	0.69	0.75	0.72	0.7	0.04	0.04	0.02	0.02	0.02	log-reg	TGF				GNAL(14)	0.24	0.55	0.7	0.63	0.42	0.05	0.05	0.03	0.03	0.03	45	119	log-reg	UCM
Gi/o	GoA(20)	0.53	0.84	0.71	0.78	0.91	0.08	0.01	0.09	0.05	0.03	svc	GEMTA			Gi/o	GNAI1(24)	0.48	0.8	0.68	0.74	0.81	0.07	0.03	0.06	0.04	0.03	103	61	svc	UCM
	GoB(33)	0.25	0.82	0.48	0.65	0.9	0.06	0.02	0.06	0.03	0.01	svc	GEMTA				GNAI2(24)	0.49	0.8	0.68	0.74	0.81	0.07	0.03	0.06	0.03	0.03	101	63	svc	UCM
	GNAI1(31)	0.47	0.8	0.72	0.76	0.92	0.05	0.03	0.09	0.03	0.02	log-reg	GEMTA				GNAI3(28)	0.5	0.82	0.68	0.75	0.86	0.06	0.03	0.04	0.03	0.02	115	49	svc	UCM
	GNAI2(20)	0.41	0.75	0.69	0.72	0.88	0.09	0.02	0.12	0.05	0.04	svc	GEMTA				GoA(23)	0.45	0.79	0.65	0.72	0.79	0.04	0.02	0.04	0.02	0.02	102	62	svc	UCM
	GNAI3(29)	0.49	0.84	0.7	0.77	0.92	0.06	0.02	0.05	0.03	0.01	log-reg	TGF				GoB(24)	0.44	0.77	0.67	0.72	0.81	0.05	0.03	0.04	0.03	0.02	104	60	svc	UCM
	GNAZ(32)	0.27	0.69	0.59	0.64	0.82	0.09	0.05	0.07	0.04	0.03	svc	GEMTA				GNAZ(20)	0.33	0.68	0.64	0.66	0.74	0.04	0.03	0.04	0.02	0.02	97	67	log-reg	UCM
G12/13	GNA12(18)	0.46	0.73	0.73	0.73	0.66	0.02	0.02	0.03	0.01	0.02	log-reg	TGF			Gq/11	GNA11(31)	0.5	0.78	0.71	0.74	0.72	0.05	0.04	0.03	0.02	0.03	78	86	svc	UCM
	GNA13(18)	0.45	0.68	0.77	0.72	0.63	0.04	0.03	0.04	0.02	0.04	svc	TGF				GNAQ(31)	0.53	0.78	0.74	0.76	0.75	0.06	0.04	0.02	0.03	0.02	80	84	svc	UCM
Gq/11	GNA11(25)	0.31	0.61	0.7	0.66	0.54	0.05	0.04	0.03	0.02	0.03	svc	GEMTA				GNA14(32)	0.42	0.7	0.71	0.71	0.72	0.07	0.05	0.03	0.03	0.03	83	81	svc	UCM
	GNA14(18)	0.35	0.72	0.63	0.67	0.75	0.05	0.04	0.03	0.02	0.02	svc	TGF				GNA15(9)	0.47	0.77	0.7	0.73	0.74	0.03	0.03	0.03	0.02	0.01	86	78	svc	UCM
	GNA15(22)	0.49	0.75	0.82	0.79	0.95	0.06	0.01	0.07	0.04	0.02	log-reg	GEMTA			G12/13	GNA12(0)	0.14	0.54	0.63	0.59	0.25	0.06	0.06	0.03	0.04	0.02	30	134	log-reg	UCM
	GNAQ(31)	0.37	0.7	0.66	0.68	0.73	0.06	0.04	0.03	0.03	0.02	log-reg	TGF				GNA13(20)	0.21	0.55	0.7	0.62	0.32	0.07	0.07	0.02	0.04	0.04	33	131	log-reg	UCM
Arrestins	Barr1-GRK2(0)	0.35	0.71	0.65	0.68	0.84	0.05	0.03	0.05	0.03	0.02	svc	GEMTA
	Barr2(33)	0.17	0.56	0.61	0.59	0.82	0.07	0.04	0.07	0.04	0.04	log-reg	GEMTA
	Barr2-GRK2(0)	0.34	0.72	0.64	0.68	0.87	0.07	0.02	0.08	0.04	0.03	log-reg	GEMTA
TESTING
Comparison of old version PRECOG vs PRECOGx in testing RECALL																Comparison UCM best vs PRECOGx best test RECALL
Gprotein family	Gprotein	REC-PRECOGX	REC-PRECOG													Gprotein family	Gprotein	REC-UCM	REC-PRECOGX
Gs	GNAS(28)	0.92	0.77													Gs	GNAS	0.78	0.92
	GNAL(33)	0.95	0.86			Comparison of old version PRECOG vs PRECOGx in testing RECALL gprotein familywise											GNAL	0.85	0.95
Gi/o	GoA(20)	0.95	0.73			Gprotein_family	REC-PRECOGX	REC-PRECOG-TGF	REC-PRECOG-GEMTA							Gi/o	GNAI1	0.79	0.93
	GoB(33)	0.88	0.73			Gs	0.97	0.86	0.56								GNAI2	0.79	0.92
	GNAI1(31)	0.93	0.77			G12/13	1	1	0.82								GNAI3	0.5	0.75
	GNAI2(20)	0.92	0.78			Gi/o	1	0.96	0.99								GoA	0.9	0.95
	GNAI3(29)	0.75	0.92			Gq/11	1	0.9	0.98								GoB	0.9	0.88
	GNAZ(32)	0.86	0.7														GNAZ	0.69	0.86
G12/13	GNA12(18)	1	1													Gq/11	GNA11	0.63	0.67
	GNA13(18)	0.88	0.67														GNAQ	0.6	0.88
Gq/11	GNA11(25)	0.67	0.48														GNA14	0.69	0.93
	GNA14(18)	0.93	0.83														GNA15	0.63	0.65
	GNA15(29)	0.65	0.55													G12/13	GNA12	0.12	1
	GNAQ(31)	0.88	0.52														GNA13	0.75	0.88
Arrestins	Barr1-GRK2(0)	0.89	0.71
	Barr2(33)	0.5	0.56
	Barr2-GRK2(0)	0.93	0.78

## Sheet: S4
Table S4: performances of model testing for distinct GPCR classes									RECALL=0		TESTING SET FOR SPECIFIC GPROTEIN HAS GPCRs THAT EITHER ALL COUPLE TO IT OR ALL DON’T COUPLE TO IT(NO BINARY CLASSIFICATION)
Comparison of RECALL by classes for best model (TGF or GEMTA)
Gprotein family	Gprotein	classA	classB1	classB2	classC	frizzeled	ALL-PRECOGx
Gs	GNAS(28)	0.86	1	1	0	1	0.92
	GNAL(33)	0.91	1	1	0	1	0.95
Gi/o	GoA(20)	0.96	0	0.5	1	1	0.95
	GoB(33)	0.87	0	1	1	1	0.88
	GNAI1(31)	0.92	0	1	1	1	0.93
	GNAI2(20)	0.91	0	1	1	1	0.92
	GNAI3(29)	0.94	1	0.5	0	0	0.75
	GNAZ(32)	0.84	0	1	1	1	0.86
G12/13	GNA12(18)	1	0	1	0	1	1
	GNA13(18)	0.67	0	1	0	1	0.88
Gq/11	GNA11(25)	0.75	0	0.2	0	0	0.67
	GNA14(18)	0.93	0.75	1	1	1	0.93
	GNA15(22)	0.71	1	0.8	0	1	0.69
	GNAQ(31)	0.87	1	0.8	1	1	0.88
Comparison of RECALL by classes for best model (UCM)
Gprotein family	Gprotein	classA	classB1	classB2	classC	frizzeled	ALL-UCM
Gs	GNAS(32)	0.67	1	1	0	1	0.78
	GNAL(14)	0.89	1	0.6	0	1	0.85
Gi/o	GNAI1(24)	0.81	0	0.5	1	0.67	0.79
	GNAI2(24)	0.81	0	0.5	1	0.67	0.79
	GNAI3(28)	0.57	0	0	0	0.33	0.5
	GoA(23)	0.88	0	1	1	1	0.9
	GoB(24)	0.88	0	1	1	1	0.9
	GNAZ(20)	0.81	0	0.5	0.5	0	0.69
Gq/11	GNA11(31)	0.73	0	0	0	1	0.63
	GNAQ(31)	0.69	0	0	0	1	0.6
	GNA14(32)	0.73	0	0.4	0	1	0.69
	GNA15(9)	0.73	0	0.4	0	0.33	0.63
G12/13	GNA12(0)	0.33	0	0	0	0	0.12
	GNA13(20)	0.67	0	0.5	0	1	0.75

## Sheet: S5
Table S5: validation of PRECOGx on four reported couplings from TRUPATH and TGF assays
	log(Emax/EC50),TRUPATH					TGF LogRAi					PRECOGX
	ADRB2	NTSR1	LPAR6	HTR7		ADRB2	NTSR1	LPAR6	HTR7		ADRB2	NTSR1	LPAR6	HTR7
GNAI1	n.r.	8.80612	5.72925	n.r.		-1.97	-0.655311	-0.32	-0.4		0.001	1	0.155	0.912
GNAI2	6.6304	8.85642	6.24286	n.r.		/	/	/	/		0.359	0.934	0.797	0.744
GNAI3	n.r.	8.50892	5.31726	n.r.		-1.62	-0.542709	-0.12	-0.29		0.235	0.04	0.889	0.885
GoA	5.4396	9.00506	6.99167	n.r.		/	/	/	/		0.001	0.997	0.557	0.999
GoB	5.95941	8.82463	7.06852	n.r.		/	/	/	/		0.538	0.974	0.882	0.935
GNAZ	5.40045	8.94625	6.55137	n.r.		-1.85	-1.01835	-0.69	-0.17		0.374	0.719	0.748	0.732
GαGust	n.r.	8.94373	6.39553	n.r.		/	/	/	/		/	/	/	/
GNAS	6.40556	n.r.	5.55669	7.89214		0	-1.43838	-1.18	-0.07		0.996	0.718	0.483	0.345
GNAL	6.76753	n.r.	n.r.	7.83099		-0.24	-1.58636	-1.54	-0.07		0.963	0.69	0.216	0.712
GNAQ	n.r.	8.83808	n.r.	n.r.		-0.57	-0.0780708	-1.14	-0.24		0.655	0.76	0.38	0.736
GNA11	n.r.	9.26043	n.r.	n.r.		/	/	/	/		0.183	0.677	0.586	0.368
GNA15	8.47575	9.07734	n.r.	n.r.		-2	-1.95479	-1.16	-0.38		0.771	0.899	0.784	0.701
GNA12	n.r.	8.66891	7.23423	n.r.		-2	-1.38109	0	-0.22		0.134	0.81	0.686	0.372
GNA13	n.r.	8.99917	7.36753	n.r.		-2	-1.55837	-0.01	-0.06		0.209	0.258	0.667	0.651
	n.r=no response no coupling
	TRUPATH	TGF
ACC	0.58	0.69
REC	0.72	0.8
PRE	0.6	0.7
AUC	0.56	0.68

## Sheet: S6
Table S6: PRECOGx prediction for GPCRs whose transduction mechanism is not reported in GtoPdb/IUPHAR
IUPHAR GPCRs predicted but no information in GtoPdb
#Input	GNAS	GNAL	GNAI1	GNAI2	GNAI3	GoA	GoB	GNAZ	GNA11	GNA14	GNA15	GNAQ	GNA12	GNA13	Barr1-GRK2	Barr2	Barr2-GRK2	PMID	consequence
ACKR1	0.99	0.936	1	0.955	0.315	1	0.961	0.701	0.39	0.703	0.034	0.714	0.948	0.719	0.118	0.495	0.5				present in ebret or shedding
ACKR2	0.349	0.416	1	0.932	0.993	0.998	0.942	0.858	0.224	0.699	0.485	0.547	0.591	0.398	0.462	0.498	0.5
ACKR3	0.047	0.444	1	0.913	1	0.992	0.975	0.847	0.243	0.874	0.391	0.589	0.662	0.58	0.915	0.496	0.501			Total GtoPdb	GtoPdb coupled	No information	Only GtoPdb
ACKR4	0.304	0.436	1	0.93	0.997	0.998	0.959	0.893	0.23	0.887	0.39	0.509	0.614	0.52	0.893	0.499	0.501			377	256	121	112
ADGRA1	1	1	0.009	0.202	0	0	0.148	0.731	0.335	0.534	0.021	0.781	0.8	0.742	0.397	0.502	0.5
ADGRD2	0.997	0.898	1	0.839	0.068	0.98	0.92	0.773	0.383	0.648	0.305	0.591	0.841	0.771	0.72	0.498	0.501
ADGRE1	0.957	0.994	0.942	0.666	0.192	0.015	0.903	0.769	0.257	0.622	0.761	0.592	0.664	0.374	0.861	0.504	0.501
ADGRE3	0.892	0.902	0.947	0.699	0.121	0.014	0.894	0.789	0.303	0.613	0.727	0.564	0.56	0.209	0.374	0.497	0.501
ADGRE4P	0.961	0.834	0.033	0.478	0.001	0.004	0.856	0.698	0.208	0.607	0.34	0.546	0.303	0.182	0.748	0.492	0.501
ADGRF2	0.995	0.798	1	0.752	0.989	0.147	0.936	0.778	0.359	0.601	0.086	0.535	0.969	0.789	0.554	0.495	0.501
ADGRG7	0.985	0.981	0.999	0.755	0.458	0.07	0.895	0.743	0.349	0.646	0.793	0.513	0.888	0.37	0.818	0.498	0.501
ADGRL4	0.962	0.979	0.978	0.662	0.2	0.004	0.855	0.75	0.281	0.639	0.462	0.588	0.831	0.438	0.612	0.497	0.501
C3AR1	0.212	0.525	1	0.968	1	0.924	0.992	0.841	0.483	0.576	0.397	0.517	0.935	0.179	0.793	0.504	0.501
C5AR2	0.788	0.453	1	0.938	1	0.999	0.871	0.828	0.299	0.69	0.239	0.373	0.674	0.374	0.314	0.496	0.5
CALCRL	0.987	0.994	0.11	0.648	0.091	0.002	0.649	0.547	0.192	0.494	0.347	0.644	0.601	0.12	0.438	0.498	0.501
CCRL2	0.254	0.66	1	0.91	1	1	0.955	0.804	0.4	0.512	0.228	0.491	0.575	0.189	0.7	0.497	0.5
CMKLR2	0.108	0.067	1	0.931	1	1	0.981	0.9	0.456	0.905	0.355	0.544	0.627	0.382	0.657	0.494	0.501
FZD8	0.998	0.998	0.999	0.92	0.005	1	0.987	0.82	0.285	0.596	0.982	0.601	0.831	0.353	0.459	0.508	0.5
GABBR1	0.992	0.997	0.994	0.786	0	0.992	0.893	0.756	0.22	0.621	0.143	0.683	0.92	0.93	0.89	0.507	0.501
GABBR2	0.993	0.998	0.992	0.707	0	0.971	0.9	0.744	0.247	0.637	0.273	0.786	0.931	0.92	0.874	0.506	0.501
GPR107	0.999	0.992	0.996	0.732	0	0.186	0.97	0.78	0.382	0.58	0.03	0.842	0.988	0.88	0.508	0.507	0.501
GPR135	0.954	0.945	1	0.886	0.867	1	0.928	0.729	0.297	0.68	0.944	0.547	0.809	0.269	0.531	0.501	0.501
GPR137	1	0.992	0.976	0.645	0	0.999	0.904	0.735	0.331	0.572	0.006	0.894	0.99	0.958	0.571	0.503	0.501
GPR141	0.997	0.789	0.999	0.85	0.156	0.99	0.961	0.72	0.369	0.747	0.044	0.595	0.973	0.885	0.564	0.495	0.5
GPR142	0.883	0.097	1	0.896	0.577	1	0.985	0.775	0.43	0.421	0.034	0.708	0.807	0.15	0.67	0.501	0.501
GPR143	1	0.99	0.187	0.583	0.001	0.855	0.671	0.519	0.305	0.69	0.056	0.557	0.91	0.662	0.309	0.5	0.5
GPR146	0.154	0.473	1	0.807	0.967	0.868	0.865	0.571	0.388	0.826	0.29	0.605	0.585	0.361	0.437	0.496	0.5
GPR148	0.971	0.152	1	0.847	0.854	0.987	0.939	0.728	0.285	0.816	0.189	0.709	0.937	0.816	0.262	0.495	0.5
GPR149	1	0.996	0.071	0.735	0.673	0	0.757	0.76	0.322	0.577	0.029	0.876	0.971	0.746	0.602	0.5	0.501
GPR15	0.467	0.637	1	0.816	1	0.965	0.969	0.853	0.427	0.815	0.557	0.591	0.527	0.364	0.896	0.495	0.501
GPR150	0.998	0.885	0.979	0.832	0.187	1	0.937	0.61	0.486	0.617	0.529	0.731	0.777	0.563	0.297	0.497	0.5
GPR151	0.993	0.951	0.998	0.873	0.901	0.813	0.836	0.761	0.394	0.622	0.447	0.582	0.792	0.482	0.56	0.496	0.501
GPR152	0.998	0.993	1	0.768	0.975	0.201	0.743	0.766	0.336	0.508	0.357	0.45	0.326	0.22	0.183	0.499	0.501
GPR153	1	0.998	0.956	0.674	0.004	0	0.876	0.725	0.306	0.567	0.062	0.833	0.978	0.888	0.429	0.505	0.501
GPR156	1	0.996	0.995	0.797	0.002	0.156	0.778	0.767	0.318	0.563	0.019	0.879	0.956	0.844	0.609	0.504	0.501
GPR157	1	0.771	0.996	0.616	0.082	0.939	0.486	0.624	0.286	0.436	0.101	0.345	0.555	0.421	0.515	0.496	0.5
GPR160	0.999	0.757	0.805	0.551	0.174	0.798	0.991	0.734	0.381	0.686	0.03	0.868	0.978	0.893	0.53	0.484	0.5
GPR161	0.994	0.986	0.779	0.628	0.993	0	0.524	0.714	0.285	0.838	0.468	0.678	0.777	0.62	0.742	0.5	0.501
GPR162	0.999	0.998	0.905	0.685	0.037	0.009	0.8	0.718	0.311	0.589	0.044	0.825	0.967	0.877	0.436	0.503	0.501
GPR171	0.058	0.122	0.98	0.768	0.251	0.995	0.938	0.719	0.549	0.418	0.366	0.326	0.451	0.45	0.547	0.496	0.5
GPR173	0.662	0.683	0.997	0.812	0.997	0.973	0.561	0.566	0.283	0.599	0.195	0.457	0.666	0.552	0.599	0.495	0.5
GPR176	0.999	0.938	0.922	0.733	0.93	0.001	0.868	0.745	0.371	0.732	0.226	0.764	0.785	0.634	0.853	0.496	0.502
GPR182	0.309	0.514	1	0.905	0.997	0.99	0.957	0.78	0.424	0.606	0.406	0.688	0.742	0.67	0.565	0.499	0.501
GPR19	0.912	0.646	0.955	0.762	0.981	0.784	0.869	0.82	0.484	0.653	0.704	0.716	0.495	0.307	0.9	0.497	0.501
GPR21	0.938	0.766	0.841	0.533	0.999	0.008	0.5	0.374	0.22	0.638	0.525	0.566	0.462	0.426	0.707	0.494	0.501
GPR25	0.387	0.391	1	0.932	0.998	1	0.981	0.841	0.279	0.771	0.473	0.474	0.555	0.448	0.484	0.497	0.5
GPR32	0.202	0.209	1	0.91	1	1	0.963	0.871	0.47	0.907	0.241	0.432	0.637	0.277	0.696	0.496	0.501
GPR42	0.771	0.419	0.999	0.817	0.539	0.627	0.674	0.567	0.566	0.192	0.224	0.559	0.772	0.585	0.631	0.492	0.5
GPR45	0.791	0.858	0.991	0.826	0.999	0.97	0.638	0.518	0.367	0.826	0.638	0.568	0.365	0.428	0.838	0.493	0.501
GPR50	0.953	0.996	1	0.535	0.917	0.18	0.554	0.767	0.237	0.555	0.957	0.306	0.114	0.022	0.71	0.501	0.501
GPR52	0.936	0.793	0.943	0.583	0.999	0.218	0.635	0.442	0.213	0.686	0.492	0.556	0.443	0.479	0.841	0.495	0.501
GPR61	0.971	0.971	0.901	0.85	0.441	0.412	0.412	0.615	0.388	0.588	0.83	0.722	0.643	0.299	0.577	0.5	0.501
GPR62	0.988	0.655	0.918	0.835	0.01	0.908	0.759	0.635	0.211	0.343	0.251	0.494	0.514	0.146	0.333	0.491	0.5
GPR63	0.955	0.709	1	0.85	1	0.987	0.904	0.613	0.412	0.932	0.691	0.694	0.73	0.654	0.703	0.494	0.501
GPR82	0.608	0.354	0.99	0.843	0.932	0.988	0.962	0.683	0.392	0.844	0.193	0.464	0.88	0.609	0.444	0.493	0.5
GPR83	0.798	0.498	0.99	0.884	0.997	0.997	0.909	0.834	0.494	0.652	0.829	0.71	0.416	0.45	0.685	0.499	0.501
GPR85	0.835	0.85	0.997	0.824	1	0.779	0.601	0.534	0.276	0.694	0.184	0.501	0.68	0.481	0.833	0.492	0.501
GPR87	0.12	0.051	1	0.89	0.797	0.999	0.951	0.8	0.513	0.524	0.816	0.362	0.614	0.34	0.946	0.501	0.501
GPR88	0.532	0.158	1	0.854	0.947	0.997	0.927	0.657	0.271	0.593	0.269	0.272	0.854	0.244	0.19	0.497	0.5
GPRC5A	1	1	0.015	0.696	0	0.051	0.169	0.691	0.319	0.571	0	0.827	0.995	0.978	0.816	0.499	0.501
GPRC5B	1	1	0.008	0.551	0	0.205	0.254	0.684	0.314	0.606	0.001	0.845	0.986	0.977	0.534	0.499	0.501
GPRC5C	1	0.999	0.014	0.733	0	0.012	0.217	0.689	0.313	0.575	0.001	0.813	0.995	0.984	0.657	0.504	0.501
GPRC5D	1	1	0.007	0.531	0	0.678	0.086	0.706	0.319	0.573	0	0.83	0.992	0.986	0.361	0.493	0.5
LGR4	0.976	0.997	0.968	0.827	0	0.18	0.887	0.756	0.339	0.592	0.294	0.866	0.643	0.748	0.656	0.503	0.501
LGR5	0.971	0.997	0.932	0.84	0.001	0.313	0.875	0.744	0.308	0.597	0.277	0.848	0.608	0.691	0.645	0.502	0.501
LGR6	0.971	0.997	0.988	0.841	0	0.844	0.898	0.78	0.309	0.583	0.299	0.824	0.62	0.733	0.365	0.505	0.501
MAS1L	0.973	0.644	1	0.786	0.982	0.84	0.869	0.782	0.424	0.649	0.021	0.855	0.843	0.316	0.616	0.497	0.501
MRGPRE	0.925	0.913	1	0.84	0.217	0.961	0.835	0.79	0.401	0.771	0.014	0.815	0.826	0.647	0.057	0.495	0.5
MRGPRF	0.88	0.794	1	0.881	0.945	0.997	0.877	0.805	0.428	0.756	0.032	0.805	0.799	0.648	0.558	0.5	0.5
MRGPRG	0.94	0.937	1	0.907	0.013	0.973	0.802	0.772	0.374	0.728	0.014	0.802	0.711	0.599	0.089	0.494	0.499
NPY6R	0.95	0.731	0.974	0.904	0.516	0.995	0.955	0.701	0.515	0.786	0.504	0.596	0.517	0.387	0.171	0.491	0.5
OPN1LW	0.823	0.899	0.998	0.831	0.998	0.996	0.48	0.615	0.269	0.902	0.866	0.54	0.581	0.555	0.792	0.5	0.501
OPN1MW	0.844	0.88	0.998	0.836	0.999	0.996	0.5	0.616	0.268	0.915	0.878	0.544	0.568	0.532	0.819	0.5	0.501
OPN1SW	0.805	0.942	0.997	0.882	0.999	0.998	0.407	0.664	0.329	0.859	0.898	0.613	0.555	0.41	0.853	0.498	0.501
OPN3	0.814	0.979	0.989	0.833	0.995	0.996	0.459	0.594	0.259	0.844	0.919	0.585	0.496	0.272	0.88	0.501	0.501
P2RY8	0.277	0.357	0.917	0.845	0.952	0.883	0.768	0.681	0.664	0.35	0.797	0.508	0.789	0.688	0.852	0.498	0.501
RHO	0.921	0.98	0.994	0.862	0.987	0.997	0.384	0.686	0.377	0.829	0.919	0.667	0.69	0.528	0.721	0.501	0.5
TAAR2	0.83	0.744	0.05	0.635	0.998	0.254	0.833	0.669	0.15	0.918	0.778	0.685	0.145	0.147	0.782	0.498	0.5
TAAR3P	0.929	0.77	0.007	0.561	0.998	0.005	0.793	0.596	0.162	0.835	0.629	0.679	0.159	0.152	0.818	0.496	0.5
TAAR5	0.88	0.755	0.035	0.556	0.992	0.006	0.826	0.531	0.179	0.823	0.475	0.645	0.169	0.316	0.493	0.496	0.5
TAAR6	0.741	0.623	0.455	0.583	0.998	0.003	0.649	0.635	0.145	0.784	0.806	0.502	0.128	0.14	0.877	0.499	0.501
TAAR8	0.781	0.65	0.322	0.639	0.998	0.009	0.74	0.652	0.164	0.838	0.762	0.532	0.206	0.174	0.834	0.496	0.501
TAAR9	0.895	0.866	0.105	0.534	0.994	0.005	0.67	0.603	0.159	0.8	0.749	0.537	0.168	0.187	0.842	0.499	0.501
TAS1R1	0.99	0.997	1	0.868	0.003	0.999	0.911	0.727	0.202	0.595	0.212	0.734	0.918	0.91	0.544	0.501	0.501	19352508	Gs coupling	17506496	GNAI1 and GoA coupling
TAS1R2	0.992	0.997	0.997	0.843	0.003	0.988	0.932	0.702	0.213	0.593	0.145	0.785	0.948	0.933	0.745	0.5	0.501	22189795	Gs coupling	17506496	GNAI1 and GoA coupling
TAS1R3	0.993	0.994	1	0.863	0.001	0.999	0.932	0.737	0.213	0.586	0.112	0.731	0.935	0.908	0.467	0.5	0.501	28472098;19352508;23336004;22189795	GNAS coupling	18801333	GNA14 coupling
TAS2R1	0.994	0.002	1	0.64	0.255	0.002	0.97	0.753	0.398	0.58	0.556	0.747	0.875	0.06	0.084	0.493	0.5
TAS2R10	0.983	0.001	1	0.594	0.875	0.003	0.972	0.76	0.396	0.589	0.589	0.695	0.815	0.042	0.247	0.496	0.5
TAS2R13	0.967	0	1	0.701	0.586	0.02	0.985	0.759	0.392	0.582	0.567	0.764	0.872	0.051	0.131	0.496	0.5
TAS2R14	0.982	0	1	0.722	0.625	0.03	0.971	0.761	0.402	0.587	0.719	0.687	0.764	0.019	0.577	0.498	0.5
TAS2R16	0.996	0.003	1	0.679	0.723	0.001	0.965	0.757	0.385	0.592	0.326	0.72	0.913	0.106	0.044	0.494	0.5	19847316;12917372		GNAI2 coupling
TAS2R19	0.977	0	1	0.788	0.677	0.036	0.982	0.76	0.391	0.584	0.642	0.719	0.796	0.04	0.128	0.496	0.5
TAS2R20	0.976	0.001	1	0.73	0.76	0.078	0.976	0.761	0.397	0.588	0.666	0.74	0.744	0.036	0.172	0.497	0.5
TAS2R3	0.995	0.001	1	0.701	0.38	0.003	0.966	0.762	0.407	0.597	0.692	0.738	0.788	0.039	0.265	0.498	0.5
TAS2R30	0.984	0.001	1	0.734	0.918	0.03	0.975	0.761	0.401	0.6	0.675	0.739	0.833	0.057	0.468	0.498	0.5
TAS2R31	0.977	0.001	1	0.739	0.689	0.006	0.97	0.761	0.396	0.592	0.6	0.688	0.728	0.028	0.527	0.498	0.5
TAS2R38	0.994	0	1	0.718	0.95	0.085	0.983	0.759	0.395	0.618	0.703	0.743	0.922	0.216	0.405	0.495	0.5
TAS2R39	0.98	0.001	1	0.72	0.822	0.052	0.979	0.76	0.402	0.63	0.635	0.694	0.857	0.061	0.227	0.498	0.5
TAS2R4	0.979	0.001	1	0.607	0.307	0	0.962	0.757	0.393	0.573	0.452	0.658	0.862	0.067	0.272	0.494	0.5
TAS2R40	0.989	0.001	1	0.664	0.962	0.001	0.976	0.76	0.397	0.6	0.545	0.626	0.865	0.053	0.436	0.498	0.5
TAS2R41	0.993	0.001	1	0.742	0.709	0.018	0.975	0.764	0.389	0.582	0.569	0.689	0.762	0.033	0.074	0.496	0.5
TAS2R42	0.993	0.001	1	0.709	0.89	0.002	0.981	0.76	0.398	0.578	0.645	0.753	0.891	0.044	0.152	0.495	0.5
TAS2R43	0.982	0.001	1	0.73	0.677	0.006	0.978	0.761	0.399	0.593	0.646	0.709	0.729	0.027	0.356	0.498	0.5
TAS2R45	0.966	0.001	1	0.737	0.702	0.005	0.971	0.761	0.399	0.595	0.505	0.683	0.738	0.021	0.345	0.498	0.5
TAS2R46	0.98	0.001	1	0.712	0.852	0.003	0.983	0.761	0.398	0.591	0.627	0.705	0.769	0.028	0.255	0.498	0.5
TAS2R5	0.979	0.001	1	0.622	0.289	0.002	0.952	0.76	0.391	0.579	0.41	0.659	0.827	0.046	0.079	0.495	0.5
TAS2R50	0.953	0.001	1	0.75	0.709	0.041	0.977	0.761	0.393	0.588	0.537	0.734	0.793	0.037	0.119	0.498	0.5
TAS2R60	0.988	0.002	1	0.739	0.925	0.021	0.977	0.759	0.397	0.61	0.468	0.624	0.788	0.059	0.363	0.497	0.5
TAS2R7	0.99	0.002	1	0.655	0.763	0.006	0.971	0.761	0.405	0.597	0.742	0.724	0.709	0.034	0.347	0.499	0.5
TAS2R8	0.99	0.001	1	0.646	0.778	0.003	0.976	0.758	0.401	0.584	0.72	0.736	0.824	0.046	0.468	0.495	0.5
TAS2R9	0.99	0.001	1	0.68	0.831	0.003	0.979	0.761	0.401	0.594	0.712	0.74	0.83	0.063	0.446	0.496	0.5
TPRA1	1	1	0.786	0.708	0	0.022	0.913	0.732	0.316	0.572	0	0.834	0.995	0.958	0.728	0.507	0.501
F2R*	0.628	0.414	1	0.937	0.998	0.999	0.957	0.884	0.631	0.866	0.851	0.521	0.924	0.805	0.731	0.5	0.501
F2RL1*	0.629	0.608	0.996	0.96	0.981	1	0.907	0.878	0.637	0.866	0.857	0.557	0.889	0.776	0.84	0.501	0.501
F2RL2*	0.661	0.408	1	0.947	0.985	1	0.969	0.873	0.595	0.866	0.61	0.551	0.857	0.715	0.729	0.499	0.501
F2RL3*	0.471	0.4	1	0.955	0.765	0.999	0.876	0.814	0.526	0.866	0.721	0.463	0.717	0.667	0.281	0.5	0.5
GPR132*	0.564	0.794	0.99	0.754	0.982	0.93	0.87	0.661	0.625	0.866	0.444	0.536	0.871	0.815	0.82	0.501	0.501
GPR174*	0.603	0.589	0.381	0.791	0.388	0.972	0.89	0.728	0.641	0.172	0.55	0.479	0.806	0.795	0.696	0.498	0.5
GPR35*	0.133	0.077	0.723	0.666	0.568	0.954	0.836	0.593	0.579	0.172	0.421	0.098	0.704	0.694	0.188	0.499	0.5
P2RY10*	0.503	0.555	0.895	0.894	0.617	0.997	0.938	0.784	0.652	0.866	0.703	0.444	0.877	0.771	0.568	0.499	0.5
PTH2R*	0.994	0.983	0.37	0.769	0.354	0.873	0.913	0.795	0.346	0.866	0.861	0.697	0.703	0.365	0.553	0.5	0.501
*Coupling information reported in either the TGF or GEMTA assay

## Sheet: S7
Table S7: predicted coupling class switch for GPCR ClinVar mutations with respect to WT sequences
#Input	GNAS	GNAL	GNAI1	GNAI2	GNAI3	GoA	GoB	GNAZ	GNA11	GNA14	GNA15	GNAQ	GNA12	GNA13	Barr1-GRK2	Barr2	Barr2-GRK2	GPCR	Uniprot	Mut	#AlleleID	ClinicalSignificance	PhenotypeList	Uniprot Info	Uniprot Type
Q16570_G42D	0	0	0	0	0	0	0	0	0	0	0	0	0	0	0	0	0	ACKR1	Q16570	G42D	32767	Benign	DUFFY BLOOD GROUP SYSTEM, FYA/FYB POLYMORPHISM|not specified	note="G -> D (antigen Fy(b); dbSNP:rs12075)"; evidence="ECO:0000269|PubMed:7663520,; CO:0000269|PubMed:7705836, ECO:0000269|PubMed:8248172,; CO:0000269|PubMed:9731074, ECO:0000269|PubMed:9886340"; id="VAR_003480"; 9;	VARIANT
Q16570_R89C	0	0	0	0	0	0	0	0	0	0	0	0	0	0	0	0	0	ACKR1	Q16570	R89C	33435	Pathogenic	DUFFY BLOOD GROUP SYSTEM, FY(bwk) PHENOTYPE	note="R -> C (antigen Fy(x); dbSNP:rs34599082)"; evidence="ECO:0000269|PubMed:9731074,; CO:0000269|PubMed:9746760, ECO:0000269|PubMed:9886340"; id="VAR_015068"; 00;	VARIANT
Q16570-2_G44D	0	0	0	0	0	0	0	0	0	0	0	0	0	0	0	0	0	ACKR1	Q16570-2	G44D	32767	Benign	DUFFY BLOOD GROUP SYSTEM, FYA/FYB POLYMORPHISM|not specified	-	-
Q16570-2_R91C	0	0	0	0	0	0	0	0	0	0	0	0	0	0	0	0	0	ACKR1	Q16570-2	R91C	33435	Pathogenic	DUFFY BLOOD GROUP SYSTEM, FY(bwk) PHENOTYPE	-	-
P25106_V64L	0	0	0	0	0	0	0	0	0	0	0	0	0	0	0	0	0	ACKR3	P25106	V64L	719724	Likely benign	not provided	-	-
P25106_V230I	0	0	0	0	0	0	0	0	0	0	0	0	0	0	0	0	0	ACKR3	P25106	V230I	697433	Benign	not provided	-	-
P25106_V258M	0	0	0	0	0	0	0	0	0	0	0	0	0	0	0	0	0	ACKR3	P25106	V258M	576101	not provided	not provided	-	-
Q14246_R2L	0	0	0	0	0	0	0	0	0	0	0	0	0	0	0	0	0	ADGRE1	Q14246	R2L	705321	Benign	not provided	note="R -> L (in dbSNP:rs34176643)"; id="VAR_046976"; 7;	VARIANT
Q14246_P880T	0	0	0	0	0	0	0	0	0	0	0	0	0	0	0	0	0	ADGRE1	Q14246	P880T	705323	Benign	not provided	-	-
Q14246_T885M	0	0	0	0	0	0	0	0	0	0	0	0	0	0	0	0	0	ADGRE1	Q14246	T885M	716759	Benign	not provided	-	-
Q14246_G92R	0	0	0	0	0	0	0	0	0	0	0	0	0	0	0	0	0	ADGRE1	Q14246	G92R	705322	Benign	not provided	-	-
Q14246-2_G92R	0	0	0	0	0	0	0	0	0	0	0	0	0	0	0	0	0	ADGRE1	Q14246-2	G92R	705322	Benign	not provided	-	-
Q14246-2_P815T	0	0	0	0	0	0	0	0	0	0	0	0	0	0	0	0	0	ADGRE1	Q14246-2	P815T	705323	Benign	not provided	-	-
Q14246-2_R2L	0	0	0	0	0	0	0	0	0	0	0	0	0	0	0	0	0	ADGRE1	Q14246-2	R2L	705321	Benign	not provided	-	-
Q14246-2_T820M	0	0	0	0	0	0	0	0	0	0	0	0	0	0	0	0	0	ADGRE1	Q14246-2	T820M	716759	Benign	not provided	-	-
Q14246-3_R2L	0	0	0	0	0	0	0	0	0	0	0	0	0	0	0	0	0	ADGRE1	Q14246-3	R2L	705321	Benign	not provided	-	-
Q14246-3_P861T	0	0	0	0	0	0	0	0	0	0	0	0	0	0	0	0	0	ADGRE1	Q14246-3	P861T	705323	Benign	not provided	-	-
Q14246-3_T866M	0	0	0	0	0	0	0	0	0	0	0	0	0	0	0	0	0	ADGRE1	Q14246-3	T866M	716759	Benign	not provided	-	-
Q14246-5_R2L	0	0	0	0	0	0	0	0	0	0	0	0	0	0	0	0	0	ADGRE1	Q14246-5	R2L	705321	Benign	not provided	-	-
Q14246-5_P739T	0	0	0	0	0	0	0	0	0	0	0	0	0	0	0	0	0	ADGRE1	Q14246-5	P739T	705323	Benign	not provided	-	-
Q14246-5_T744M	0	0	0	0	0	0	0	0	0	0	0	0	0	0	0	0	0	ADGRE1	Q14246-5	T744M	716759	Benign	not provided	-	-
Q14246-4_G92R	0	0	0	0	0	0	0	0	0	0	0	0	0	0	0	0	0	ADGRE1	Q14246-4	G92R	705322	Benign	not provided	-	-
Q14246-4_P703T	0	0	0	0	0	0	0	0	0	0	0	0	0	0	0	0	0	ADGRE1	Q14246-4	P703T	705323	Benign	not provided	-	-
Q14246-4_T708M	0	0	0	0	0	0	0	0	0	0	0	0	0	0	0	0	0	ADGRE1	Q14246-4	T708M	716759	Benign	not provided	-	-
Q14246-4_R2L	0	0	0	0	0	0	0	0	0	0	0	0	0	0	0	0	0	ADGRE1	Q14246-4	R2L	705321	Benign	not provided	-	-
Q9UHX3_L160V	0	0	0	0	0	0	0	0	0	0	0	0	0	0	0	0	0	ADGRE2	Q9UHX3	L160V	166575	not provided	not provided	-	-
Q9UHX3_Q188H	0	0	0	0	0	0	0	0	0	0	0	0	0	0	0	0	0	ADGRE2	Q9UHX3	Q188H	727958	Benign	not provided	-	-
Q9UHX3_M542V	0	0	0	0	0	0	0	0	0	0	0	0	0	0	0	0	0	ADGRE2	Q9UHX3	M542V	727954	Benign	not provided	-	-
Q9UHX3_R629Q	0	0	0	0	0	0	0	0	0	0	0	0	0	0	0	0	0	ADGRE2	Q9UHX3	R629Q	716216	Benign	not provided	-	-
Q9UHX3_T178N	0	0	0	0	0	0	0	0	0	0	0	0	0	0	0	0	0	ADGRE2	Q9UHX3	T178N	716219	Benign	not provided	-	-
Q9UHX3_C492Y	0	0	0	0	0	0	0	0	0	0	0	0	0	0	0	0	0	ADGRE2	Q9UHX3	C492Y	223695	Pathogenic	Vibratory urticaria	note="C -> Y (in VBU; affects the regulation of mast cells; egranulation; results in increased vibration-induced mast; ells degranulation; no effect on localization to plasma; embrane; dbSNP:rs199718602)"; evidence="ECO:0000269|PubMed:26841242"; id="VAR_078578"; 05;	VARIANT
Q9UHX3_C500Y	0	0	0	0	0	0	0	0	0	0	0	0	0	0	0	0	0	ADGRE2	Q9UHX3	C500Y	756775	Likely benign	not provided	-	-
Q9UHX3_S518R	0	0	0	0	0	0	0	0	0	0	0	0	0	0	0	0	0	ADGRE2	Q9UHX3	S518R	727955	Benign	not provided	-	-
Q9UHX3_F281L	0	0	0	0	0	0	0	0	0	0	0	0	0	0	0	0	0	ADGRE2	Q9UHX3	F281L	716218	Benign	not provided	-	-
Q9UHX3_Y527S	0	0	0	0	0	0	0	0	0	0	0	0	0	0	0	0	0	ADGRE2	Q9UHX3	Y527S	741647	Likely benign	not provided	-	-
Q9UHX3-6_L160V	0	0	0	0	0	0	0	0	0	0	0	0	0	0	0	0	0	ADGRE2	Q9UHX3-6	L160V	166575	not provided	not provided	-	-
Q9UHX3-6_T178N	0	0	0	0	0	0	0	0	0	0	0	0	0	0	0	0	0	ADGRE2	Q9UHX3-6	T178N	716219	Benign	not provided	-	-
Q9UHX3-6_F281L	0	0	0	0	0	0	0	0	0	0	0	0	0	0	0	0	0	ADGRE2	Q9UHX3-6	F281L	716218	Benign	not provided	-	-
Q9UHX3-6_M484V	0	0	0	0	0	0	0	0	0	0	0	0	0	0	0	0	0	ADGRE2	Q9UHX3-6	M484V	727954	Benign	not provided	-	-
Q9UHX3-6_Q188H	0	0	0	0	0	0	0	0	0	0	0	0	0	0	0	0	0	ADGRE2	Q9UHX3-6	Q188H	727958	Benign	not provided	-	-
Q9UHX3-6_R571Q	0	0	0	0	0	0	0	0	0	0	0	0	0	0	0	0	0	ADGRE2	Q9UHX3-6	R571Q	716216	Benign	not provided	-	-
Q9UHX3-4_F188L	0	0	0	0	0	0	0	0	0	0	0	0	0	0	0	0	0	ADGRE2	Q9UHX3-4	F188L	716218	Benign	not provided	-	-
Q9UHX3-4_C407Y	0	0	0	0	0	0	0	0	0	0	0	0	0	0	0	0	0	ADGRE2	Q9UHX3-4	C407Y	756775	Likely benign	not provided	-	-
Q9UHX3-4_S425R	0	0	0	0	0	0	0	0	0	0	0	0	0	0	0	0	0	ADGRE2	Q9UHX3-4	S425R	727955	Benign	not provided	-	-
Q9UHX3-4_R536Q	0	0	0	0	0	0	0	0	0	0	0	0	0	0	0	0	0	ADGRE2	Q9UHX3-4	R536Q	716216	Benign	not provided	-	-
Q9UHX3-4_Y434S	0	0	0	0	0	0	0	0	0	0	0	0	0	0	0	0	0	ADGRE2	Q9UHX3-4	Y434S	741647	Likely benign	not provided	-	-
Q9UHX3-4_C399Y	0	0	0	0	0	0	0	0	0	0	0	0	0	0	0	0	0	ADGRE2	Q9UHX3-4	C399Y	223695	Pathogenic	Vibratory urticaria	-	-
Q9UHX3-4_M449V	0	0	0	0	0	0	0	0	0	0	0	0	0	0	0	0	0	ADGRE2	Q9UHX3-4	M449V	727954	Benign	not provided	-	-
Q9UHX3-3_L160V	0	0	0	0	0	0	0	0	0	0	0	0	0	0	1	0	0	ADGRE2	Q9UHX3-3	L160V	166575	not provided	not provided	-	-
Q9UHX3-3_C451Y	0	0	0	0	0	0	0	0	0	0	0	0	0	0	0	0	0	ADGRE2	Q9UHX3-3	C451Y	756775	Likely benign	not provided	-	-
Q9UHX3-3_S469R	0	0	0	0	0	0	0	0	0	0	0	0	0	0	0	0	0	ADGRE2	Q9UHX3-3	S469R	727955	Benign	not provided	-	-
Q9UHX3-3_Y478S	0	0	0	0	0	0	0	0	0	0	0	0	0	0	0	0	0	ADGRE2	Q9UHX3-3	Y478S	741647	Likely benign	not provided	-	-
Q9UHX3-3_F232L	0	0	0	0	0	0	0	0	0	0	0	0	0	0	0	0	0	ADGRE2	Q9UHX3-3	F232L	716218	Benign	not provided	-	-
Q9UHX3-3_C443Y	0	0	0	0	0	0	0	0	0	0	0	0	0	0	0	0	0	ADGRE2	Q9UHX3-3	C443Y	223695	Pathogenic	Vibratory urticaria	-	-
Q9UHX3-3_M493V	0	0	0	0	0	0	0	0	0	0	0	0	0	0	1	0	0	ADGRE2	Q9UHX3-3	M493V	727954	Benign	not provided	-	-
Q9UHX3-3_R580Q	0	0	0	0	0	0	0	0	0	0	0	0	0	0	0	0	0	ADGRE2	Q9UHX3-3	R580Q	716216	Benign	not provided	-	-
Q9UHX3-5_F139L	0	0	0	0	0	0	0	0	0	0	0	0	0	0	0	0	0	ADGRE2	Q9UHX3-5	F139L	716218	Benign	not provided	-	-
Q9UHX3-5_C350Y	0	0	0	0	0	0	0	0	0	0	0	0	0	0	0	0	0	ADGRE2	Q9UHX3-5	C350Y	223695	Pathogenic	Vibratory urticaria	-	-
Q9UHX3-5_C358Y	0	0	0	0	0	0	0	0	0	0	0	0	0	0	0	0	0	ADGRE2	Q9UHX3-5	C358Y	756775	Likely benign	not provided	-	-
Q9UHX3-5_S376R	0	0	0	0	0	0	0	0	0	0	0	0	0	0	0	0	0	ADGRE2	Q9UHX3-5	S376R	727955	Benign	not provided	-	-
Q9UHX3-5_Y385S	0	0	0	0	0	0	0	0	0	0	0	0	0	0	0	0	0	ADGRE2	Q9UHX3-5	Y385S	741647	Likely benign	not provided	-	-
Q9UHX3-5_R487Q	0	0	0	0	0	0	0	0	0	0	0	0	0	0	0	0	0	ADGRE2	Q9UHX3-5	R487Q	716216	Benign	not provided	-	-
Q9UHX3-5_M400V	0	0	0	0	0	0	0	0	0	0	0	0	0	0	0	0	0	ADGRE2	Q9UHX3-5	M400V	727954	Benign	not provided	-	-
Q9UHX3-2_L160V	0	0	0	0	0	0	0	0	0	0	0	0	0	0	0	0	0	ADGRE2	Q9UHX3-2	L160V	166575	not provided	not provided	-	-
Q9UHX3-2_T178N	0	0	0	0	0	0	0	0	0	0	0	0	0	0	0	0	0	ADGRE2	Q9UHX3-2	T178N	716219	Benign	not provided	-	-
Q9UHX3-2_Y516S	0	0	0	0	0	0	0	0	0	0	0	0	0	0	0	0	0	ADGRE2	Q9UHX3-2	Y516S	741647	Likely benign	not provided	-	-
Q9UHX3-2_F281L	0	0	0	0	0	0	0	0	0	0	0	0	0	0	0	0	0	ADGRE2	Q9UHX3-2	F281L	716218	Benign	not provided	-	-
Q9UHX3-2_C481Y	0	0	0	0	0	0	0	0	0	0	0	0	0	0	0	0	0	ADGRE2	Q9UHX3-2	C481Y	223695	Pathogenic	Vibratory urticaria	-	-
Q9UHX3-2_C489Y	0	0	0	0	0	0	0	0	0	0	0	0	0	0	0	0	0	ADGRE2	Q9UHX3-2	C489Y	756775	Likely benign	not provided	-	-
Q9UHX3-2_S507R	0	0	0	0	0	0	0	0	0	0	0	0	0	0	0	0	0	ADGRE2	Q9UHX3-2	S507R	727955	Benign	not provided	-	-
Q9UHX3-2_M531V	0	0	0	0	0	0	0	0	0	0	0	0	0	0	0	0	0	ADGRE2	Q9UHX3-2	M531V	727954	Benign	not provided	-	-
Q9UHX3-2_R618Q	0	0	0	0	0	0	0	0	0	0	0	0	0	0	0	0	0	ADGRE2	Q9UHX3-2	R618Q	716216	Benign	not provided	-	-
Q9UHX3-2_Q188H	0	0	0	0	0	0	0	0	0	0	0	0	0	0	0	0	0	ADGRE2	Q9UHX3-2	Q188H	727958	Benign	not provided	-	-
P48960_I666M	0	0	0	0	0	0	0	0	0	0	0	0	0	0	0	0	0	ADGRE5	P48960	I666M	727936	Likely benign	not provided	-	-
P48960-3_I617M	0	0	0	0	0	0	0	0	0	0	0	0	0	0	0	0	0	ADGRE5	P48960-3	I617M	727936	Likely benign	not provided	-	-
P48960-2_I573M	0	0	0	0	0	0	0	0	0	0	0	0	0	0	0	0	0	ADGRE5	P48960-2	I573M	727936	Likely benign	not provided	-	-
Q5T601_S96R	0	0	0	0	0	0	0	0	0	0	0	0	0	0	0	0	0	ADGRF1	Q5T601	S96R	710546	Benign	not provided	-	-
Q5T601_T803P	0	0	0	0	0	0	0	0	0	0	0	0	0	0	0	0	0	ADGRF1	Q5T601	T803P	710545	Benign	not provided	-	-
Q5T601-2_S96R	0	0	0	0	0	0	0	0	0	0	0	0	0	0	0	0	0	ADGRF1	Q5T601-2	S96R	710546	Benign	not provided	-	-
Q8IZF3_A475S	0	0	0	0	0	0	0	0	0	0	0	0	0	0	0	0	0	ADGRF4	Q8IZF3	A475S	97510	Uncertain significance	not provided	-	-
Q9Y653_S5L	0	0	0	0	0	0	0	0	0	0	0	0	0	0	0	0	0	ADGRG1	Q9Y653	S5L	577559	Uncertain significance	not provided|Polymicrogyria, bilateral frontoparietal	-	-
Q9Y653_R38Q	0	0	0	0	0	0	0	0	0	0	0	0	0	0	0	0	0	ADGRG1	Q9Y653	R38Q	844040	Likely pathogenic	not provided	note="R -> Q (in BFPP; abolishes interaction with COL3A1;; bSNP:rs764367185)"; evidence="ECO:0000269|PubMed:16240336,; CO:0000269|PubMed:22238662"; id="VAR_069581"; 8;	VARIANT
Q9Y653_T66I	0	0	0	0	0	0	0	0	0	0	0	0	0	0	0	0	0	ADGRG1	Q9Y653	T66I	588568	Uncertain significance	not provided	-	-
Q9Y653_H89Y	0	0	0	0	0	0	0	0	0	0	0	0	0	0	0	0	0	ADGRG1	Q9Y653	H89Y	169275	Pathogenic	Polymicrogyria, bilateral frontoparietal	-	-
Q9Y653_C91S	0	0	0	0	0	0	0	0	0	0	0	0	0	0	0	0	0	ADGRG1	Q9Y653	C91S	20871	Pathogenic	Polymicrogyria, bilateral frontoparietal|not provided	note="C -> S (in BFPP; abolishes interaction with COL3A1;; educes cell surface localization; dbSNP:rs121908465)"; evidence="ECO:0000269|PubMed:15044805,; CO:0000269|PubMed:21349848, ECO:0000269|PubMed:22238662"; id="VAR_026244"; 81;	VARIANT
Q9Y653_R96Q	0	0	0	0	0	0	0	0	0	0	0	0	0	0	0	0	0	ADGRG1	Q9Y653	R96Q	169277	Uncertain significance	Polymicrogyria, bilateral frontoparietal|not provided	-	-
Q9Y653_H102Y	0	0	0	0	0	0	0	0	0	0	0	0	0	0	0	0	0	ADGRG1	Q9Y653	H102Y	441917	Uncertain significance	not specified|Polymicrogyria, bilateral frontoparietal	-	-
Q9Y653_R108H	0	0	0	0	0	0	0	0	0	0	0	0	0	0	0	0	0	ADGRG1	Q9Y653	R108H	194420	Uncertain significance	not provided	-	-
Q9Y653_R108C	0	0	0	0	0	0	0	0	0	0	0	0	0	0	0	0	0	ADGRG1	Q9Y653	R108C	875615	Uncertain significance	Polymicrogyria, bilateral frontoparietal	-	-
Q9Y653_Q125E	0	0	0	0	0	0	0	0	0	0	0	0	0	0	0	0	0	ADGRG1	Q9Y653	Q125E	268259	Uncertain significance	not provided	-	-
Q9Y653_P134L	0	0	0	0	0	0	0	0	0	0	0	0	0	0	0	0	0	ADGRG1	Q9Y653	P134L	169278	Conflicting interpretations of pathogenicity	Polymicrogyria, bilateral frontoparietal|not provided	-	-
Q9Y653_S214W	0	0	0	0	0	0	0	0	0	0	0	0	0	0	0	0	0	ADGRG1	Q9Y653	S214W	587647	Uncertain significance	not provided|Polymicrogyria, bilateral frontoparietal	-	-
Q9Y653_R232Q	0	0	0	0	0	0	0	0	0	0	0	0	0	0	0	0	0	ADGRG1	Q9Y653	R232Q	875617	Uncertain significance	Polymicrogyria, bilateral frontoparietal	-	-
Q9Y653_T236M	0	0	0	0	0	0	0	0	0	0	0	0	0	0	0	0	0	ADGRG1	Q9Y653	T236M	966291	Uncertain significance	Intellectual disability;Seizures	-	-
Q9Y653_S266L	0	0	0	0	0	0	0	0	0	0	0	0	0	0	0	0	0	ADGRG1	Q9Y653	S266L	875622	Uncertain significance	Polymicrogyria, bilateral frontoparietal	-	-
Q9Y653_C346S	0	0	0	0	0	0	0	0	0	0	0	0	0	0	0	0	0	ADGRG1	Q9Y653	C346S	20869	Pathogenic	Polymicrogyria, bilateral frontoparietal	note="C -> S (in BFPP; abolishes autoproteolytic cleavage;; educes cell surface localization; dbSNP:rs121908463)"; evidence="ECO:0000269|PubMed:15044805,; CO:0000269|PubMed:21349848"; id="VAR_026245"; 49;	VARIANT
Q9Y653_V398A	0	0	0	0	0	0	0	0	0	0	0	0	0	0	0	0	0	ADGRG1	Q9Y653	V398A	191050	Uncertain significance	not provided	-	-
Q9Y653_G494S	0	0	0	0	0	0	0	0	0	0	0	0	0	0	0	0	0	ADGRG1	Q9Y653	G494S	875625	Uncertain significance	Polymicrogyria, bilateral frontoparietal	-	-
Q9Y653_M586V	0	0	0	0	0	0	0	0	0	0	0	0	0	0	0	0	0	ADGRG1	Q9Y653	M586V	797346	Uncertain significance	not provided	-	-
Q9Y653_R598Q	0	0	0	0	0	0	0	0	0	0	0	0	0	0	0	0	0	ADGRG1	Q9Y653	R598Q	429822	Uncertain significance	not specified	-	-
Q9Y653_L625F	0	0	0	0	0	0	0	0	0	0	0	0	0	0	0	0	0	ADGRG1	Q9Y653	L625F	489910	Uncertain significance	not provided	-	-
Q9Y653_T9M	0	0	0	0	0	0	0	0	0	0	0	0	0	0	0	0	0	ADGRG1	Q9Y653	T9M	577560	Conflicting interpretations of pathogenicity	not provided|Polymicrogyria, bilateral frontoparietal;Polymicrogyria, bilateral perisylvian, autosomal recessive|Polymicrogyria, bilateral frontoparietal	-	-
Q9Y653_R33C	0	0	0	0	0	0	0	0	0	0	0	0	0	0	0	0	0	ADGRG1	Q9Y653	R33C	271431	Uncertain significance	not provided|Polymicrogyria, bilateral frontoparietal	-	-
Q9Y653_Y88C	0	0	0	0	0	0	0	0	0	0	0	0	0	0	0	0	0	ADGRG1	Q9Y653	Y88C	20872	Pathogenic	Polymicrogyria, bilateral frontoparietal	note="Y -> C (in BFPP; abolishes interaction with COL3A1;; educes cell surface localization; dbSNP:rs121908466)"; evidence="ECO:0000269|PubMed:15044805,; CO:0000269|PubMed:21349848, ECO:0000269|PubMed:22238662"; id="VAR_026243"; 1;	VARIANT
Q9Y653_Q131H	0	0	0	0	0	0	0	0	0	0	0	0	0	0	0	0	0	ADGRG1	Q9Y653	Q131H	589670	Uncertain significance	not provided	-	-
Q9Y653_T138P	0	0	0	0	0	0	0	0	0	0	0	0	0	0	0	0	0	ADGRG1	Q9Y653	T138P	770983	Likely benign	not provided|Polymicrogyria, bilateral frontoparietal	-	-
Q9Y653_S163R	0	0	0	0	0	0	0	0	0	0	0	0	0	0	0	0	0	ADGRG1	Q9Y653	S163R	271506	Uncertain significance	not provided|Polymicrogyria, bilateral frontoparietal	-	-
Q9Y653_S214L	0	0	0	0	0	0	0	0	0	0	0	0	0	0	0	0	0	ADGRG1	Q9Y653	S214L	260119	Conflicting interpretations of pathogenicity	not specified|not provided|Polymicrogyria, bilateral frontoparietal	-	-
Q9Y653_E229K	0	0	0	0	0	0	0	0	0	0	0	0	0	0	0	0	0	ADGRG1	Q9Y653	E229K	875616	Uncertain significance	Polymicrogyria, bilateral frontoparietal|not provided	-	-
Q9Y653_G245S	0	0	0	0	0	0	0	0	0	0	0	0	0	0	0	0	0	ADGRG1	Q9Y653	G245S	255848	Likely benign	not specified	-	-
Q9Y653_R254Q	0	0	0	0	0	0	0	0	0	0	0	0	0	0	0	0	0	ADGRG1	Q9Y653	R254Q	169282	Uncertain significance	Polymicrogyria, bilateral frontoparietal	-	-
Q9Y653_E256D	0	0	0	0	0	0	0	0	0	0	0	0	0	0	0	0	0	ADGRG1	Q9Y653	E256D	169283	Likely pathogenic	Polymicrogyria, bilateral frontoparietal	-	-
Q9Y653_G282R	0	0	0	0	0	0	0	0	0	0	0	0	0	0	0	0	0	ADGRG1	Q9Y653	G282R	169284	Benign/Likely benign	not specified|not provided|Polymicrogyria, bilateral frontoparietal	-	-
Q9Y653_Q300H	0	0	0	0	0	0	0	0	0	0	0	0	0	0	0	0	0	ADGRG1	Q9Y653	Q300H	169285	Uncertain significance	Polymicrogyria, bilateral frontoparietal	-	-
Q9Y653_Q306H	0	0	0	0	0	0	0	0	0	0	0	0	0	0	0	0	0	ADGRG1	Q9Y653	Q306H	169286	Benign	not specified|not provided|Polymicrogyria, bilateral frontoparietal	note="Q -> H (in dbSNP:rs1801255)"; evidence="ECO:0000269|PubMed:10049584,; CO:0000269|PubMed:10100861, ECO:0000269|PubMed:14702039,; CO:0000269|PubMed:15489334, ECO:0000269|PubMed:17974005,; CO:0000269|Ref.7"; id="VAR_017911"; 46;	VARIANT
Q9Y653_T383N	0	0	0	0	0	0	0	0	0	0	0	0	0	0	0	0	0	ADGRG1	Q9Y653	T383N	513635	Uncertain significance	Polymicrogyria, bilateral frontoparietal	-	-
Q9Y653_V395M	0	0	0	0	0	0	0	0	0	0	0	0	0	0	0	0	0	ADGRG1	Q9Y653	V395M	979809	Uncertain significance	Polymicrogyria, bilateral frontoparietal	-	-
Q9Y653_V413I	0	0	0	0	0	0	0	0	0	0	0	0	0	0	0	0	0	ADGRG1	Q9Y653	V413I	875623	Uncertain significance	Polymicrogyria, bilateral frontoparietal	-	-
Q9Y653_D457G	0	0	0	0	0	0	0	0	0	0	0	0	0	0	0	0	0	ADGRG1	Q9Y653	D457G	512216	Likely pathogenic	Inborn genetic diseases	-	-
Q9Y653_S478T	0	0	0	0	0	0	0	0	0	0	0	0	0	0	0	0	0	ADGRG1	Q9Y653	S478T	875624	Uncertain significance	Polymicrogyria, bilateral frontoparietal	-	-
Q9Y653_L503P	0	0	0	0	0	0	0	0	0	0	0	0	0	0	0	0	0	ADGRG1	Q9Y653	L503P	169296	Likely pathogenic	Polymicrogyria, bilateral frontoparietal|not provided	-	-
Q9Y653_T510S	0	0	0	0	0	0	0	0	0	0	0	0	0	0	0	0	0	ADGRG1	Q9Y653	T510S	875626	Uncertain significance	Polymicrogyria, bilateral frontoparietal	-	-
Q9Y653_V539M	0	0	0	0	0	0	0	0	0	0	0	0	0	0	0	0	0	ADGRG1	Q9Y653	V539M	875629	Uncertain significance	Polymicrogyria, bilateral frontoparietal	-	-
Q9Y653_G555D	0	0	0	0	0	0	0	0	0	0	0	0	0	0	0	0	0	ADGRG1	Q9Y653	G555D	875630	Uncertain significance	Polymicrogyria, bilateral frontoparietal	-	-
Q9Y653_R600C	0	0	0	0	0	0	0	0	0	0	0	0	0	0	0	0	0	ADGRG1	Q9Y653	R600C	536910	Uncertain significance	not provided|Polymicrogyria, bilateral frontoparietal	-	-
Q9Y653_H602R	0	0	0	0	0	0	0	0	0	0	0	0	0	0	0	0	0	ADGRG1	Q9Y653	H602R	875632	Uncertain significance	Polymicrogyria, bilateral frontoparietal	-	-
Q9Y653_W606R	0	0	0	0	0	0	0	0	0	0	0	0	0	0	0	0	0	ADGRG1	Q9Y653	W606R	793644	Uncertain significance	not provided	-	-
Q9Y653_S689L	0	0	0	0	0	0	0	0	0	0	0	0	0	0	0	0	0	ADGRG1	Q9Y653	S689L	875633	Uncertain significance	Polymicrogyria, bilateral frontoparietal	-	-
Q9Y653_R38W	0	0	0	0	0	0	0	0	0	0	0	0	0	0	0	0	0	ADGRG1	Q9Y653	R38W	20868	Pathogenic	Polymicrogyria, bilateral frontoparietal	note="R -> W (in BFPP; abolishes interaction with COL3A1;; educes cell surface localization; dbSNP:rs121908462)"; evidence="ECO:0000269|PubMed:15044805,; CO:0000269|PubMed:16240336, ECO:0000269|PubMed:21349848,; CO:0000269|PubMed:22238662"; id="VAR_026242"; 8;	VARIANT
Q9Y653_A69S	0	0	0	0	0	0	0	0	0	0	0	0	0	0	0	0	0	ADGRG1	Q9Y653	A69S	194421	Uncertain significance	not provided	-	-
Q9Y653_P72S	0	0	0	0	0	0	0	0	0	0	0	0	0	0	0	0	0	ADGRG1	Q9Y653	P72S	714996	Likely benign	not provided|Polymicrogyria, bilateral frontoparietal	-	-
Q9Y653_R79Q	0	0	0	0	0	0	0	0	0	0	0	0	0	0	0	0	0	ADGRG1	Q9Y653	R79Q	375492	Benign/Likely benign	not specified|not provided	-	-
Q9Y653_R254W	0	0	0	0	0	0	0	0	0	0	0	0	0	0	0	0	0	ADGRG1	Q9Y653	R254W	875620	Uncertain significance	Polymicrogyria, bilateral frontoparietal	-	-
Q9Y653_S281R	0	0	0	0	0	0	0	0	0	0	0	0	0	0	0	0	0	ADGRG1	Q9Y653	S281R	141196	Benign/Likely benign	not specified|not provided|Polymicrogyria, bilateral frontoparietal	note="S -> R (in dbSNP:rs1801257)"; evidence="ECO:0000269|PubMed:10049584,; CO:0000269|PubMed:10100861, ECO:0000269|PubMed:14702039"; id="VAR_017910"; 06;	VARIANT
Q9Y653_V329M	0	0	0	0	0	0	0	0	0	0	0	0	0	0	0	0	0	ADGRG1	Q9Y653	V329M	740281	Conflicting interpretations of pathogenicity	not provided|Polymicrogyria, bilateral frontoparietal	-	-
Q9Y653_V350I	0	0	0	0	0	0	0	0	0	0	0	0	0	0	0	0	0	ADGRG1	Q9Y653	V350I	169289	Uncertain significance	Polymicrogyria, bilateral frontoparietal	-	-
Q9Y653_A424T	0	0	0	0	0	0	0	0	0	0	0	0	0	0	0	0	0	ADGRG1	Q9Y653	A424T	740282	Conflicting interpretations of pathogenicity	not provided|Polymicrogyria, bilateral frontoparietal	-	-
Q9Y653_L487P	0	0	0	0	0	0	0	0	0	0	0	0	0	0	0	0	0	ADGRG1	Q9Y653	L487P	169295	Pathogenic	Polymicrogyria, bilateral frontoparietal	-	-
Q9Y653_M493T	0	0	0	0	0	0	0	0	0	0	0	0	0	0	0	0	0	ADGRG1	Q9Y653	M493T	141198	Benign/Likely benign	not specified|Polymicrogyria, bilateral frontoparietal	note="M -> T (in dbSNP:rs17379472)"; id="VAR_049457"; 96;	VARIANT
Q9Y653_M561I	0	0	0	0	0	0	0	0	0	0	0	0	0	0	0	0	0	ADGRG1	Q9Y653	M561I	445591	Uncertain significance	not provided	-	-
Q9Y653_R565W	0	0	0	0	0	0	0	0	0	0	0	0	0	0	0	0	0	ADGRG1	Q9Y653	R565W	20870	Pathogenic/Likely pathogenic	Polymicrogyria, bilateral frontoparietal|not provided	note="R -> W (in BFPP; reduces cell surface localization;; bSNP:rs121908464)"; evidence="ECO:0000269|PubMed:15044805,; CO:0000269|PubMed:16240336, ECO:0000269|PubMed:21349848"; id="VAR_026246"; 40;	VARIANT
Q9Y653_M588L	0	0	0	0	0	0	0	0	0	0	0	0	0	0	0	0	0	ADGRG1	Q9Y653	M588L	875631	Uncertain significance	Polymicrogyria, bilateral frontoparietal	-	-
Q9Y653_R598W	0	0	0	0	0	0	0	0	0	0	0	0	0	0	0	0	0	ADGRG1	Q9Y653	R598W	489663	Uncertain significance	not provided	-	-
Q9Y653_R600H	0	0	0	0	0	0	0	0	0	0	0	0	0	0	0	0	0	ADGRG1	Q9Y653	R600H	793643	Uncertain significance	not provided	-	-
Q9Y653_W623S	0	0	0	0	0	0	0	0	0	0	0	0	0	0	0	0	0	ADGRG1	Q9Y653	W623S	169301	Likely pathogenic	Polymicrogyria, bilateral frontoparietal	-	-
Q9Y653_R692H	0	0	0	0	0	0	0	0	0	0	0	0	0	0	0	0	0	ADGRG1	Q9Y653	R692H	577561	Uncertain significance	not provided	-	-
Q9Y653-2_S5L	0	0	0	0	0	0	0	0	0	0	0	0	0	0	0	0	0	ADGRG1	Q9Y653-2	S5L	577559	Uncertain significance	not provided|Polymicrogyria, bilateral frontoparietal	-	-
Q9Y653-2_R38W	0	0	0	0	0	0	0	0	0	0	0	0	0	0	0	0	0	ADGRG1	Q9Y653-2	R38W	20868	Pathogenic	Polymicrogyria, bilateral frontoparietal	-	-
Q9Y653-2_T66I	0	0	0	0	0	0	0	0	0	0	0	0	0	0	0	0	0	ADGRG1	Q9Y653-2	T66I	588568	Uncertain significance	not provided	-	-
Q9Y653-2_H89Y	0	0	0	0	0	0	0	0	0	0	0	0	0	0	0	0	0	ADGRG1	Q9Y653-2	H89Y	169275	Pathogenic	Polymicrogyria, bilateral frontoparietal	-	-
Q9Y653-2_R96Q	0	0	0	0	0	0	0	0	0	0	0	0	0	0	0	0	0	ADGRG1	Q9Y653-2	R96Q	169277	Uncertain significance	Polymicrogyria, bilateral frontoparietal|not provided	-	-
Q9Y653-2_Q125E	0	0	0	0	0	0	0	0	0	0	0	0	0	0	0	0	0	ADGRG1	Q9Y653-2	Q125E	268259	Uncertain significance	not provided	-	-
Q9Y653-2_Q131H	0	0	0	0	0	0	0	0	0	0	0	0	0	0	0	0	0	ADGRG1	Q9Y653-2	Q131H	589670	Uncertain significance	not provided	-	-
Q9Y653-2_P134L	0	0	0	0	0	0	0	0	0	0	0	0	0	0	0	0	0	ADGRG1	Q9Y653-2	P134L	169278	Conflicting interpretations of pathogenicity	Polymicrogyria, bilateral frontoparietal|not provided	-	-
Q9Y653-2_T138P	0	0	0	0	0	0	0	0	0	0	0	0	0	0	0	0	0	ADGRG1	Q9Y653-2	T138P	770983	Likely benign	not provided|Polymicrogyria, bilateral frontoparietal	-	-
Q9Y653-2_S163R	0	0	0	0	0	0	0	0	0	0	0	0	0	0	0	0	0	ADGRG1	Q9Y653-2	S163R	271506	Uncertain significance	not provided|Polymicrogyria, bilateral frontoparietal	-	-
Q9Y653-2_S214L	0	0	0	0	0	0	0	0	0	0	0	0	0	0	0	0	0	ADGRG1	Q9Y653-2	S214L	260119	Conflicting interpretations of pathogenicity	not specified|not provided|Polymicrogyria, bilateral frontoparietal	-	-
Q9Y653-2_R254Q	0	0	0	0	0	0	0	0	0	0	0	0	0	0	0	0	0	ADGRG1	Q9Y653-2	R254Q	169282	Uncertain significance	Polymicrogyria, bilateral frontoparietal	-	-
Q9Y653-2_S266L	0	0	0	0	0	0	0	0	0	0	0	0	0	0	0	0	0	ADGRG1	Q9Y653-2	S266L	875622	Uncertain significance	Polymicrogyria, bilateral frontoparietal	-	-
Q9Y653-2_S281R	0	0	0	0	0	0	0	0	0	0	0	0	0	0	0	0	0	ADGRG1	Q9Y653-2	S281R	141196	Benign/Likely benign	not specified|not provided|Polymicrogyria, bilateral frontoparietal	-	-
Q9Y653-2_G282R	0	0	0	0	0	0	0	0	0	0	0	0	0	0	0	0	0	ADGRG1	Q9Y653-2	G282R	169284	Benign/Likely benign	not specified|not provided|Polymicrogyria, bilateral frontoparietal	-	-
Q9Y653-2_Q300H	0	0	0	0	0	0	0	0	0	0	0	0	0	0	0	0	0	ADGRG1	Q9Y653-2	Q300H	169285	Uncertain significance	Polymicrogyria, bilateral frontoparietal	-	-
Q9Y653-2_Q306H	0	0	0	0	0	0	0	0	0	0	0	0	0	0	0	0	0	ADGRG1	Q9Y653-2	Q306H	169286	Benign	not specified|not provided|Polymicrogyria, bilateral frontoparietal	-	-
Q9Y653-2_V329M	0	0	0	0	0	0	0	0	0	0	0	0	0	0	0	0	0	ADGRG1	Q9Y653-2	V329M	740281	Conflicting interpretations of pathogenicity	not provided|Polymicrogyria, bilateral frontoparietal	-	-
Q9Y653-2_V350I	0	0	0	0	0	0	0	0	0	0	0	0	0	0	0	0	0	ADGRG1	Q9Y653-2	V350I	169289	Uncertain significance	Polymicrogyria, bilateral frontoparietal	-	-
Q9Y653-2_T383N	0	0	0	0	0	0	0	0	0	0	0	0	0	0	0	0	0	ADGRG1	Q9Y653-2	T383N	513635	Uncertain significance	Polymicrogyria, bilateral frontoparietal	-	-
Q9Y653-2_V413I	0	0	0	0	0	0	0	0	0	0	0	0	0	0	0	0	0	ADGRG1	Q9Y653-2	V413I	875623	Uncertain significance	Polymicrogyria, bilateral frontoparietal	-	-
Q9Y653-2_A424T	0	0	0	0	0	0	0	0	0	0	0	0	0	0	0	0	0	ADGRG1	Q9Y653-2	A424T	740282	Conflicting interpretations of pathogenicity	not provided|Polymicrogyria, bilateral frontoparietal	-	-
Q9Y653-2_S472T	0	0	0	0	0	0	0	0	0	0	0	0	0	0	0	0	0	ADGRG1	Q9Y653-2	S472T	875624	Uncertain significance	Polymicrogyria, bilateral frontoparietal	-	-
Q9Y653-2_L481P	0	0	0	0	0	0	0	0	0	0	0	0	0	0	0	0	0	ADGRG1	Q9Y653-2	L481P	169295	Pathogenic	Polymicrogyria, bilateral frontoparietal	-	-
Q9Y653-2_V533M	0	0	0	0	0	0	0	0	0	0	0	0	0	0	0	0	0	ADGRG1	Q9Y653-2	V533M	875629	Uncertain significance	Polymicrogyria, bilateral frontoparietal	-	-
Q9Y653-2_G549D	0	0	0	0	0	0	0	0	0	0	0	0	0	0	0	0	0	ADGRG1	Q9Y653-2	G549D	875630	Uncertain significance	Polymicrogyria, bilateral frontoparietal	-	-
Q9Y653-2_M582L	0	0	0	0	0	0	0	0	0	0	0	0	0	0	0	0	0	ADGRG1	Q9Y653-2	M582L	875631	Uncertain significance	Polymicrogyria, bilateral frontoparietal	-	-
Q9Y653-2_R594C	0	0	0	0	0	0	0	0	0	0	0	0	0	0	0	0	0	ADGRG1	Q9Y653-2	R594C	536910	Uncertain significance	not provided|Polymicrogyria, bilateral frontoparietal	-	-
Q9Y653-2_H596R	0	0	0	0	0	0	0	0	0	0	0	0	0	0	0	0	0	ADGRG1	Q9Y653-2	H596R	875632	Uncertain significance	Polymicrogyria, bilateral frontoparietal	-	-
Q9Y653-2_W600R	0	0	0	0	0	0	0	0	0	0	0	0	0	0	0	0	0	ADGRG1	Q9Y653-2	W600R	793644	Uncertain significance	not provided	-	-
Q9Y653-2_T9M	0	0	0	0	0	0	0	0	0	0	0	0	0	0	0	0	0	ADGRG1	Q9Y653-2	T9M	577560	Conflicting interpretations of pathogenicity	not provided|Polymicrogyria, bilateral frontoparietal;Polymicrogyria, bilateral perisylvian, autosomal recessive|Polymicrogyria, bilateral frontoparietal	-	-
Q9Y653-2_R38Q	0	0	0	0	0	0	0	0	0	0	0	0	0	0	0	0	0	ADGRG1	Q9Y653-2	R38Q	844040	Likely pathogenic	not provided	-	-
Q9Y653-2_A69S	0	0	0	0	0	0	0	0	0	0	0	0	0	0	0	0	0	ADGRG1	Q9Y653-2	A69S	194421	Uncertain significance	not provided	-	-
Q9Y653-2_P72S	0	0	0	0	0	0	0	0	0	0	0	0	0	0	0	0	0	ADGRG1	Q9Y653-2	P72S	714996	Likely benign	not provided|Polymicrogyria, bilateral frontoparietal	-	-
Q9Y653-2_R79Q	0	0	0	0	0	0	0	0	0	0	0	0	0	0	0	0	0	ADGRG1	Q9Y653-2	R79Q	375492	Benign/Likely benign	not specified|not provided	-	-
Q9Y653-2_C91S	0	0	0	0	0	0	0	0	0	0	0	0	0	0	0	0	0	ADGRG1	Q9Y653-2	C91S	20871	Pathogenic	Polymicrogyria, bilateral frontoparietal|not provided	-	-
Q9Y653-2_R108C	0	0	0	0	0	0	0	0	0	0	0	0	0	0	0	0	0	ADGRG1	Q9Y653-2	R108C	875615	Uncertain significance	Polymicrogyria, bilateral frontoparietal	-	-
Q9Y653-2_E229K	0	0	0	0	0	0	0	0	0	0	0	0	0	0	0	0	0	ADGRG1	Q9Y653-2	E229K	875616	Uncertain significance	Polymicrogyria, bilateral frontoparietal|not provided	-	-
Q9Y653-2_R232Q	0	0	0	0	0	0	0	0	0	0	0	0	0	0	0	0	0	ADGRG1	Q9Y653-2	R232Q	875617	Uncertain significance	Polymicrogyria, bilateral frontoparietal	-	-
Q9Y653-2_T236M	0	0	0	0	0	0	0	0	0	0	0	0	0	0	0	0	0	ADGRG1	Q9Y653-2	T236M	966291	Uncertain significance	Intellectual disability;Seizures	-	-
Q9Y653-2_R254W	0	0	0	0	0	0	0	0	0	0	0	0	0	0	0	0	0	ADGRG1	Q9Y653-2	R254W	875620	Uncertain significance	Polymicrogyria, bilateral frontoparietal	-	-
Q9Y653-2_C346S	0	0	0	0	0	0	0	0	0	0	0	0	0	0	0	0	0	ADGRG1	Q9Y653-2	C346S	20869	Pathogenic	Polymicrogyria, bilateral frontoparietal	-	-
Q9Y653-2_V395M	0	0	0	0	0	0	0	0	0	0	0	0	0	0	0	0	0	ADGRG1	Q9Y653-2	V395M	979809	Uncertain significance	Polymicrogyria, bilateral frontoparietal	-	-
Q9Y653-2_V398A	0	0	0	0	0	0	0	0	0	0	0	0	0	0	0	0	0	ADGRG1	Q9Y653-2	V398A	191050	Uncertain significance	not provided	-	-
Q9Y653-2_M487T	0	0	0	0	0	0	0	0	0	0	0	0	0	0	0	0	0	ADGRG1	Q9Y653-2	M487T	141198	Benign/Likely benign	not specified|Polymicrogyria, bilateral frontoparietal	-	-
Q9Y653-2_G488S	0	0	0	0	0	0	0	0	0	0	0	0	0	0	0	0	0	ADGRG1	Q9Y653-2	G488S	875625	Uncertain significance	Polymicrogyria, bilateral frontoparietal	-	-
Q9Y653-2_M555I	0	0	0	0	0	0	0	0	0	0	0	0	0	0	0	0	0	ADGRG1	Q9Y653-2	M555I	445591	Uncertain significance	not provided	-	-
Q9Y653-2_R559W	0	0	0	0	0	0	0	0	0	0	0	0	0	0	0	0	0	ADGRG1	Q9Y653-2	R559W	20870	Pathogenic/Likely pathogenic	Polymicrogyria, bilateral frontoparietal|not provided	-	-
Q9Y653-2_M580V	0	0	0	0	0	0	0	0	0	0	0	0	0	0	0	0	0	ADGRG1	Q9Y653-2	M580V	797346	Uncertain significance	not provided	-	-
Q9Y653-2_R592Q	0	0	0	0	0	0	0	0	0	0	0	0	0	0	0	0	0	ADGRG1	Q9Y653-2	R592Q	429822	Uncertain significance	not specified	-	-
Q9Y653-2_R594H	0	0	0	0	0	0	0	0	0	0	0	0	0	0	0	0	0	ADGRG1	Q9Y653-2	R594H	793643	Uncertain significance	not provided	-	-
Q9Y653-2_W617S	0	0	0	0	0	0	0	0	0	0	0	0	0	0	0	0	0	ADGRG1	Q9Y653-2	W617S	169301	Likely pathogenic	Polymicrogyria, bilateral frontoparietal	-	-
Q9Y653-2_R686H	0	0	0	0	0	0	0	0	0	0	0	0	0	0	0	0	0	ADGRG1	Q9Y653-2	R686H	577561	Uncertain significance	not provided	-	-
Q9Y653-2_R33C	0	0	0	0	0	0	0	0	0	0	0	0	0	0	0	0	0	ADGRG1	Q9Y653-2	R33C	271431	Uncertain significance	not provided|Polymicrogyria, bilateral frontoparietal	-	-
Q9Y653-2_Y88C	0	0	0	0	0	0	0	0	0	0	0	0	0	0	0	0	0	ADGRG1	Q9Y653-2	Y88C	20872	Pathogenic	Polymicrogyria, bilateral frontoparietal	-	-
Q9Y653-2_H102Y	0	0	0	0	0	0	0	0	0	0	0	0	0	0	0	0	0	ADGRG1	Q9Y653-2	H102Y	441917	Uncertain significance	not specified|Polymicrogyria, bilateral frontoparietal	-	-
Q9Y653-2_R108H	0	0	0	0	0	0	0	0	0	0	0	0	0	0	0	0	0	ADGRG1	Q9Y653-2	R108H	194420	Uncertain significance	not provided	-	-
Q9Y653-2_S214W	0	0	0	0	0	0	0	0	0	0	0	0	0	0	0	0	0	ADGRG1	Q9Y653-2	S214W	587647	Uncertain significance	not provided|Polymicrogyria, bilateral frontoparietal	-	-
Q9Y653-2_G245S	0	0	0	0	0	0	0	0	0	0	0	0	0	0	0	0	0	ADGRG1	Q9Y653-2	G245S	255848	Likely benign	not specified	-	-
Q9Y653-2_E256D	0	0	0	0	0	0	0	0	0	0	0	0	0	0	0	0	0	ADGRG1	Q9Y653-2	E256D	169283	Likely pathogenic	Polymicrogyria, bilateral frontoparietal	-	-
Q9Y653-2_D451G	0	0	0	0	0	0	0	0	0	0	0	0	0	0	0	0	0	ADGRG1	Q9Y653-2	D451G	512216	Likely pathogenic	Inborn genetic diseases	-	-
Q9Y653-2_L497P	0	0	0	0	0	0	0	0	0	0	0	0	0	0	0	0	0	ADGRG1	Q9Y653-2	L497P	169296	Likely pathogenic	Polymicrogyria, bilateral frontoparietal|not provided	-	-
Q9Y653-2_T504S	0	0	0	0	0	0	0	0	0	0	0	0	0	0	0	0	0	ADGRG1	Q9Y653-2	T504S	875626	Uncertain significance	Polymicrogyria, bilateral frontoparietal	-	-
Q9Y653-2_R592W	0	0	0	0	0	0	0	0	0	0	0	0	0	0	0	0	0	ADGRG1	Q9Y653-2	R592W	489663	Uncertain significance	not provided	-	-
Q9Y653-2_L619F	0	0	0	0	0	0	0	0	0	0	0	0	0	0	0	0	0	ADGRG1	Q9Y653-2	L619F	489910	Uncertain significance	not provided	-	-
Q9Y653-2_S683L	0	0	0	0	0	0	0	0	0	0	0	0	0	0	0	0	0	ADGRG1	Q9Y653-2	S683L	875633	Uncertain significance	Polymicrogyria, bilateral frontoparietal	-	-
Q9Y653-3_T9M	0	0	0	0	0	0	0	0	0	0	0	0	0	0	0	0	0	ADGRG1	Q9Y653-3	T9M	577560	Conflicting interpretations of pathogenicity	not provided|Polymicrogyria, bilateral frontoparietal;Polymicrogyria, bilateral perisylvian, autosomal recessive|Polymicrogyria, bilateral frontoparietal	-	-
Q9Y653-3_S5L	0	0	0	0	0	0	0	0	0	0	0	0	0	0	0	0	0	ADGRG1	Q9Y653-3	S5L	577559	Uncertain significance	not provided|Polymicrogyria, bilateral frontoparietal	-	-
Q8IZF4_T20A	0	0	0	0	0	0	0	0	0	0	0	0	0	0	0	0	0	ADGRG5	Q8IZF4	T20A	755281	Benign	not provided	-	-
Q8IZF4_L300V	0	0	0	0	0	0	0	0	0	0	0	0	0	0	0	0	0	ADGRG5	Q8IZF4	L300V	726708	Benign	not provided	-	-
Q96K78_R756H	0	0	0	0	0	0	0	0	0	0	0	0	0	0	0	0	0	ADGRG7	Q96K78	R756H	720040	Benign	not provided	note="R -> H (in dbSNP:rs9872512)"; id="VAR_049460";	VARIANT
Q96K78_T768N	0	0	0	0	0	0	0	0	0	0	0	0	0	0	0	0	0	ADGRG7	Q96K78	T768N	733654	Likely benign	not provided	-	-
Q96K78_H770R	0	0	0	0	0	0	0	0	0	0	0	0	0	0	0	0	0	ADGRG7	Q96K78	H770R	733655	Likely benign	not provided	-	-
Q96K78_A731T	0	0	0	0	0	0	0	0	0	0	0	0	0	0	0	0	0	ADGRG7	Q96K78	A731T	708435	Benign	not provided	-	-
P30542_G279S	0	0	0	0	0	0	0	0	0	0	0	0	0	0	0	0	0	ADORA1	P30542	G279S	362618	Uncertain significance	not provided	note="G -> S (found in a family with early-onset autosomal; ecessive parkinsonism and intellectual disability; unknown; athological significance; does not affect protein; bundance; does not affect expression at the cell surface;; bSNP:rs748346254)"; evidence="ECO:0000269|PubMed:27134041"; id="VAR_078549"; 12;	VARIANT
P30542_V53M	0	0	0	0	0	0	0	0	0	0	0	0	0	0	0	0	0	ADORA1	P30542	V53M	732012	Likely benign	not provided	-	-
P30542-2_V53M	0	0	0	0	0	0	0	0	0	0	0	1	0	0	0	0	0	ADORA1	P30542-2	V53M	732012	Likely benign	not provided	-	-
P29274_G147S	0	0	0	0	0	0	0	0	0	0	0	0	0	0	0	0	0	ADORA2A	P29274	G147S	705834	Benign	not provided	-	-
P29275_A35V	0	0	0	0	0	0	0	0	0	0	0	0	0	0	0	0	0	ADORA2B	P29275	A35V	715255	Benign	not provided	-	-
P35348_S154A	0	0	0	0	0	0	0	0	0	0	0	0	0	0	0	0	0	ADRA1A	P35348	S154A	700544	Benign	not provided	-	-
P35348-4_S154A	0	0	0	0	0	0	0	0	0	0	0	0	0	0	0	0	0	ADRA1A	P35348-4	S154A	700544	Benign	not provided	-	-
P35348-6_S154A	0	0	0	0	0	0	0	0	0	0	0	0	0	0	0	0	0	ADRA1A	P35348-6	S154A	700544	Benign	not provided	-	-
P35348-3_S154A	0	0	0	0	0	0	0	0	0	0	0	0	0	0	0	0	0	ADRA1A	P35348-3	S154A	700544	Benign	not provided	-	-
P35348-2_S154A	0	0	0	0	0	0	0	0	0	0	0	0	0	0	0	0	0	ADRA1A	P35348-2	S154A	700544	Benign	not provided	-	-
P35348-7_S154A	0	0	0	0	0	0	0	0	0	0	0	0	0	0	0	0	0	ADRA1A	P35348-7	S154A	700544	Benign	not provided	-	-
P08588_V5A	0	0	0	0	0	0	0	0	0	0	0	0	0	0	0	0	0	ADRB1	P08588	V5A	723780	Benign	not provided	-	-
P08588_S49G	0	0	0	0	0	0	0	0	0	0	0	0	0	0	0	0	0	ADRB1	P08588	S49G	32786	Likely benign	Resting heart rate|not specified	note="S -> G (common variant associated with low mean; esting heart rate; associated with decreased mortality; isk in patients with congestive heart failure;; bSNP:rs1801252)"; evidence="ECO:0000269|PubMed:10477438,; CO:0000269|PubMed:11052857, ECO:0000269|PubMed:11854867,; CO:0000269|Ref.3"; id="VAR_009879"; 87;	VARIANT
P08588_A270T	0	0	0	0	0	0	0	0	0	0	0	0	0	0	0	0	0	ADRB1	P08588	A270T	712169	Benign	not provided	-	-
P08588_D382G	0	0	0	1	0	0	0	0	0	0	0	0	0	0	0	0	0	ADRB1	P08588	D382G	767643	Benign	not provided	-	-
P07550_N69S	0	0	0	0	0	0	0	0	0	0	0	0	0	0	0	0	0	ADRB2	P07550	N69S	691773	Benign	not provided	-	-
P07550_T164I	0	0	0	0	0	0	0	0	0	0	0	0	0	0	0	0	0	ADRB2	P07550	T164I	32783	drug response	Beta-2-adrenoreceptor agonist, reduced response to	note="T -> I (in dbSNP:rs1800888)"; evidence="ECO:0000269|PubMed:8383511"; id="VAR_003455"; 20;	VARIANT
P07550_N187S	0	0	0	0	0	0	0	0	0	0	0	0	0	0	0	0	0	ADRB2	P07550	N187S	691774	Likely benign	not provided	-	-
P07550_S220C	0	0	0	0	0	0	0	0	0	0	0	0	0	0	0	0	0	ADRB2	P07550	S220C	691775	Benign	not provided	note="S -> C (in dbSNP:rs3729943)"; evidence="ECO:0000269|Ref.11"; id="VAR_025101"; 75;	VARIANT
P07550_G16R	0	0	0	0	0	0	0	0	0	0	0	0	0	0	0	0	0	ADRB2	P07550	G16R	227753	drug response	salbutamol response - Efficacy|salmeterol response - Efficacy	note="G -> R (in dbSNP:rs1042713)"; evidence="ECO:0000269|PubMed:15489334,; CO:0000269|PubMed:3025863, ECO:0000269|PubMed:3033609,; CO:0000269|PubMed:3034889, ECO:0000269|PubMed:7706471,; CO:0000269|PubMed:7915137, ECO:0000269|PubMed:8383511,; CO:0000269|Ref.8"; id="VAR_003452"; 7;	VARIANT
P13945_R353C	0	0	0	0	0	0	0	0	0	0	0	0	0	0	0	0	0	ADRB3	P13945	R353C	723076	Benign	not provided	note="R -> C (in dbSNP:rs36031925)"; evidence="ECO:0000269|Ref.5"; id="VAR_025102";	VARIANT
P13945_W64R	0	0	0	0	0	0	0	0	0	0	0	0	0	0	0	0	0	ADRB3	P13945	W64R	32780	risk factor	Obesity	note="W -> R (in dbSNP:rs4994)"; evidence="ECO:0000269|PubMed:10391210,; CO:0000269|PubMed:7609752, ECO:0000269|PubMed:8641219,; CO:0000269|PubMed:8721782, ECO:0000269|Ref.5"; id="VAR_003456"; 49;	VARIANT
P30556_I51T	0	0	0	0	0	0	0	0	0	0	0	0	0	0	0	0	0	AGTR1	P30556	I51T	292889	Uncertain significance	Renal dysplasia	-	-
P30556_I103T	0	0	0	0	0	0	0	0	0	0	0	0	0	0	0	0	0	AGTR1	P30556	I103T	293156	Uncertain significance	Renal dysplasia	-	-
P30556_A114T	0	0	0	0	0	0	0	0	0	0	0	0	0	0	0	0	0	AGTR1	P30556	A114T	289807	Uncertain significance	Renal dysplasia	-	-
P30556_L143I	0	0	0	0	0	0	0	0	0	0	0	0	0	0	0	0	0	AGTR1	P30556	L143I	289071	Uncertain significance	Renal dysplasia	-	-
P30556_A163T	0	0	0	0	0	0	0	0	0	0	0	0	0	0	0	0	0	AGTR1	P30556	A163T	720245	Likely benign	not provided|Renal dysplasia	note="A -> T (in dbSNP:rs12721226)"; id="VAR_029206"; 22;	VARIANT
P30556_R167Q	0	0	0	0	0	0	0	0	0	0	0	0	0	0	0	0	0	AGTR1	P30556	R167Q	888146	Uncertain significance	Renal dysplasia	-	-
P30556_A244S	0	0	0	0	0	0	0	0	0	0	0	0	0	0	0	0	0	AGTR1	P30556	A244S	697877	Benign	not provided|Renal dysplasia	note="A -> S (in dbSNP:rs12721225)"; id="VAR_029207"; 82;	VARIANT
P30556_P255L	0	0	0	0	0	0	0	0	0	0	0	0	0	0	0	0	0	AGTR1	P30556	P255L	293158	Uncertain significance	Renal dysplasia	-	-
P30556_T282M	0	0	0	0	0	0	0	0	0	0	0	0	0	0	0	0	0	AGTR1	P30556	T282M	33106	Pathogenic	Renal dysplasia	note="T -> M (in RTD; dbSNP:rs104893677)"; evidence="ECO:0000269|PubMed:16116425"; id="VAR_035086"; 89;	VARIANT
P30556_N298S	0	0	0	0	0	0	0	0	0	0	0	0	0	0	0	0	0	AGTR1	P30556	N298S	289833	Uncertain significance	Renal dysplasia	-	-
P30556_I38T	0	0	0	0	0	0	0	0	0	0	0	0	0	0	0	0	0	AGTR1	P30556	I38T	888145	Uncertain significance	Renal dysplasia	-	-
P30556_M57T	0	0	0	0	0	0	0	0	0	0	0	0	0	0	0	0	0	AGTR1	P30556	M57T	292891	Uncertain significance	Renal dysplasia	-	-
P30556_V65I	0	0	0	0	0	0	0	0	0	0	0	0	0	0	0	0	0	AGTR1	P30556	V65I	733867	Likely benign	not provided|Renal dysplasia	-	-
P30556_P233T	0	0	0	0	0	0	0	0	0	0	0	0	0	0	0	0	0	AGTR1	P30556	P233T	888147	Uncertain significance	Renal dysplasia	-	-
P30556_L314R	0	0	0	0	0	0	0	0	0	0	0	0	0	0	0	0	0	AGTR1	P30556	L314R	589183	Uncertain significance	not provided	-	-
P50052_G21R	0	0	0	0	0	0	0	0	0	0	0	0	0	0	0	0	0	AGTR2	P50052	G21R	411108	Uncertain significance	not provided	-	-
P50052_D41N	0	0	0	0	0	0	0	0	0	0	0	0	0	0	0	0	0	AGTR2	P50052	D41N	99238	Uncertain significance	not provided	-	-
P50052_I53F	0	0	0	0	0	0	0	0	0	0	0	0	0	0	0	0	0	AGTR2	P50052	I53F	26759	Uncertain significance	not provided	-	-
P50052_E291K	0	0	0	0	0	0	0	0	0	0	0	0	0	0	0	0	0	AGTR2	P50052	E291K	446477	Uncertain significance	not provided	-	-
P50052_R324Q	0	0	0	0	0	0	0	0	0	0	0	0	0	0	0	0	0	AGTR2	P50052	R324Q	26757	Uncertain significance	not provided	note="R -> Q (rare variant found in patients with X-linked; ental retardation; unknown pathological significance;; bSNP:rs35474657)"; evidence="ECO:0000269|PubMed:12089445,; CO:0000269|PubMed:23871722"; id="VAR_065947"; 37;	VARIANT
P50052_T338A	0	0	0	0	0	0	0	0	0	0	0	0	0	0	0	0	0	AGTR2	P50052	T338A	377717	Uncertain significance	not provided	-	-
P50052_Y231H	0	0	0	0	0	0	0	0	0	0	0	0	0	0	0	0	0	AGTR2	P50052	Y231H	743112	Benign	not provided	note="Y -> H (in dbSNP:rs3729977)"; id="VAR_049374"; 48;	VARIANT
P50052_R248K	0	0	0	0	0	0	0	0	0	0	0	0	0	0	0	0	0	AGTR2	P50052	R248K	99239	Benign	not specified|not provided	note="R -> K (in dbSNP:rs5191)"; evidence="ECO:0000269|PubMed:12089445"; id="VAR_011849"; 68;	VARIANT
P50052_N310K	0	0	0	0	0	0	0	0	0	0	0	0	0	0	0	0	0	AGTR2	P50052	N310K	377710	Uncertain significance	not provided	-	-
P50052_G21V	0	0	0	0	0	0	0	0	0	0	0	0	0	0	0	0	0	AGTR2	P50052	G21V	26755	Benign/Likely benign	not provided|not specified|X-Linked Mental Retardation 88|History of neurodevelopmental disorder	note="G -> V (rare variant found in patients with X-linked; ental retardation; unknown pathological significance;; bSNP:rs121917810)"; evidence="ECO:0000269|PubMed:12089445,; CO:0000269|PubMed:23871722"; id="VAR_065946"; 31;	VARIANT
P50052_K77N	0	0	0	0	0	0	0	0	0	0	0	0	0	0	0	0	0	AGTR2	P50052	K77N	177476	Uncertain significance	not provided	-	-
P50052_W100R	0	0	0	0	0	0	0	0	0	0	0	0	0	0	0	0	0	AGTR2	P50052	W100R	378856	Uncertain significance	not provided	-	-
P50052_Y148C	0	0	0	0	0	0	0	0	0	0	0	0	-1	0	0	0	0	AGTR2	P50052	Y148C	446475	Uncertain significance	not provided	-	-
P50052_I187V	0	0	0	0	0	0	0	0	0	0	0	0	0	0	0	0	0	AGTR2	P50052	I187V	378954	Uncertain significance	not provided	-	-
P50052_T241M	0	0	0	0	0	0	0	0	0	0	0	0	0	0	0	0	0	AGTR2	P50052	T241M	377709	Uncertain significance	not provided	-	-
P50052_H273N	0	0	0	0	0	0	0	0	0	0	0	0	0	0	0	0	0	AGTR2	P50052	H273N	446476	Uncertain significance	not provided	-	-
P50052_I337V	0	0	0	0	0	0	0	0	0	0	0	0	0	0	0	0	0	AGTR2	P50052	I337V	26758	Uncertain significance	not provided	note="I -> V (rare variant found in patients with X-linked; ental retardation; unknown pathological significance;; bSNP:rs121917811)"; evidence="ECO:0000269|PubMed:12089445"; id="VAR_065948"; 69;	VARIANT
P35414_V300I	0	0	0	0	0	0	0	0	0	0	0	0	0	0	0	0	0	APLNR	P35414	V300I	712877	Benign	not provided	note="V -> I (in dbSNP:rs7943508)"; id="VAR_049375"; ..12;	VARIANT
P35414_V53M	0	0	0	0	0	0	0	0	0	0	0	0	0	0	0	0	0	APLNR	P35414	V53M	738030	Likely benign	not provided	-	-
P37288_F308L	0	0	0	0	0	0	0	0	0	0	0	0	0	0	0	0	0	AVPR1A	P37288	F308L	688043	Benign	not provided	-	-
P47901_W187R	0	0	0	0	0	0	0	0	0	0	0	0	0	0	0	0	0	AVPR1B	P47901	W187R	718570	Likely benign	not provided	-	-
P30518_T7S	0	0	0	0	0	0	0	0	0	0	0	0	0	0	0	0	0	AVPR2	P30518	T7S	339043	Benign	Nephrogenic diabetes insipidus, X-linked|not provided	note="T -> S (in dbSNP:rs5196)"; id="VAR_003516"; 2;	VARIANT
P30518_A42V	0	0	0	0	0	0	0	0	0	0	0	0	0	0	0	0	1	AVPR2	P30518	A42V	348595	Benign	Nephrogenic diabetes insipidus, X-linked|not provided	note="A -> V (in dbSNP:rs5198)"; id="VAR_011858"; 3;	VARIANT
P30518_R64W	0	0	0	0	0	0	0	0	0	0	0	0	0	0	0	0	0	AVPR2	P30518	R64W	729492	Likely benign	not provided	note="R -> W (in dbSNP:rs150351033)"; id="VAR_003519"; 0;	VARIANT
P30518_R68Q	0	0	0	0	0	0	0	0	0	0	0	0	0	0	0	0	0	AVPR2	P30518	R68Q	729493	Benign	not provided	-	-
P30518_L97P	0	0	0	0	0	0	0	0	0	0	0	0	0	0	0	0	0	AVPR2	P30518	L97P	44402	Likely pathogenic	Nephrogenic diabetes insipidus	-	-
P30518_R104C	0	0	0	0	0	0	0	0	0	0	0	0	0	0	0	0	0	AVPR2	P30518	R104C	25892	Pathogenic	Nephrogenic diabetes insipidus, X-linked|Nephrogenic diabetes insipidus	note="R -> C (in XNDI; binding capacity is 10% of wild-; ype, but binding affinity is stronger than wild-type;; bSNP:rs104894760)"; evidence="ECO:0000269|PubMed:11232028"; id="VAR_015314"; 05;	VARIANT
P30518_C112F	0	0	0	0	1	0	0	0	0	0	0	0	0	0	0	0	0	AVPR2	P30518	C112F	361239	Likely pathogenic	Nephrogenic diabetes insipidus, X-linked	-	-
P30518_M120T	0	0	0	0	0	0	0	0	0	0	0	0	0	0	0	0	0	AVPR2	P30518	M120T	422435	Uncertain significance	not provided	-	-
P30518_A132D	0	0	0	0	0	0	0	0	0	0	0	0	0	0	0	0	0	AVPR2	P30518	A132D	25875	Pathogenic	Nephrogenic diabetes insipidus, X-linked	note="A -> D (in XNDI; dbSNP:rs104894747)"; evidence="ECO:0000269|PubMed:1356229"; id="VAR_003527"; 35;	VARIANT
P30518_R137G	0	0	0	0	0	0	0	0	0	0	0	0	0	0	0	0	0	AVPR2	P30518	R137G	44403	Likely pathogenic	Nephrogenic diabetes insipidus	-	-
P30518_R137H	0	0	0	0	0	0	0	0	0	0	0	0	0	0	0	0	0	AVPR2	P30518	R137H	25888	Pathogenic	Nephrogenic diabetes insipidus, X-linked	note="R -> H (in XNDI; fails to activate the adenylyl; yclase system; dbSNP:rs104894756)"; evidence="ECO:0000269|PubMed:16845277,; CO:0000269|PubMed:8037205, ECO:0000269|PubMed:8514744,; CO:0000269|PubMed:9452109, ECO:0000269|PubMed:9711877"; id="VAR_003528"; 37;	VARIANT
P30518_R143H	0	0	0	-1	0	0	0	0	0	0	0	0	0	0	0	0	0	AVPR2	P30518	R143H	902876	Likely benign	Nephrogenic diabetes insipidus, X-linked	-	-
P30518_S167L	0	0	0	0	0	0	0	0	0	0	0	0	0	0	0	0	0	AVPR2	P30518	S167L	849770	Pathogenic	not provided	note="S -> L (in XNDI)"; evidence="ECO:0000269|PubMed:8037205"; id="VAR_003532"; 67;	VARIANT
P30518_R181H	0	0	0	0	0	0	0	0	0	0	0	0	0	0	0	0	0	AVPR2	P30518	R181H	743217	Likely benign	not provided	-	-
P30518_R181C	0	0	0	0	0	0	0	0	0	0	0	0	0	0	0	0	0	AVPR2	P30518	R181C	25889	Pathogenic	Nephrogenic diabetes insipidus, X-linked	note="R -> C (in XNDI; dbSNP:rs104894757)"; evidence="ECO:0000269|PubMed:1303257,; CO:0000269|PubMed:8037205, ECO:0000269|PubMed:9711877"; id="VAR_003534"; 85;	VARIANT
P30518_R248C	0	0	0	0	0	0	0	0	0	0	0	0	0	0	0	0	0	AVPR2	P30518	R248C	902879	Benign	Nephrogenic diabetes insipidus, X-linked	-	-
P30518_G257S	0	0	0	0	0	0	0	0	0	0	0	0	0	0	0	0	0	AVPR2	P30518	G257S	902880	Benign	Nephrogenic diabetes insipidus, X-linked	-	-
P30518_V262M	0	0	0	0	0	0	0	0	0	0	0	0	0	0	0	0	0	AVPR2	P30518	V262M	792158	Uncertain significance	Nephrogenic diabetes insipidus, X-linked	-	-
P30518_V266A	0	0	0	0	0	0	0	0	0	0	0	0	0	0	0	0	0	AVPR2	P30518	V266A	434690	not provided	Nephrogenic diabetes insipidus, X-linked;Nephrogenic syndrome of inappropriate antidiuresis	-	-
P30518_M272I	0	0	0	0	0	0	0	0	0	0	0	0	0	0	0	0	0	AVPR2	P30518	M272I	792159	Likely pathogenic	Nephrogenic diabetes insipidus, X-linked	-	-
P30518_G12E	0	0	0	0	0	0	0	0	0	0	0	0	0	0	0	0	0	AVPR2	P30518	G12E	257779	Benign	not specified|Nephrogenic diabetes insipidus, X-linked	note="G -> E (in dbSNP:rs2071126)"; id="VAR_015296"; 2;	VARIANT
P30518_R104H	0	0	0	0	0	0	0	0	0	0	0	0	0	0	0	0	0	AVPR2	P30518	R104H	902873	Benign	Nephrogenic diabetes insipidus, X-linked	-	-
P30518_R106H	0	0	0	0	0	0	0	0	0	0	0	0	0	0	0	0	0	AVPR2	P30518	R106H	902874	Benign	Nephrogenic diabetes insipidus, X-linked	-	-
P30518_Y128S	0	0	0	0	1	0	0	0	0	0	0	0	0	0	0	0	0	AVPR2	P30518	Y128S	577943	Pathogenic	not provided	note="Y -> S (in XNDI)"; evidence="ECO:0000269|PubMed:1303257,; CO:0000269|PubMed:7833930, ECO:0000269|PubMed:8037205"; id="VAR_003526"; 30;	VARIANT
P30518_I130F	0	0	0	0	0	0	0	0	0	0	0	0	0	0	0	0	0	AVPR2	P30518	I130F	200712	Pathogenic	Nephrogenic diabetes insipidus, X-linked	note="I -> F (in XNDI; dbSNP:rs796052096)"; evidence="ECO:0000269|PubMed:10770218"; id="VAR_015321"; 32;	VARIANT
P30518_L131P	0	0	0	0	0	0	0	0	0	0	0	0	0	0	0	0	0	AVPR2	P30518	L131P	237293	Pathogenic	not provided	-	-
P30518_L135P	0	0	0	0	0	0	0	0	0	0	0	0	0	0	0	0	0	AVPR2	P30518	L135P	442398	Uncertain significance	not specified	note="L -> P (in XNDI; dbSNP:rs1557100610)"; id="VAR_015322"; 37;	VARIANT
P30518_R137L	0	0	0	0	0	0	0	0	0	0	0	0	0	0	0	0	0	AVPR2	P30518	R137L	25894	Pathogenic	Nephrogenic syndrome of inappropriate antidiuresis	note="R -> L (in NSIAD; constitutively active;; bSNP:rs104894756)"; evidence="ECO:0000269|PubMed:15872203"; id="VAR_025902"; 39;	VARIANT
P30518_R137C	0	0	0	0	0	0	0	0	0	0	0	0	0	0	0	0	0	AVPR2	P30518	R137C	25893	Pathogenic	Nephrogenic syndrome of inappropriate antidiuresis|not provided	note="R -> C (in NSIAD; constitutively active;; bSNP:rs104894761)"; evidence="ECO:0000269|PubMed:15872203"; id="VAR_025901"; 37;	VARIANT
P30518_R139H	0	0	0	0	0	0	0	0	0	0	0	0	0	0	0	0	0	AVPR2	P30518	R139H	902875	Benign	Nephrogenic diabetes insipidus, X-linked	-	-
P30518_A147V	0	0	0	0	0	0	0	0	0	0	0	0	0	0	0	0	1	AVPR2	P30518	A147V	257780	Benign	not specified|Nephrogenic diabetes insipidus, X-linked|not provided	note="A -> V (in dbSNP:rs5200)"; id="VAR_003530"; 63;	VARIANT
P30518_R149C	0	0	0	0	0	0	0	0	0	0	0	0	0	0	0	0	0	AVPR2	P30518	R149C	379002	Uncertain significance	not provided	-	-
P30518_L168R	0	0	0	-1	0	0	0	0	0	0	0	0	0	0	0	0	0	AVPR2	P30518	L168R	442399	Uncertain significance	not provided	-	-
P30518_R203C	0	0	0	0	0	0	0	0	0	0	0	0	0	0	0	0	0	AVPR2	P30518	R203C	25878	Pathogenic	Nephrogenic diabetes insipidus, X-linked	note="R -> C (in XNDI; dbSNP:rs104894750)"; evidence="ECO:0000269|PubMed:1303271"; id="VAR_003537"; 04;	VARIANT
P30518_Y205C	0	0	0	0	0	0	0	0	0	0	0	0	0	0	0	0	0	AVPR2	P30518	Y205C	25877	Pathogenic	Nephrogenic diabetes insipidus, X-linked|Nephrogenic diabetes insipidus	note="Y -> C (in XNDI; dbSNP:rs104894749)"; evidence="ECO:0000269|PubMed:11026555,; CO:0000269|PubMed:1303271"; id="VAR_003538"; 06;	VARIANT
P30518_G245A	0	0	0	0	0	0	0	0	0	0	0	0	0	0	0	0	0	AVPR2	P30518	G245A	902878	Likely benign	Nephrogenic diabetes insipidus, X-linked	-	-
P30518_R252W	0	0	0	0	0	0	0	0	0	0	0	0	0	0	0	0	0	AVPR2	P30518	R252W	352793	Benign/Likely benign	Nephrogenic diabetes insipidus, X-linked|not provided	note="R -> W (in dbSNP:rs61733407)"; id="VAR_015338"; 72;	VARIANT
P30518_A285P	0	0	0	0	0	0	0	0	0	0	0	0	0	0	0	0	0	AVPR2	P30518	A285P	44412	Likely pathogenic	Nephrogenic diabetes insipidus	note="A -> P (in XNDI; dbSNP:rs193922122)"; evidence="ECO:0000269|PubMed:8037205"; id="VAR_003542"; 86;	VARIANT
P30518_P286L	0	0	0	0	0	0	0	0	0	0	0	0	0	0	0	0	0	AVPR2	P30518	P286L	512610	Likely pathogenic	Inborn genetic diseases	note="P -> L (in XNDI; dbSNP:rs1557100917)"; evidence="ECO:0000269|PubMed:7833930"; id="VAR_003543"; 86;	VARIANT
P30518_W296R	0	0	0	0	0	0	0	0	0	0	0	0	0	0	0	0	0	AVPR2	P30518	W296R	263865	Uncertain significance	Nephrogenic diabetes insipidus, X-linked	-	-
P30518_R337Q	0	0	0	0	0	0	0	0	0	0	0	0	0	0	0	0	0	AVPR2	P30518	R337Q	969619	Uncertain significance	Nephrogenic diabetes insipidus, X-linked	-	-
P30518_G352D	0	0	0	0	0	0	0	0	0	0	0	0	0	0	0	0	0	AVPR2	P30518	G352D	352794	Likely benign	Nephrogenic diabetes insipidus, X-linked|not provided	note="G -> D (in dbSNP:rs146350208)"; id="VAR_015356"; 41;	VARIANT
P30518_I46K	0	0	0	-1	0	0	0	0	0	0	0	0	0	0	0	0	0	AVPR2	P30518	I46K	25891	Pathogenic	Nephrogenic diabetes insipidus, X-linked	note="I -> K (in XNDI; dbSNP:rs104894759)"; evidence="ECO:0000269|PubMed:10770218"; id="VAR_015298"; 3;	VARIANT
P30518_L59P	0	0	0	0	0	0	0	0	0	0	0	0	0	0	0	0	0	AVPR2	P30518	L59P	44401	Likely pathogenic	Nephrogenic diabetes insipidus	note="L -> P (in XNDI; dbSNP:rs193922112)"; id="VAR_015302"; 1;	VARIANT
P30518_D85N	0	0	0	0	0	0	0	0	0	0	0	0	0	0	0	0	0	AVPR2	P30518	D85N	25884	Pathogenic	Nephrogenic diabetes insipidus, X-linked	note="D -> N (in XNDI; dbSNP:rs104894754)"; id="VAR_015309"; 8;	VARIANT
P30518_F105V	0	0	0	0	0	0	0	0	0	0	0	0	0	0	0	0	0	AVPR2	P30518	F105V	25890	Pathogenic	Nephrogenic diabetes insipidus, X-linked	note="F -> V (in XNDI; dbSNP:rs104894758)"; evidence="ECO:0000269|PubMed:10770218"; id="VAR_015315"; 06;	VARIANT
P30518_R113W	0	0	0	0	1	0	0	0	0	0	0	0	0	0	0	0	0	AVPR2	P30518	R113W	25879	Pathogenic	Nephrogenic diabetes insipidus, X-linked	note="R -> W (in XNDI; dbSNP:rs28935496)"; evidence="ECO:0000269|PubMed:7984150,; CO:0000269|PubMed:8037205, ECO:0000269|PubMed:8479490"; id="VAR_003524"; 22;	VARIANT
P30518_V162A	0	0	0	0	0	0	0	0	0	0	0	0	0	0	0	0	0	AVPR2	P30518	V162A	902877	Likely benign	Nephrogenic diabetes insipidus, X-linked	-	-
P30518_G185C	0	0	0	0	0	0	0	0	0	0	0	0	0	0	0	0	0	AVPR2	P30518	G185C	25876	Pathogenic	Nephrogenic diabetes insipidus, X-linked	note="G -> C (in XNDI; dbSNP:rs104894748)"; evidence="ECO:0000269|PubMed:1303271"; id="VAR_003535"; 91;	VARIANT
P30518_G201D	0	0	0	0	0	0	0	0	0	0	0	0	0	0	0	0	0	AVPR2	P30518	G201D	25885	Pathogenic	Nephrogenic diabetes insipidus, X-linked	note="G -> D (in XNDI; dbSNP:rs104894755)"; id="VAR_015328"; 02;	VARIANT
P30518_V215M	0	0	0	0	0	0	0	0	0	0	0	0	0	0	0	0	0	AVPR2	P30518	V215M	352133	Benign	Nephrogenic diabetes insipidus, X-linked	note="V -> M (in dbSNP:rs112109182)"; id="VAR_015334"; 17;	VARIANT
P30518_R247H	0	0	0	0	0	0	0	0	0	0	0	0	0	0	0	0	0	AVPR2	P30518	R247H	438979	Benign/Likely benign	not provided|not specified|Nephrogenic diabetes insipidus, X-linked	note="R -> H (in a breast cancer sample; somatic mutation;; bSNP:rs149668713)"; evidence="ECO:0000269|PubMed:16959974"; id="VAR_035769"; 52;	VARIANT
P30518_Y280C	0	0	0	0	0	0	0	0	0	0	0	0	0	0	0	0	0	AVPR2	P30518	Y280C	25882	Pathogenic	Nephrogenic diabetes insipidus, X-linked	note="Y -> C (in XNDI; dbSNP:rs104894752)"; evidence="ECO:0000269|PubMed:7987330,; CO:0000269|PubMed:8078903"; id="VAR_003541"; 82;	VARIANT
P30518_N321K	0	0	0	0	0	0	0	0	0	0	0	0	0	0	0	0	0	AVPR2	P30518	N321K	44413	Likely pathogenic	Nephrogenic diabetes insipidus	note="N -> K (in XNDI; dbSNP:rs193922123)"; id="VAR_015351"; 21;	VARIANT
P30518-2_T7S	0	0	0	0	0	0	0	0	0	0	0	0	0	0	0	0	0	AVPR2	P30518-2	T7S	339043	Benign	Nephrogenic diabetes insipidus, X-linked|not provided	-	-
P30518-2_A42V	0	0	0	0	0	0	0	0	0	0	0	0	0	0	0	0	0	AVPR2	P30518-2	A42V	348595	Benign	Nephrogenic diabetes insipidus, X-linked|not provided	-	-
P30518-2_I46K	0	0	0	0	0	0	0	0	0	0	0	0	0	0	0	0	0	AVPR2	P30518-2	I46K	25891	Pathogenic	Nephrogenic diabetes insipidus, X-linked	-	-
P30518-2_R68Q	0	0	0	0	0	0	0	0	0	0	0	0	0	0	0	0	0	AVPR2	P30518-2	R68Q	729493	Benign	not provided	-	-
P30518-2_L97P	0	0	0	0	0	0	0	0	0	0	0	0	0	0	0	0	0	AVPR2	P30518-2	L97P	44402	Likely pathogenic	Nephrogenic diabetes insipidus	-	-
P30518-2_R104H	0	0	0	0	0	0	0	0	0	0	0	0	0	0	0	0	0	AVPR2	P30518-2	R104H	902873	Benign	Nephrogenic diabetes insipidus, X-linked	-	-
P30518-2_M120T	0	0	0	0	0	0	0	0	0	0	0	0	0	0	0	0	0	AVPR2	P30518-2	M120T	422435	Uncertain significance	not provided	-	-
P30518-2_I130F	0	0	0	0	0	0	0	0	0	0	0	1	0	0	0	0	0	AVPR2	P30518-2	I130F	200712	Pathogenic	Nephrogenic diabetes insipidus, X-linked	-	-
P30518-2_L131P	0	0	0	0	0	0	0	0	0	0	0	0	0	0	0	0	0	AVPR2	P30518-2	L131P	237293	Pathogenic	not provided	-	-
P30518-2_A132D	0	0	0	0	0	0	0	0	0	0	0	0	0	0	0	0	0	AVPR2	P30518-2	A132D	25875	Pathogenic	Nephrogenic diabetes insipidus, X-linked	-	-
P30518-2_R137L	0	0	0	0	0	0	0	0	0	0	0	0	0	0	0	0	0	AVPR2	P30518-2	R137L	25894	Pathogenic	Nephrogenic syndrome of inappropriate antidiuresis	-	-
P30518-2_R137C	0	0	0	0	0	0	-1	0	0	0	0	0	0	0	0	0	0	AVPR2	P30518-2	R137C	25893	Pathogenic	Nephrogenic syndrome of inappropriate antidiuresis|not provided	-	-
P30518-2_R137H	0	0	0	0	0	0	-1	0	0	0	0	0	0	0	0	0	0	AVPR2	P30518-2	R137H	25888	Pathogenic	Nephrogenic diabetes insipidus, X-linked	-	-
P30518-2_A147V	0	0	0	0	0	0	0	0	0	0	0	0	0	0	0	0	0	AVPR2	P30518-2	A147V	257780	Benign	not specified|Nephrogenic diabetes insipidus, X-linked|not provided	-	-
P30518-2_V162A	0	0	0	0	0	0	0	0	0	0	0	0	0	0	0	0	0	AVPR2	P30518-2	V162A	902877	Likely benign	Nephrogenic diabetes insipidus, X-linked	-	-
P30518-2_R181C	0	0	0	0	0	0	0	0	0	0	0	0	0	0	0	0	0	AVPR2	P30518-2	R181C	25889	Pathogenic	Nephrogenic diabetes insipidus, X-linked	-	-
P30518-2_G185C	0	0	0	0	0	0	0	0	0	0	0	1	0	0	0	0	0	AVPR2	P30518-2	G185C	25876	Pathogenic	Nephrogenic diabetes insipidus, X-linked	-	-
P30518-2_V215M	0	0	0	0	0	0	0	0	0	0	0	0	0	0	0	0	0	AVPR2	P30518-2	V215M	352133	Benign	Nephrogenic diabetes insipidus, X-linked	-	-
P30518-2_G257S	0	0	0	0	0	0	0	0	0	0	0	0	0	0	0	0	0	AVPR2	P30518-2	G257S	902880	Benign	Nephrogenic diabetes insipidus, X-linked	-	-
P30518-2_A285P	0	0	0	0	0	0	0	0	0	0	0	0	0	0	0	0	0	AVPR2	P30518-2	A285P	44412	Likely pathogenic	Nephrogenic diabetes insipidus	-	-
P30518-2_G12E	0	0	0	0	0	0	0	0	0	0	0	0	0	0	0	0	0	AVPR2	P30518-2	G12E	257779	Benign	not specified|Nephrogenic diabetes insipidus, X-linked	-	-
P30518-2_L59P	0	0	0	0	0	0	0	0	0	0	0	0	0	0	0	0	0	AVPR2	P30518-2	L59P	44401	Likely pathogenic	Nephrogenic diabetes insipidus	-	-
P30518-2_R64W	0	0	0	0	0	0	0	0	0	0	0	1	0	0	0	0	0	AVPR2	P30518-2	R64W	729492	Likely benign	not provided	-	-
P30518-2_R106H	0	0	0	0	0	0	0	0	0	0	0	0	0	0	0	0	0	AVPR2	P30518-2	R106H	902874	Benign	Nephrogenic diabetes insipidus, X-linked	-	-
P30518-2_C112F	0	0	0	0	0	0	0	0	0	0	0	0	0	0	0	0	0	AVPR2	P30518-2	C112F	361239	Likely pathogenic	Nephrogenic diabetes insipidus, X-linked	-	-
P30518-2_Y128S	0	0	0	0	0	0	0	0	0	0	0	0	0	0	0	0	0	AVPR2	P30518-2	Y128S	577943	Pathogenic	not provided	-	-
P30518-2_L135P	0	0	0	0	0	0	0	0	0	0	0	0	0	0	0	0	0	AVPR2	P30518-2	L135P	442398	Uncertain significance	not specified	-	-
P30518-2_R137G	0	0	0	0	0	0	0	0	0	0	0	0	0	0	0	0	0	AVPR2	P30518-2	R137G	44403	Likely pathogenic	Nephrogenic diabetes insipidus	-	-
P30518-2_R139H	0	0	0	0	0	0	0	0	0	0	0	0	0	0	0	0	0	AVPR2	P30518-2	R139H	902875	Benign	Nephrogenic diabetes insipidus, X-linked	-	-
P30518-2_R143H	0	0	0	0	0	0	0	0	0	0	0	0	0	0	0	0	0	AVPR2	P30518-2	R143H	902876	Likely benign	Nephrogenic diabetes insipidus, X-linked	-	-
P30518-2_R149C	0	0	0	0	0	0	0	0	0	0	0	0	0	0	0	0	0	AVPR2	P30518-2	R149C	379002	Uncertain significance	not provided	-	-
P30518-2_S167L	0	0	0	0	0	0	0	0	0	0	0	0	0	0	0	0	0	AVPR2	P30518-2	S167L	849770	Pathogenic	not provided	-	-
P30518-2_L168R	0	0	0	0	0	0	0	0	0	0	0	0	0	0	0	0	0	AVPR2	P30518-2	L168R	442399	Uncertain significance	not provided	-	-
P30518-2_R181H	0	0	0	0	0	0	0	0	0	0	0	0	0	0	0	0	0	AVPR2	P30518-2	R181H	743217	Likely benign	not provided	-	-
P30518-2_R203C	0	0	0	0	0	0	0	0	0	0	0	1	0	0	0	0	0	AVPR2	P30518-2	R203C	25878	Pathogenic	Nephrogenic diabetes insipidus, X-linked	-	-
P30518-2_Y205C	0	0	0	0	0	0	0	0	0	0	0	0	0	0	0	0	0	AVPR2	P30518-2	Y205C	25877	Pathogenic	Nephrogenic diabetes insipidus, X-linked|Nephrogenic diabetes insipidus	-	-
P30518-2_M272I	0	0	0	0	0	0	0	0	0	0	0	0	0	0	0	0	0	AVPR2	P30518-2	M272I	792159	Likely pathogenic	Nephrogenic diabetes insipidus, X-linked	-	-
P30518-2_Y280C	0	0	0	0	0	0	0	0	0	0	0	0	0	0	0	0	0	AVPR2	P30518-2	Y280C	25882	Pathogenic	Nephrogenic diabetes insipidus, X-linked	-	-
P30518-2_P286L	0	0	0	0	0	0	0	0	0	0	0	0	0	0	0	0	0	AVPR2	P30518-2	P286L	512610	Likely pathogenic	Inborn genetic diseases	-	-
P30518-2_W296R	0	0	0	0	0	0	0	0	0	0	0	0	0	0	0	0	0	AVPR2	P30518-2	W296R	263865	Uncertain significance	Nephrogenic diabetes insipidus, X-linked	-	-
P30518-2_D85N	0	0	0	0	0	0	0	0	0	0	0	0	0	0	0	0	0	AVPR2	P30518-2	D85N	25884	Pathogenic	Nephrogenic diabetes insipidus, X-linked	-	-
P30518-2_R104C	0	0	0	0	0	0	0	0	0	0	0	0	0	0	0	0	0	AVPR2	P30518-2	R104C	25892	Pathogenic	Nephrogenic diabetes insipidus, X-linked|Nephrogenic diabetes insipidus	-	-
P30518-2_F105V	0	0	0	0	0	0	0	0	0	0	0	0	0	0	0	0	0	AVPR2	P30518-2	F105V	25890	Pathogenic	Nephrogenic diabetes insipidus, X-linked	-	-
P30518-2_R113W	0	0	0	0	0	0	0	0	0	0	0	0	0	0	0	0	0	AVPR2	P30518-2	R113W	25879	Pathogenic	Nephrogenic diabetes insipidus, X-linked	-	-
P30518-2_G201D	0	0	0	0	0	0	0	0	0	0	0	0	0	0	0	0	0	AVPR2	P30518-2	G201D	25885	Pathogenic	Nephrogenic diabetes insipidus, X-linked	-	-
P30518-2_G245A	0	0	0	0	0	0	0	0	0	0	0	0	0	0	0	0	0	AVPR2	P30518-2	G245A	902878	Likely benign	Nephrogenic diabetes insipidus, X-linked	-	-
P30518-2_R247H	0	0	0	0	0	0	0	0	0	0	0	0	0	0	0	0	0	AVPR2	P30518-2	R247H	438979	Benign/Likely benign	not provided|not specified|Nephrogenic diabetes insipidus, X-linked	-	-
P30518-2_R248C	0	0	0	0	0	0	0	0	0	0	0	0	0	0	0	0	0	AVPR2	P30518-2	R248C	902879	Benign	Nephrogenic diabetes insipidus, X-linked	-	-
P30518-2_R252W	0	0	0	0	0	0	0	0	0	0	0	0	0	0	0	0	0	AVPR2	P30518-2	R252W	352793	Benign/Likely benign	Nephrogenic diabetes insipidus, X-linked|not provided	-	-
P30518-2_V262M	0	0	0	0	0	0	0	0	0	0	0	0	0	0	0	0	0	AVPR2	P30518-2	V262M	792158	Uncertain significance	Nephrogenic diabetes insipidus, X-linked	-	-
P30518-2_V266A	0	0	0	0	0	0	0	0	0	0	0	0	0	0	0	0	0	AVPR2	P30518-2	V266A	434690	not provided	Nephrogenic diabetes insipidus, X-linked;Nephrogenic syndrome of inappropriate antidiuresis	-	-
P46663_V310L	0	0	0	0	0	0	0	0	0	0	0	0	0	0	-1	0	0	BDKRB1	P46663	V310L	714294	Likely benign	not provided	-	-
P30411_G354E	0	0	0	0	0	0	0	0	0	0	0	0	0	0	0	0	0	BDKRB2	P30411	G354E	714293	Benign	not provided	note="G -> E (in dbSNP:rs2227279)"; evidence="ECO:0000269|Ref.8"; id="VAR_012284";	VARIANT
P30411-2_G327E	0	0	0	0	0	0	0	0	0	0	0	0	0	0	0	0	0	BDKRB2	P30411-2	G327E	714293	Benign	not provided	-	-
Q16581_V47G	0	0	0	0	0	0	0	0	0	0	0	0	0	0	0	0	0	C3AR1	Q16581	V47G	725290	Benign	not provided	-	-
Q16581_V136A	0	0	0	0	0	0	0	0	0	0	0	0	0	0	0	0	0	C3AR1	Q16581	V136A	738879	Benign	not provided	note="V -> A (in dbSNP:rs11567806)"; evidence="ECO:0000269|Ref.7"; id="VAR_019164"; 51;	VARIANT
Q16581_V383A	0	0	0	0	0	0	0	0	0	0	0	0	0	0	0	0	0	C3AR1	Q16581	V383A	171532	Uncertain significance	Malignant tumor of prostate	-	-
Q9P296_L299V	0	0	0	0	0	0	0	0	0	0	0	0	0	0	0	0	0	C5AR2	Q9P296	L299V	728291	Benign	not provided	-	-
Q9P296_H329R	0	0	0	0	0	0	0	0	0	0	0	0	0	0	0	0	0	C5AR2	Q9P296	H329R	705126	Benign	not provided	-	-
Q9P296_A222T	0	0	0	0	0	0	0	0	0	0	0	0	0	0	0	0	0	C5AR2	Q9P296	A222T	705124	Benign	not provided	-	-
P30988-5_V43I	0	0	0	0	0	0	0	0	0	0	0	0	0	0	0	0	0	CALCR	P30988-5	V43I	722740	Likely benign	not provided	-	-
P30988-6_V43I	0	0	0	0	0	0	0	0	0	0	0	0	0	0	0	0	0	CALCR	P30988-6	V43I	722740	Likely benign	not provided	-	-
Q16602_G431V	0	0	0	0	0	0	0	0	0	0	0	0	0	0	0	0	0	CALCRL	Q16602	G431V	697208	Benign	not provided	-	-
P32238_V365I	0	0	0	0	0	0	0	0	0	0	0	0	0	0	0	0	0	CCKAR	P32238	V365I	32569	Benign	CHOLECYSTOKININ A RECEPTOR POLYMORPHISM	-	-
P32238_G21R	0	0	0	0	0	0	0	0	0	0	0	0	0	0	0	0	0	CCKAR	P32238	G21R	32568	Benign	CHOLECYSTOKININ A RECEPTOR POLYMORPHISM	-	-
P32239_L37F	0	0	0	0	0	0	0	0	0	0	0	0	0	0	0	0	0	CCKBR	P32239	L37F	738073	Benign	not provided	note="L -> F (in dbSNP:rs1805000)"; id="VAR_014684"; 7;	VARIANT
P32239-2_L37F	0	0	0	0	0	0	0	0	0	0	0	0	0	0	0	0	0	CCKBR	P32239-2	L37F	738073	Benign	not provided	-	-
P32246_A159V	0	0	0	0	0	0	0	0	0	0	0	0	0	0	0	0	0	CCR1	P32246	A159V	720461	Likely benign	not provided	-	-
P32246_A290T	0	0	0	0	0	0	0	0	0	0	0	0	0	0	0	0	0	CCR1	P32246	A290T	734080	Likely benign	not provided	-	-
P32246_Y291H	0	0	0	0	0	0	0	0	0	0	0	0	0	0	0	0	0	CCR1	P32246	Y291H	698122	Benign	not provided	-	-
P46092_T3M	0	0	0	0	0	0	0	0	0	0	0	0	0	0	0	0	0	CCR10	P46092	T3M	727187	Benign	not provided	-	-
P41597_V64I	0	0	0	0	0	0	0	0	0	0	0	0	0	0	0	0	0	CCR2	P41597	V64I	23306	protective	Human immunodeficiency virus type 1, susceptibility to	note="V -> I (confers relative resistance to infection by; IV-1; delay in disease progression in African Americans; ut not in Caucasians; dbSNP:rs1799864)"; evidence="ECO:0000269|PubMed:9252328,; CO:0000269|PubMed:9662369, ECO:0000269|Ref.4"; id="VAR_014339"; 55;	VARIANT
P41597_D352N	0	0	0	0	0	0	0	0	0	0	0	0	0	0	0	0	0	CCR2	P41597	D352N	614265	Uncertain significance	not provided	-	-
P41597-2_V64I	0	0	0	0	0	0	0	0	0	0	0	0	0	0	0	0	0	CCR2	P41597-2	V64I	23306	protective	Human immunodeficiency virus type 1, susceptibility to	-	-
P41597-2_T348M	0	0	0	0	0	0	0	0	0	0	0	0	0	0	0	1	0	CCR2	P41597-2	T348M	614264	Uncertain significance	not provided	-	-
P51681_R60S	0	0	0	0	0	0	0	0	0	0	0	0	0	0	0	0	0	CCR5	P51681	R60S	23230	protective	Human immunodeficiency virus type 1, susceptibility to	note="R -> S (associated with susceptibility to HIV-1;; educed surface expression and function of CCR5 protein;; bSNP:rs1800940)"; evidence="ECO:0000269|PubMed:11369664,; CO:0000269|PubMed:9399903"; id="VAR_011841"; 2;	VARIANT
P51681_S63C	0	0	0	0	0	0	0	0	0	0	0	0	0	0	0	0	0	CCR5	P51681	S63C	980452	Uncertain significance	Diabetes mellitus, insulin-dependent, 22;West nile virus, susceptibility to	-	-
P51681_R223Q	0	1	0	0	0	0	0	0	0	0	0	0	0	0	0	0	0	CCR5	P51681	R223Q	23225	Benign	CCR5 POLYMORPHISM, ORIENTAL 2	note="R -> Q (in dbSNP:rs1800452)"; evidence="ECO:0000269|PubMed:9207783,; CO:0000269|PubMed:9399903"; id="VAR_011842"; 28;	VARIANT
P51681_A335V	0	0	0	0	0	0	0	0	0	0	0	0	0	0	0	0	0	CCR5	P51681	A335V	23226	Benign	CCR5 POLYMORPHISM, AFRICAN-AMERICAN	note="A -> V (in MWCCR5-1567, MWCCR5-1568, ZWCCR5-14 and; WCCR5-112; dbSNP:rs1800944)"; evidence="ECO:0000269|PubMed:9207783,; CO:0000269|PubMed:9399903"; id="VAR_003503"; 39;	VARIANT
P51684_A369V	0	0	0	0	0	0	0	0	0	0	0	0	0	0	0	0	0	CCR6	P51684	A369V	721879	Benign	not provided	-	-
P08172_V23M	0	0	0	0	0	0	0	0	0	0	0	0	0	0	0	0	0	CHRM2	P08172	V23M	359616	Uncertain significance	not specified	-	-
P08172_V57I	0	0	0	0	0	0	0	0	0	0	0	0	0	0	0	0	0	CHRM2	P08172	V57I	833149	Uncertain significance	Dilated Cardiomyopathy, Dominant	-	-
P08172_S210F	0	0	0	0	0	0	0	0	0	0	0	0	0	0	0	0	0	CHRM2	P08172	S210F	564132	Uncertain significance	Dilated Cardiomyopathy, Dominant	-	-
P08172_D253N	0	0	0	0	0	0	0	0	0	0	0	0	0	0	0	0	0	CHRM2	P08172	D253N	692160	Likely benign	Dilated Cardiomyopathy, Dominant	-	-
P08172_G254V	0	0	0	0	0	0	0	0	0	0	0	0	0	0	0	0	0	CHRM2	P08172	G254V	635788	Uncertain significance	Dilated Cardiomyopathy, Dominant	-	-
P08172_N258S	0	0	0	0	0	0	0	0	0	0	0	0	0	0	0	0	0	CHRM2	P08172	N258S	229556	Benign/Likely benign	not specified|Dilated Cardiomyopathy, Dominant	-	-
P08172_A265V	0	0	0	0	0	0	0	0	0	0	0	0	0	0	0	0	0	CHRM2	P08172	A265V	496488	Uncertain significance	not specified	-	-
P08172_T331S	0	0	0	0	0	0	0	0	0	0	0	0	0	0	0	0	0	CHRM2	P08172	T331S	456986	Benign	Dilated Cardiomyopathy, Dominant|not specified	-	-
P08172_V344M	0	0	0	0	0	0	0	0	0	0	0	0	0	0	0	0	0	CHRM2	P08172	V344M	456718	Uncertain significance	Dilated Cardiomyopathy, Dominant	-	-
P08172_V346L	0	0	0	0	0	0	0	0	0	0	0	0	0	0	0	0	0	CHRM2	P08172	V346L	456988	Uncertain significance	Dilated Cardiomyopathy, Dominant	-	-
P08172_P372A	0	0	0	0	0	0	0	0	0	0	0	0	0	0	0	0	0	CHRM2	P08172	P372A	229559	Likely benign	not specified|Dilated Cardiomyopathy, Dominant	-	-
P08172_I397V	0	0	0	0	0	0	0	0	0	0	0	0	0	0	0	0	0	CHRM2	P08172	I397V	217192	Uncertain significance	Cardiomyopathy	-	-
P08172_S16N	0	0	0	0	0	0	0	0	0	0	0	0	0	0	0	0	0	CHRM2	P08172	S16N	444066	Uncertain significance	not provided	-	-
P08172_V225D	0	0	0	0	0	0	0	0	0	0	0	0	0	0	0	0	0	CHRM2	P08172	V225D	406980	Uncertain significance	not provided	-	-
P08172_T287S	0	0	0	0	0	0	0	0	0	0	0	0	0	0	0	0	0	CHRM2	P08172	T287S	229557	Conflicting interpretations of pathogenicity	not specified|Dilated Cardiomyopathy, Dominant|not provided	-	-
P08172_V344A	0	0	0	0	0	0	0	0	0	0	0	0	0	0	0	0	0	CHRM2	P08172	V344A	635789	Uncertain significance	Dilated Cardiomyopathy, Dominant	-	-
P08172_R381Q	0	0	0	0	0	0	0	0	0	0	0	0	0	0	0	0	0	CHRM2	P08172	R381Q	635790	Uncertain significance	Dilated Cardiomyopathy, Dominant	-	-
P08172_P415S	0	0	0	0	0	0	0	0	0	0	0	0	0	0	0	0	0	CHRM2	P08172	P415S	635791	Uncertain significance	Dilated Cardiomyopathy, Dominant	-	-
P08172_T190M	0	0	0	0	0	0	0	0	0	0	0	0	0	0	0	0	0	CHRM2	P08172	T190M	833150	Uncertain significance	Dilated Cardiomyopathy, Dominant	-	-
P08172_V231I	0	0	0	0	0	0	0	0	0	0	0	0	0	0	0	0	0	CHRM2	P08172	V231I	229555	Benign/Likely benign	not specified|Dilated Cardiomyopathy, Dominant	-	-
P08172_L235M	0	0	0	0	0	0	0	0	0	0	0	0	0	0	0	0	0	CHRM2	P08172	L235M	406981	Conflicting interpretations of pathogenicity	not specified|not provided|Dilated Cardiomyopathy, Dominant	-	-
P08172_I325F	0	0	0	0	0	0	0	0	0	0	0	0	0	0	0	0	0	CHRM2	P08172	I325F	561381	Uncertain significance	Dilated Cardiomyopathy, Dominant	-	-
P08172_T420S	0	0	0	0	0	0	0	0	0	0	0	0	0	0	0	0	0	CHRM2	P08172	T420S	955062	Uncertain significance	Dilated Cardiomyopathy, Dominant	-	-
P20309_L431P	0	0	0	0	0	0	0	0	0	0	0	0	0	0	0	0	0	CHRM3	P20309	L431P	707246	Benign	not provided	note="L -> P (in dbSNP:rs16839102)"; id="VAR_049368"; 76;	VARIANT
P20309_G118R	0	0	0	0	0	0	0	0	0	0	0	0	0	0	0	0	0	CHRM3	P20309	G118R	963093	Pathogenic	Prune belly syndrome	-	-
P08912_E412K	0	0	0	0	0	0	0	0	0	0	0	0	0	0	0	0	0	CHRM5	P08912	E412K	703135	Benign	not provided	-	-
Q99788_M289I	0	0	0	0	0	0	0	0	0	0	0	0	0	0	0	0	0	CMKLR1	Q99788	M289I	724862	Benign	not provided	-	-
Q99788-2_M287I	0	0	0	0	0	0	0	0	0	0	0	0	0	0	0	0	0	CMKLR1	Q99788-2	M287I	724862	Benign	not provided	-	-
P34972_R66Q	0	0	0	0	0	0	0	0	0	0	0	0	0	0	0	0	0	CNR2	P34972	R66Q	707244	Benign	not provided	-	-
P34998_A60V	0	0	0	0	0	0	0	0	0	0	0	0	0	0	0	0	0	CRHR1	P34998	A60V	704183	Benign	not provided	-	-
P34998-2_A60V	0	0	0	0	0	0	0	0	0	0	0	0	0	0	0	0	0	CRHR1	P34998-2	A60V	704183	Benign	not provided	-	-
P34998-4_A60V	0	0	0	0	0	0	0	0	0	0	0	0	0	0	0	0	0	CRHR1	P34998-4	A60V	704183	Benign	not provided	-	-
Q13324_K307R	0	0	0	0	0	0	0	0	0	0	0	0	0	0	0	0	0	CRHR2	Q13324	K307R	736110	Likely benign	not provided	-	-
Q13324_V411M	0	0	0	0	0	0	0	0	0	0	0	0	0	0	0	0	0	CRHR2	Q13324	V411M	710972	Benign	not provided	-	-
Q13324-3_V397M	0	0	0	0	0	0	0	0	0	0	0	0	0	0	0	0	0	CRHR2	Q13324-3	V397M	710972	Benign	not provided	-	-
Q13324-3_K293R	0	0	0	0	0	0	0	0	0	0	0	0	0	0	0	0	0	CRHR2	Q13324-3	K293R	736110	Likely benign	not provided	-	-
Q13324-2_K334R	0	0	0	0	0	0	0	0	0	0	0	0	0	0	0	0	0	CRHR2	Q13324-2	K334R	736110	Likely benign	not provided	-	-
Q13324-2_V438M	0	0	0	0	0	0	0	0	0	0	0	0	0	0	0	0	0	CRHR2	Q13324-2	V438M	710972	Benign	not provided	-	-
P49238_E13D	0	0	0	0	0	0	0	0	0	0	0	0	0	0	0	0	0	CX3CR1	P49238	E13D	698077	Benign	not provided	note="E -> D (in dbSNP:rs41535248)"; evidence="ECO:0000269|Ref.6"; id="VAR_049386"; 7;	VARIANT
P49238_G112A	0	0	0	0	0	0	0	0	0	0	0	0	0	0	0	0	0	CX3CR1	P49238	G112A	748252	Likely benign	not provided	-	-
P49238_D25G	0	0	0	0	0	0	0	0	0	0	0	0	0	0	0	0	0	CX3CR1	P49238	D25G	698076	Likely benign	not provided	-	-
P49238_T57A	0	0	0	0	0	0	0	0	0	0	0	0	0	0	0	0	0	CX3CR1	P49238	T57A	698075	Likely benign	not provided	note="T -> A (in dbSNP:rs199811198)"; evidence="ECO:0000269|PubMed:10731151"; id="VAR_010041"; 22;	VARIANT
P49238_V249I	0	0	0	0	0	0	0	0	0	0	0	0	0	0	0	0	0	CX3CR1	P49238	V249I	23191	no interpretation for the single variant	-	note="V -> I (associated with a markedly reduced risk of; cute coronary artery disease; associated with higher risk; f developing ARMD12; chemotaxis of monocytes of; ndividuals with homozygous Ile-249 and Met-280 genotypes; s impaired in the presence of bound CX3CR1 protein;; bSNP:rs3732379)"; evidence="ECO:0000269|PubMed:10731151,; CO:0000269|PubMed:11264153, ECO:0000269|PubMed:14702039,; CO:000…	VARIANT
P49238_F262S	0	0	0	0	0	0	0	0	0	0	0	0	0	0	0	0	0	CX3CR1	P49238	F262S	125774	not provided	not provided	-	-
P49238_T280M	0	0	0	0	0	0	0	0	0	0	0	0	0	0	0	0	0	CX3CR1	P49238	T280M	36774	no interpretation for the single variant	-	note="T -> M (associated with higher risk of developing; RMD12; impaired antifungal innate immune response;; hemotaxis of monocytes of individuals with homozygous Met-; 80 and Ile-249 genotypes is impaired in the presence of; ound CX3CR1 protein; dbSNP:rs3732378)"; evidence="ECO:0000269|PubMed:10731151,; CO:0000269|PubMed:14702039, ECO:0000269|PubMed:15208270,; CO:0000269|PubMed:17909628, ECO:000…	VARIANT
P49238-4_E45D	0	0	0	0	0	0	0	0	0	0	0	0	0	0	0	0	0	CX3CR1	P49238-4	E45D	698077	Benign	not provided	-	-
P49238-4_V281I	0	0	0	0	0	0	0	0	0	0	0	0	0	0	0	0	0	CX3CR1	P49238-4	V281I	23191	no interpretation for the single variant	-	-	-
P49238-4_T312M	0	0	0	0	0	0	0	0	0	0	0	0	0	0	0	0	0	CX3CR1	P49238-4	T312M	36774	no interpretation for the single variant	-	-	-
P49238-4_D57G	0	0	0	0	0	0	0	0	0	0	0	0	0	0	0	0	0	CX3CR1	P49238-4	D57G	698076	Likely benign	not provided	-	-
P49238-4_P4A	0	0	0	0	0	0	0	0	0	0	0	0	0	0	0	0	0	CX3CR1	P49238-4	P4A	980451	Uncertain significance	Coronary heart disease 1;Age-related macular degeneration 12;Human immunodeficiency virus type 1, susceptibility to	-	-
P49238-4_T89A	0	0	0	0	0	0	0	0	0	0	0	0	0	0	0	0	0	CX3CR1	P49238-4	T89A	698075	Likely benign	not provided	-	-
P49238-4_G144A	0	0	0	0	0	0	0	0	0	0	0	0	0	0	0	-1	0	CX3CR1	P49238-4	G144A	748252	Likely benign	not provided	-	-
P49238-4_F294S	0	0	0	0	0	0	0	0	0	0	0	0	0	0	0	0	0	CX3CR1	P49238-4	F294S	125774	not provided	not provided	-	-
P25024_F211L	0	0	0	0	0	0	0	0	0	0	0	0	0	0	0	0	0	CXCR1	P25024	F211L	719608	Benign	not provided	-	-
P25024_S342L	0	0	0	0	0	0	0	0	0	0	0	0	0	0	0	0	0	CXCR1	P25024	S342L	697319	Benign	not provided	note="S -> L (in dbSNP:rs16858806)"; evidence="ECO:0000269|Ref.8"; id="VAR_021062"; 54;	VARIANT
P25024_R203Q	0	0	0	0	0	0	0	0	0	0	0	0	0	0	0	0	0	CXCR1	P25024	R203Q	614242	Uncertain significance	not provided	-	-
P25024_R279C	0	0	0	0	0	0	0	0	0	0	0	0	0	0	0	0	0	CXCR1	P25024	R279C	733161	Likely benign	not provided	-	-
P25025_K163I	0	0	0	0	0	0	0	0	0	0	0	0	0	0	0	0	0	CXCR2	P25025	K163I	795158	Uncertain significance	not provided	-	-
P25025_R236H	0	0	0	0	0	0	0	0	0	0	0	0	0	0	0	0	0	CXCR2	P25025	R236H	537377	Uncertain significance	not provided	-	-
P25025_T359S	0	0	0	0	0	0	0	0	0	0	0	0	0	0	0	0	0	CXCR2	P25025	T359S	795159	Uncertain significance	not provided	-	-
P25025_R153H	0	0	0	0	0	0	0	0	0	0	0	0	0	0	0	0	0	CXCR2	P25025	R153H	795155	Uncertain significance	not provided	-	-
P25025_A241T	0	0	0	0	0	0	0	0	0	0	0	0	0	0	0	0	0	CXCR2	P25025	A241T	719607	Benign	not provided	-	-
P25025_G79S	0	0	0	0	0	0	0	0	0	0	0	0	0	0	0	0	0	CXCR2	P25025	G79S	246916	Likely benign	not specified|not provided	-	-
P25025_R159L	0	0	0	0	0	0	0	0	0	0	0	0	0	0	0	0	0	CXCR2	P25025	R159L	795157	Uncertain significance	not provided	-	-
P61073_I53L	0	0	0	0	0	0	0	0	0	0	0	0	0	0	0	0	0	CXCR4	P61073	I53L	719261	Benign	Warts, hypogammaglobulinemia, infections, and myelokathexis	-	-
P61073_D84H	0	0	0	0	0	0	0	0	0	0	0	0	0	0	0	0	0	CXCR4	P61073	D84H	794771	Uncertain significance	not provided|Warts, hypogammaglobulinemia, infections, and myelokathexis	-	-
P61073_I169T	0	0	0	0	0	0	0	0	0	0	0	0	0	0	0	0	0	CXCR4	P61073	I169T	628445	Uncertain significance	Warts, hypogammaglobulinemia, infections, and myelokathexis	-	-
P61073_R235H	0	0	0	0	0	0	0	0	0	0	0	0	0	0	0	0	0	CXCR4	P61073	R235H	628444	Uncertain significance	Warts, hypogammaglobulinemia, infections, and myelokathexis	-	-
P61073_I243L	0	0	0	0	0	0	0	0	0	0	0	0	0	0	0	0	0	CXCR4	P61073	I243L	628443	Uncertain significance	Warts, hypogammaglobulinemia, infections, and myelokathexis	-	-
P61073_L125V	0	0	0	0	0	0	0	0	0	0	0	0	0	0	0	0	0	CXCR4	P61073	L125V	961927	Uncertain significance	Warts, hypogammaglobulinemia, infections, and myelokathexis	-	-
P61073_E153A	0	0	0	0	0	0	0	0	0	0	0	0	0	0	0	0	0	CXCR4	P61073	E153A	516338	Uncertain significance	Warts, hypogammaglobulinemia, infections, and myelokathexis	-	-
P61073_V160I	0	0	0	0	0	0	0	0	0	0	0	0	0	0	0	0	0	CXCR4	P61073	V160I	628446	Uncertain significance	Warts, hypogammaglobulinemia, infections, and myelokathexis	-	-
P61073_L194F	0	0	0	0	0	0	0	0	0	0	0	0	0	0	0	0	0	CXCR4	P61073	L194F	612558	Conflicting interpretations of pathogenicity	not provided|Warts, hypogammaglobulinemia, infections, and myelokathexis	-	-
P61073_S352G	0	0	0	0	0	0	0	0	0	0	0	0	0	0	0	0	0	CXCR4	P61073	S352G	922238	Uncertain significance	Warts, hypogammaglobulinemia, infections, and myelokathexis	-	-
P61073_Y7H	0	0	0	0	0	0	0	0	0	0	0	0	0	0	0	0	0	CXCR4	P61073	Y7H	930799	Uncertain significance	Warts, hypogammaglobulinemia, infections, and myelokathexis	-	-
P61073_D84N	0	0	0	0	0	0	0	0	0	0	0	0	0	0	0	0	0	CXCR4	P61073	D84N	628447	Uncertain significance	Warts, hypogammaglobulinemia, infections, and myelokathexis	-	-
P61073_D171N	0	0	0	0	0	0	0	0	0	0	0	0	0	0	0	0	0	CXCR4	P61073	D171N	780829	Benign	Warts, hypogammaglobulinemia, infections, and myelokathexis	note="D->N: Reduced coreceptor activity for HIV-1 isolate; DK."; evidence="ECO:0000269|PubMed:10825158"; 76;	MUTAGEN
P61073_D262E	0	0	0	0	0	0	0	0	0	0	0	0	0	0	0	0	0	CXCR4	P61073	D262E	624199	Uncertain significance	not provided	-	-
P61073_K310E	0	0	0	0	0	0	0	0	0	0	0	0	0	0	0	0	0	CXCR4	P61073	K310E	824757	Uncertain significance	Warts, hypogammaglobulinemia, infections, and myelokathexis	-	-
P61073_G335S	0	0	0	0	0	0	0	0	0	0	0	0	0	0	0	0	0	CXCR4	P61073	G335S	359373	Conflicting interpretations of pathogenicity	not provided|Warts, hypogammaglobulinemia, infections, and myelokathexis	-	-
P61073_S341Y	0	0	0	0	0	0	0	0	0	0	0	0	0	0	0	0	0	CXCR4	P61073	S341Y	824755	Uncertain significance	Warts, hypogammaglobulinemia, infections, and myelokathexis	-	-
P61073-2_Y11H	0	0	0	0	0	0	0	0	0	0	0	0	0	0	0	0	0	CXCR4	P61073-2	Y11H	930799	Uncertain significance	Warts, hypogammaglobulinemia, infections, and myelokathexis	-	-
P61073-2_I173T	0	1	0	0	0	0	0	0	0	0	0	0	0	0	0	0	0	CXCR4	P61073-2	I173T	628445	Uncertain significance	Warts, hypogammaglobulinemia, infections, and myelokathexis	-	-
P61073-2_L198F	0	1	0	0	0	0	0	0	0	0	0	0	0	0	0	0	0	CXCR4	P61073-2	L198F	612558	Conflicting interpretations of pathogenicity	not provided|Warts, hypogammaglobulinemia, infections, and myelokathexis	-	-
P61073-2_I247L	0	0	0	0	0	0	0	0	0	0	0	0	0	0	0	0	0	CXCR4	P61073-2	I247L	628443	Uncertain significance	Warts, hypogammaglobulinemia, infections, and myelokathexis	-	-
P61073-2_D266E	0	0	0	0	0	0	0	0	0	0	0	0	0	0	0	0	0	CXCR4	P61073-2	D266E	624199	Uncertain significance	not provided	-	-
P61073-2_S345Y	0	0	0	0	0	0	0	0	0	0	0	0	0	0	0	0	0	CXCR4	P61073-2	S345Y	824755	Uncertain significance	Warts, hypogammaglobulinemia, infections, and myelokathexis	-	-
P61073-2_S2P	0	0	0	0	0	0	0	0	0	0	0	0	0	0	0	0	0	CXCR4	P61073-2	S2P	774572	Likely benign	not provided	-	-
P61073-2_D175N	0	0	0	0	0	0	0	0	0	0	0	0	0	0	0	0	0	CXCR4	P61073-2	D175N	780829	Benign	Warts, hypogammaglobulinemia, infections, and myelokathexis	-	-
P61073-2_I57L	0	0	0	0	0	0	0	0	0	0	0	0	0	0	0	0	0	CXCR4	P61073-2	I57L	719261	Benign	Warts, hypogammaglobulinemia, infections, and myelokathexis	-	-
P61073-2_D88H	0	1	0	0	0	0	0	0	0	0	0	0	0	0	0	0	0	CXCR4	P61073-2	D88H	794771	Uncertain significance	not provided|Warts, hypogammaglobulinemia, infections, and myelokathexis	-	-
P61073-2_D88N	0	1	0	0	0	0	0	0	0	0	0	0	0	0	0	0	0	CXCR4	P61073-2	D88N	628447	Uncertain significance	Warts, hypogammaglobulinemia, infections, and myelokathexis	-	-
P61073-2_L129V	0	0	0	0	0	0	0	0	0	0	0	0	0	0	0	0	0	CXCR4	P61073-2	L129V	961927	Uncertain significance	Warts, hypogammaglobulinemia, infections, and myelokathexis	-	-
P61073-2_E157A	0	0	0	0	0	0	0	0	0	0	0	0	0	0	0	0	0	CXCR4	P61073-2	E157A	516338	Uncertain significance	Warts, hypogammaglobulinemia, infections, and myelokathexis	-	-
P61073-2_V164I	0	0	0	0	0	0	0	0	0	0	0	0	0	0	0	0	0	CXCR4	P61073-2	V164I	628446	Uncertain significance	Warts, hypogammaglobulinemia, infections, and myelokathexis	-	-
P61073-2_R239H	0	0	0	0	0	0	0	0	0	0	0	0	0	0	0	0	0	CXCR4	P61073-2	R239H	628444	Uncertain significance	Warts, hypogammaglobulinemia, infections, and myelokathexis	-	-
P61073-2_G339S	0	1	0	0	0	0	0	0	0	0	0	0	0	0	0	0	0	CXCR4	P61073-2	G339S	359373	Conflicting interpretations of pathogenicity	not provided|Warts, hypogammaglobulinemia, infections, and myelokathexis	-	-
P61073-2_S356G	0	1	0	0	0	0	0	0	0	0	0	0	0	0	0	0	0	CXCR4	P61073-2	S356G	922238	Uncertain significance	Warts, hypogammaglobulinemia, infections, and myelokathexis	-	-
P61073-2_K314E	0	1	0	0	0	0	0	0	0	0	0	0	0	0	0	0	0	CXCR4	P61073-2	K314E	824757	Uncertain significance	Warts, hypogammaglobulinemia, infections, and myelokathexis	-	-
Q9NS75_H242Q	0	0	0	0	0	0	0	0	0	0	0	0	0	0	0	0	0	CYSLTR2	Q9NS75	H242Q	713945	Benign	not provided	-	-
Q9NS75_M201V	0	0	0	0	0	0	0	0	0	0	0	0	0	0	0	0	0	CYSLTR2	Q9NS75	M201V	215469	Uncertain significance	not specified	-	-
Q9NS75_S236L	0	0	0	0	0	0	0	0	0	0	0	0	0	0	0	0	0	CYSLTR2	Q9NS75	S236L	702712	Benign	not provided	-	-
Q9NS75_R315K	-1	0	0	0	0	0	0	0	0	0	0	0	0	0	0	0	0	CYSLTR2	Q9NS75	R315K	713947	Benign	not provided	-	-
Q9NS75_E39Q	-1	0	0	0	0	0	0	0	0	0	0	0	0	0	0	0	0	CYSLTR2	Q9NS75	E39Q	702709	Benign	not provided	-	-
Q9NS75_F50V	0	0	0	0	0	0	0	0	0	0	0	0	0	0	0	0	0	CYSLTR2	Q9NS75	F50V	702710	Likely benign	not provided	-	-
Q9NS75_N103S	0	0	0	0	0	0	0	0	0	0	0	0	0	0	0	0	0	CYSLTR2	Q9NS75	N103S	702711	Likely benign	not provided	-	-
Q9NS75_L278I	0	0	0	0	0	0	0	0	0	0	0	0	0	0	0	0	0	CYSLTR2	Q9NS75	L278I	702713	Likely benign	not provided	-	-
P14416_V223I	0	0	0	0	0	0	0	0	0	0	0	0	0	0	0	0	0	DRD2	P14416	V223I	271458	Uncertain significance	not provided	-	-
P14416_G261R	0	0	0	0	0	0	0	0	0	0	0	0	0	0	0	0	0	DRD2	P14416	G261R	837963	Uncertain significance	Dystonia	-	-
P14416_R274W	0	0	0	0	0	0	0	0	0	0	0	0	0	0	0	0	0	DRD2	P14416	R274W	639719	Uncertain significance	Dystonia	-	-
P14416_R294W	0	0	0	0	0	0	0	0	0	0	0	0	0	0	0	0	0	DRD2	P14416	R294W	565513	Uncertain significance	Dystonia	-	-
P14416_Q366K	0	0	0	0	0	0	0	0	0	0	0	0	0	0	0	0	0	DRD2	P14416	Q366K	639717	Uncertain significance	Dystonia	-	-
P14416_P300H	0	0	0	0	0	0	0	0	0	0	0	0	0	0	0	0	0	DRD2	P14416	P300H	639718	Uncertain significance	Dystonia	-	-
P14416_P310S	0	0	0	0	0	0	0	0	0	0	0	0	0	0	0	0	0	DRD2	P14416	P310S	253994	Conflicting interpretations of pathogenicity	not specified|not provided|Dystonia	note="P -> S (in dbSNP:rs1800496)"; id="VAR_014674"; 11;	VARIANT
P14416_A64V	0	0	0	0	0	0	0	0	0	0	0	0	0	0	0	0	0	DRD2	P14416	A64V	684232	Likely benign	Dystonia	-	-
P14416_V154I	0	0	0	0	0	0	0	0	0	0	0	0	0	0	0	0	0	DRD2	P14416	V154I	31810	Uncertain significance	Myoclonic dystonia	note="V -> I (found in patients with alcohol-responsive; yoclonus-dystonia; unknown pathological significance; the; utation does not affect functional properties;; bSNP:rs104894220)"; evidence="ECO:0000269|PubMed:10220438,; CO:0000269|PubMed:10716258"; id="VAR_017143"; 10;	VARIANT
P14416_N176D	0	0	0	0	0	0	0	0	0	0	0	0	0	0	0	0	0	DRD2	P14416	N176D	956380	Uncertain significance	Dystonia	-	-
P14416_C244S	0	0	0	0	0	0	0	0	0	0	0	0	0	0	0	0	0	DRD2	P14416	C244S	195264	Uncertain significance	not provided	note="C->S: No effect on palmitoylation; no effect on; ocalization to the plasma membrane."; evidence="ECO:0000269|PubMed:26535572"; 53;	MUTAGEN
P14416_S311C	0	0	0	0	0	0	0	0	0	0	0	0	0	0	0	0	0	DRD2	P14416	S311C	253993	Benign	not specified|Dystonia	note="S -> C (may be associated with a higher risk for; chizophrenia; dbSNP:rs1801028)"; evidence="ECO:0000269|PubMed:7902708"; id="VAR_003462"; 27;	VARIANT
P14416_H316P	0	0	0	0	0	0	0	0	0	0	0	0	0	0	0	0	0	DRD2	P14416	H316P	935383	Uncertain significance	Dystonia|none provided	-	-
P14416_K327E	0	0	0	0	0	-1	0	0	0	0	0	0	0	0	0	0	0	DRD2	P14416	K327E	241055	Benign	Dystonia	note="K -> E (in dbSNP:rs71653614)"; evidence="ECO:0000269|PubMed:21179162"; id="VAR_064579"; 26;	VARIANT
P14416_A410T	0	0	0	0	0	-1	0	0	0	0	0	0	0	0	0	0	0	DRD2	P14416	A410T	241054	Benign	Dystonia	-	-
P14416-2_V154I	0	0	0	0	0	0	0	0	0	0	0	0	0	0	0	0	0	DRD2	P14416-2	V154I	31810	Uncertain significance	Myoclonic dystonia	-	-
P14416-2_P271H	0	0	0	0	0	0	0	0	0	0	0	0	0	0	0	0	0	DRD2	P14416-2	P271H	639718	Uncertain significance	Dystonia	-	-
P14416-2_P281S	0	0	0	0	0	0	0	0	0	0	0	0	0	0	0	0	0	DRD2	P14416-2	P281S	253994	Conflicting interpretations of pathogenicity	not specified|not provided|Dystonia	-	-
P14416-2_A381T	0	0	0	0	0	0	0	0	0	0	0	0	0	0	0	0	0	DRD2	P14416-2	A381T	241054	Benign	Dystonia	-	-
P14416-2_R265W	0	0	0	0	0	0	0	0	0	0	0	0	0	0	0	0	0	DRD2	P14416-2	R265W	565513	Uncertain significance	Dystonia	-	-
P14416-2_H287P	0	0	0	0	0	0	0	0	0	0	0	-1	0	0	0	0	0	DRD2	P14416-2	H287P	935383	Uncertain significance	Dystonia|none provided	-	-
P14416-2_K298E	0	0	0	0	0	0	0	0	0	0	0	-1	0	0	0	0	0	DRD2	P14416-2	K298E	241055	Benign	Dystonia	-	-
P14416-2_A64V	0	0	0	0	0	0	0	0	0	0	0	0	0	0	0	0	0	DRD2	P14416-2	A64V	684232	Likely benign	Dystonia	-	-
P14416-2_N176D	0	0	0	0	0	0	0	0	0	0	0	0	0	0	0	0	0	DRD2	P14416-2	N176D	956380	Uncertain significance	Dystonia	-	-
P14416-2_V223I	0	0	0	0	0	0	0	0	0	0	0	0	0	0	0	0	0	DRD2	P14416-2	V223I	271458	Uncertain significance	not provided	-	-
P14416-2_R245W	0	0	0	0	0	1	0	0	0	0	0	0	0	0	0	0	0	DRD2	P14416-2	R245W	639719	Uncertain significance	Dystonia	-	-
P14416-2_S282C	0	0	0	0	0	1	0	0	0	0	0	0	0	0	0	0	0	DRD2	P14416-2	S282C	253993	Benign	not specified|Dystonia	-	-
P14416-2_Q337K	0	0	0	0	0	1	0	0	0	0	0	0	0	0	0	0	0	DRD2	P14416-2	Q337K	639717	Uncertain significance	Dystonia	-	-
P14416-3_A64V	0	0	0	0	0	0	0	0	0	0	0	0	0	0	0	0	0	DRD2	P14416-3	A64V	684232	Likely benign	Dystonia	-	-
P14416-3_V223I	0	0	0	0	0	0	0	0	0	0	0	0	0	0	0	0	0	DRD2	P14416-3	V223I	271458	Uncertain significance	not provided	-	-
P14416-3_G261R	0	0	0	0	0	0	0	0	0	0	0	0	0	0	0	0	0	DRD2	P14416-3	G261R	837963	Uncertain significance	Dystonia	-	-
P14416-3_R276W	0	0	0	0	0	0	0	0	0	0	0	0	0	0	0	0	0	DRD2	P14416-3	R276W	639719	Uncertain significance	Dystonia	-	-
P14416-3_R296W	0	0	0	0	0	0	0	0	0	0	0	0	0	0	0	0	0	DRD2	P14416-3	R296W	565513	Uncertain significance	Dystonia	-	-
P14416-3_S313C	0	0	0	0	0	0	0	0	0	0	0	0	0	0	0	0	0	DRD2	P14416-3	S313C	253993	Benign	not specified|Dystonia	-	-
P14416-3_H318P	0	0	0	0	0	0	0	0	0	0	0	0	0	0	0	0	0	DRD2	P14416-3	H318P	935383	Uncertain significance	Dystonia|none provided	-	-
P14416-3_K329E	0	0	0	0	0	0	0	0	0	0	0	0	0	0	0	0	0	DRD2	P14416-3	K329E	241055	Benign	Dystonia	-	-
P14416-3_V154I	0	0	0	0	0	0	0	0	0	0	0	0	0	0	0	0	0	DRD2	P14416-3	V154I	31810	Uncertain significance	Myoclonic dystonia	-	-
P14416-3_N176D	0	0	0	0	0	0	0	0	0	0	0	0	0	0	0	0	0	DRD2	P14416-3	N176D	956380	Uncertain significance	Dystonia	-	-
P14416-3_P312S	0	0	0	0	0	0	0	0	0	0	0	0	0	0	0	0	0	DRD2	P14416-3	P312S	253994	Conflicting interpretations of pathogenicity	not specified|not provided|Dystonia	-	-
P14416-3_C244S	0	0	0	0	0	0	0	0	0	0	0	0	0	0	0	0	0	DRD2	P14416-3	C244S	195264	Uncertain significance	not provided	-	-
P14416-3_P302H	0	0	0	0	0	0	0	0	0	0	0	0	0	0	0	0	0	DRD2	P14416-3	P302H	639718	Uncertain significance	Dystonia	-	-
P14416-3_Q368K	0	0	0	0	0	0	0	0	0	0	0	0	0	0	0	0	0	DRD2	P14416-3	Q368K	639717	Uncertain significance	Dystonia	-	-
P14416-3_A412T	0	0	0	0	0	0	0	0	0	0	0	0	0	0	0	0	0	DRD2	P14416-3	A412T	241054	Benign	Dystonia	-	-
P35462_A38T	0	0	0	0	0	0	0	0	0	0	0	0	0	0	0	-1	0	DRD3	P35462	A38T	887703	Likely benign	Hereditary essential tremor 1	-	-
P35462_C231S	0	0	0	0	0	0	0	0	0	0	0	0	0	0	0	-1	0	DRD3	P35462	C231S	288123	Likely benign	Hereditary essential tremor 1	-	-
P35462_I101S	0	0	0	0	0	0	0	0	0	0	0	0	0	0	0	-1	0	DRD3	P35462	I101S	288124	Uncertain significance	Hereditary essential tremor	-	-
P35462_V136I	0	0	0	0	0	0	0	0	0	0	0	1	0	0	0	-1	0	DRD3	P35462	V136I	887702	Likely benign	Hereditary essential tremor 1	-	-
P35462_G274E	0	0	0	0	0	0	0	0	0	0	0	0	0	0	0	-1	0	DRD3	P35462	G274E	288863	Uncertain significance	Hereditary essential tremor	-	-
P35462_T384N	0	0	0	0	0	0	0	0	0	0	0	0	0	0	0	-1	0	DRD3	P35462	T384N	291910	Uncertain significance	Hereditary essential tremor	-	-
P21917_A335G	0	0	0	0	0	0	0	0	0	0	0	0	0	0	0	0	0	DRD4	P21917	A335G	439085	Benign	not provided	-	-
P21917_G11R	0	0	0	0	0	0	0	0	0	0	0	0	0	0	0	0	0	DRD4	P21917	G11R	712979	Benign	not provided	-	-
P21917_V194G	0	0	0	0	0	0	0	0	0	0	0	0	0	0	0	0	0	DRD4	P21917	V194G	31807	Benign	DOPAMINE RECEPTOR D4 POLYMORPHISM	note="V -> G (in dbSNP:rs1800443)"; evidence="ECO:0000269|PubMed:7726213"; id="VAR_003464"; 65..296;	VARIANT
P21918_N362K	0	0	0	1	0	0	0	0	0	0	0	0	0	0	0	0	0	DRD5	P21918	N362K	492506	Uncertain significance	not provided	-	-
P21918_L88F	0	0	0	0	0	0	0	0	0	0	0	0	0	0	0	0	0	DRD5	P21918	L88F	583363	Benign	not specified	-	-
P21918_S395F	0	0	0	0	0	0	0	0	0	0	0	0	0	0	0	0	0	DRD5	P21918	S395F	270209	Uncertain significance	not provided	-	-
P25101_Y129F	0	0	0	0	0	0	0	0	0	0	0	0	0	0	0	0	0	EDNRA	P25101	Y129F	188150	Pathogenic	Mandibulofacial dysostosis with alopecia	note="Y -> F (in MFDA; dbSNP:rs786205230)"; evidence="ECO:0000269|PubMed:25772936"; id="VAR_073788"; 36;	VARIANT
P25101_E303K	0	0	0	0	0	0	0	0	0	0	0	0	0	0	0	0	0	EDNRA	P25101	E303K	188151	Pathogenic	Mandibulofacial dysostosis with alopecia	note="E -> K (in MFDA; dbSNP:rs876657388)"; evidence="ECO:0000269|PubMed:25772936"; id="VAR_073789"; 10;	VARIANT
P25101_Q381P	0	0	0	0	0	0	0	0	0	0	0	0	0	0	0	0	0	EDNRA	P25101	Q381P	623003	Uncertain significance	not provided	-	-
P25101_S168L	0	0	0	0	0	0	0	0	0	0	0	0	0	0	0	0	0	EDNRA	P25101	S168L	511526	Uncertain significance	Inborn genetic diseases	-	-
P25101-4_Q272P	0	0	0	0	0	0	0	0	0	0	0	0	0	0	0	0	0	EDNRA	P25101-4	Q272P	623003	Uncertain significance	not provided	-	-
P25101-4_Y129F	0	0	0	0	0	0	0	0	0	0	0	0	0	0	0	0	0	EDNRA	P25101-4	Y129F	188150	Pathogenic	Mandibulofacial dysostosis with alopecia	-	-
P25101-4_E194K	0	0	0	0	0	0	0	0	0	0	0	0	0	0	0	0	0	EDNRA	P25101-4	E194K	188151	Pathogenic	Mandibulofacial dysostosis with alopecia	-	-
P25101-3_Y129F	0	0	0	0	0	0	0	0	0	0	0	0	0	0	0	0	0	EDNRA	P25101-3	Y129F	188150	Pathogenic	Mandibulofacial dysostosis with alopecia	-	-
P25101-3_S168L	0	0	0	0	0	0	0	0	0	0	0	0	0	0	0	0	0	EDNRA	P25101-3	S168L	511526	Uncertain significance	Inborn genetic diseases	-	-
P25101-5_Q156P	1	0	0	0	0	0	0	0	0	0	0	0	0	0	0	0	0	EDNRA	P25101-5	Q156P	623003	Uncertain significance	not provided	-	-
P25101-5_E78K	0	0	0	0	0	0	0	0	0	0	0	0	0	0	0	0	0	EDNRA	P25101-5	E78K	188151	Pathogenic	Mandibulofacial dysostosis with alopecia	-	-
P24530-3_L55R	0	0	0	0	0	0	0	0	0	0	0	0	0	0	0	0	0	EDNRB	P24530-3	L55R	497239	Uncertain significance	not specified	-	-
P24530-3_R82Q	0	0	0	0	0	0	0	0	0	0	0	0	0	0	0	0	0	EDNRB	P24530-3	R82Q	227355	Conflicting interpretations of pathogenicity	not specified|Hirschsprung disease 2|Waardenburg syndrome type 4A	-	-
P24530-3_L107F	0	0	0	0	0	0	0	0	0	0	0	0	0	0	0	0	0	EDNRB	P24530-3	L107F	230454	Conflicting interpretations of pathogenicity	not specified|Hirschsprung disease 2|not provided	-	-
P24530-3_G205E	0	0	0	0	0	0	0	0	0	0	0	0	0	0	0	0	0	EDNRB	P24530-3	G205E	445161	Uncertain significance	not provided	-	-
P24530-3_R291P	0	0	0	0	0	0	0	0	0	0	0	0	0	0	0	0	0	EDNRB	P24530-3	R291P	860071	Uncertain significance	not provided	-	-
P24530-3_T334M	0	0	0	0	0	0	0	0	0	0	0	0	0	0	0	0	0	EDNRB	P24530-3	T334M	254873	Conflicting interpretations of pathogenicity	not specified|Hirschsprung disease 2|not provided	-	-
P24530-3_R343Q	0	0	0	0	0	0	0	0	0	0	0	0	0	0	0	0	0	EDNRB	P24530-3	R343Q	497659	Uncertain significance	not specified	-	-
P24530-3_V350I	0	0	0	0	0	0	0	0	0	0	0	0	0	0	0	0	0	EDNRB	P24530-3	V350I	497032	Conflicting interpretations of pathogenicity	not specified|not provided|Hirschsprung disease 2	-	-
P24530-3_A354V	0	0	0	0	0	0	0	0	0	0	0	0	0	0	0	0	0	EDNRB	P24530-3	A354V	538435	Uncertain significance	Waardenburg syndrome type 4A	-	-
P24530-3_W366C	0	0	0	0	0	0	0	0	0	0	0	0	0	0	0	0	0	EDNRB	P24530-3	W366C	31672	Pathogenic	Hirschsprung disease 2|Waardenburg syndrome type 4A	-	-
P24530-3_V415I	0	0	0	0	0	0	0	0	0	0	0	0	0	0	0	0	0	EDNRB	P24530-3	V415I	538019	Uncertain significance	Waardenburg syndrome type 4A	-	-
P24530-3_P428L	0	0	0	0	0	0	0	0	0	0	0	0	0	0	0	0	0	EDNRB	P24530-3	P428L	610530	Likely pathogenic	Aganglionosis, total intestinal;Hearing impairment	-	-
P24530-3_S509L	0	0	0	0	0	0	0	0	0	0	0	0	0	0	0	0	0	EDNRB	P24530-3	S509L	871511	Uncertain significance	Hirschsprung disease 2	-	-
P24530-3_G519R	0	0	0	0	0	0	0	0	0	0	0	0	0	0	0	0	0	EDNRB	P24530-3	G519R	230449	Uncertain significance	not specified|Hirschsprung Disease, Recessive|Waardenburg syndrome	-	-
P24530-3_R524C	0	0	0	0	0	0	0	0	0	0	0	0	0	0	0	0	0	EDNRB	P24530-3	R524C	871510	Uncertain significance	Hirschsprung disease 2	-	-
P24530-3_L75P	0	0	0	0	0	0	0	0	0	0	0	0	0	0	0	0	0	EDNRB	P24530-3	L75P	230455	Likely benign	not specified	-	-
P24530-3_P158L	0	0	0	0	0	0	0	0	0	0	0	0	0	0	0	0	0	EDNRB	P24530-3	P158L	497237	Uncertain significance	not specified	-	-
P24530-3_G225S	0	0	0	0	0	0	0	0	0	0	0	0	0	0	0	0	0	EDNRB	P24530-3	G225S	535275	Uncertain significance	Waardenburg syndrome type 4A	-	-
P24530-3_P268T	0	0	0	0	0	0	0	0	0	0	0	0	0	0	0	0	0	EDNRB	P24530-3	P268T	654743	Uncertain significance	not specified	-	-
P24530-3_C470S	0	0	0	0	0	0	0	0	0	0	0	0	0	0	0	0	0	EDNRB	P24530-3	C470S	335069	Uncertain significance	Hirschsprung disease 2	-	-
P24530-3_H518Q	0	0	0	0	0	0	0	0	0	0	0	0	0	0	0	0	0	EDNRB	P24530-3	H518Q	918388	Likely benign	not specified	-	-
P24530-3_S4T	0	0	0	0	0	0	0	0	0	0	0	0	0	0	0	0	0	EDNRB	P24530-3	S4T	497240	Uncertain significance	not specified	-	-
P24530-3_G147S	0	0	0	0	0	0	0	0	0	0	0	0	0	0	0	0	0	EDNRB	P24530-3	G147S	31676	Conflicting interpretations of pathogenicity	Hirschsprung disease 2|not specified|not provided	-	-
P24530-3_R154L	0	0	0	0	0	0	0	0	0	0	0	0	0	0	0	0	0	EDNRB	P24530-3	R154L	871513	Uncertain significance	Hirschsprung disease 2	-	-
P24530-3_C221R	0	0	0	0	0	0	0	0	0	0	0	0	0	0	0	0	0	EDNRB	P24530-3	C221R	871512	Uncertain significance	Hirschsprung disease 2	-	-
P24530-3_A273G	0	0	0	0	0	0	0	0	0	0	0	0	0	0	0	0	0	EDNRB	P24530-3	A273G	31673	Pathogenic	Waardenburg syndrome type 4A	-	-
P24530-3_S274P	0	0	0	0	0	0	0	0	0	0	0	0	0	0	0	0	0	EDNRB	P24530-3	S274P	538020	Likely pathogenic	Waardenburg syndrome type 4A	-	-
P24530-3_V275M	0	0	0	0	0	0	0	0	0	0	0	0	0	0	0	0	0	EDNRB	P24530-3	V275M	610531	Conflicting interpretations of pathogenicity	Aganglionosis, total intestinal;Hearing impairment|Hirschsprung disease 2	-	-
P24530-3_S340G	0	0	0	0	0	0	0	0	0	0	0	0	0	0	0	0	0	EDNRB	P24530-3	S340G	918389	Uncertain significance	not specified	-	-
P24530-3_V350F	0	0	0	0	0	0	0	0	0	0	0	0	0	0	0	0	0	EDNRB	P24530-3	V350F	576161	Likely benign	Waardenburg syndrome type 4A;Hirschsprung disease 2;ABCD syndrome|not provided	-	-
P24530-3_S395N	0	0	0	0	0	0	0	0	0	0	0	0	0	0	0	0	0	EDNRB	P24530-3	S395N	31677	Conflicting interpretations of pathogenicity	Hirschsprung disease 2|not specified|Waardenburg syndrome type 2A|Waardenburg syndrome type 4A|not provided|Mitochondrial DNA depletion syndrome 12a (cardiomyopathic type), autosomal dominant	-	-
P25116_Y381C	0	0	0	0	0	0	0	0	0	0	0	0	0	0	0	0	0	F2R	P25116	Y381C	710013	Benign	not provided	-	-
O15552_I46V	0	0	0	0	0	0	0	0	0	0	0	0	0	0	0	0	0	FFAR2	O15552	I46V	716380	Benign	not provided	-	-
O14843_R45H	0	0	0	0	0	0	0	0	0	0	0	0	0	0	0	0	0	FFAR3	O14843	R45H	706409	Benign	not provided	-	-
O14843_M307V	0	0	0	0	0	0	0	0	0	0	0	0	0	0	0	0	0	FFAR3	O14843	M307V	706408	Benign	not provided	-	-
P21462_T9M	0	0	0	0	0	0	0	0	0	0	0	0	0	0	0	0	0	FPR1	P21462	T9M	470764	Likely benign	Periodontitis	-	-
P21462_N66K	0	0	0	0	0	0	0	0	0	0	0	0	0	0	0	0	0	FPR1	P21462	N66K	648446	Uncertain significance	Periodontitis	-	-
P21462_V101L	0	0	0	0	0	0	0	0	0	0	0	0	0	0	0	0	0	FPR1	P21462	V101L	390432	Benign	not specified	note="V -> L (in dbSNP:rs2070745)"; evidence="ECO:0000269|PubMed:2161213,; CO:0000269|PubMed:2176894"; id="VAR_003476"; 90;	VARIANT
P21462_G111R	0	0	0	0	0	0	0	0	0	0	0	0	0	0	0	0	0	FPR1	P21462	G111R	848039	Uncertain significance	Periodontitis	-	-
P21462_I147V	0	0	0	0	0	0	0	0	0	0	0	0	0	0	0	0	0	FPR1	P21462	I147V	648442	Uncertain significance	Periodontitis	-	-
P21462_T171P	0	0	0	0	0	0	0	0	0	0	0	0	0	0	0	0	0	FPR1	P21462	T171P	648441	Uncertain significance	Periodontitis	-	-
P21462_S181L	0	0	0	0	0	0	0	0	0	0	0	0	0	0	0	0	0	FPR1	P21462	S181L	648440	Uncertain significance	Periodontitis	-	-
P21462_I203V	0	0	0	0	0	0	0	0	0	0	0	0	0	0	0	0	0	FPR1	P21462	I203V	716655	Likely benign	Periodontitis	-	-
P21462_S237N	0	0	0	0	0	0	0	0	0	0	0	0	0	0	0	0	0	FPR1	P21462	S237N	648438	Uncertain significance	Periodontitis	-	-
P21462_R241W	0	0	0	0	0	0	0	0	0	0	0	0	0	0	0	0	0	FPR1	P21462	R241W	938842	Uncertain significance	Periodontitis	-	-
P21462_R269C	0	0	0	0	0	0	0	0	0	0	0	0	0	0	0	0	0	FPR1	P21462	R269C	571068	Uncertain significance	Periodontitis	-	-
P21462_Y276H	0	0	0	0	0	0	0	0	0	0	0	0	0	0	0	0	0	FPR1	P21462	Y276H	848033	Uncertain significance	Periodontitis	-	-
P21462_L300V	0	0	0	0	0	0	0	0	0	0	0	0	0	0	0	0	0	FPR1	P21462	L300V	848032	Uncertain significance	Periodontitis	-	-
P21462_I11T	0	0	0	0	0	0	0	0	0	0	0	0	0	0	0	0	0	FPR1	P21462	I11T	390319	Benign	not specified	note="I -> T (in dbSNP:rs5030878)"; evidence="ECO:0000269|Ref.7"; id="VAR_055915"; 01;	VARIANT
P21462_I27V	0	0	0	0	0	0	0	0	0	0	0	0	0	0	0	0	0	FPR1	P21462	I27V	848040	Uncertain significance	Periodontitis	-	-
P21462_R54W	0	0	0	0	0	0	0	0	0	0	0	0	0	0	0	0	0	FPR1	P21462	R54W	958728	Uncertain significance	Periodontitis	-	-
P21462_P92T	0	0	0	0	0	0	0	0	0	0	0	0	0	0	0	0	0	FPR1	P21462	P92T	648444	Uncertain significance	Periodontitis	-	-
P21462_I147T	0	0	0	0	0	0	0	0	0	0	0	0	0	0	0	0	0	FPR1	P21462	I147T	848038	Uncertain significance	Periodontitis	-	-
P21462_R163H	0	0	0	0	0	0	0	0	0	0	0	0	0	0	0	0	0	FPR1	P21462	R163H	470227	Benign	Periodontitis	-	-
P21462_R190W	0	0	0	0	0	0	0	0	0	0	0	0	0	0	0	0	0	FPR1	P21462	R190W	853050	Benign	N-FORMYLPEPTIDE RECEPTOR POLYMORPHISM	note="R -> W (in dbSNP:rs5030880)"; id="VAR_055916"; 92;	VARIANT
P21462_N192K	0	0	0	0	0	0	0	0	0	0	0	0	0	0	0	0	0	FPR1	P21462	N192K	390318	Benign	not specified	note="N -> K (in dbSNP:rs1042229)"; evidence="ECO:0000269|PubMed:1612600, ECO:0000269|Ref.7"; id="VAR_003477"; 46;	VARIANT
P21462_T199M	0	0	0	0	0	0	0	0	0	0	0	0	0	0	0	0	0	FPR1	P21462	T199M	929103	Uncertain significance	Periodontitis	-	-
P21462_A212T	0	0	0	0	0	0	0	0	0	0	0	0	0	0	0	0	0	FPR1	P21462	A212T	950910	Uncertain significance	Periodontitis	-	-
P21462_G222R	0	0	0	0	0	0	0	0	0	0	0	0	0	0	0	0	0	FPR1	P21462	G222R	929102	Uncertain significance	Periodontitis	-	-
P21462_A225V	0	0	0	0	0	0	0	0	0	0	0	0	0	0	0	0	0	FPR1	P21462	A225V	533439	Uncertain significance	Periodontitis	-	-
P21462_R238H	0	0	0	0	0	0	0	0	0	0	0	0	0	0	0	0	0	FPR1	P21462	R238H	848035	Uncertain significance	Periodontitis	-	-
P21462_R241Q	0	0	0	0	0	0	0	0	0	0	0	0	0	0	0	0	0	FPR1	P21462	R241Q	929101	Uncertain significance	Periodontitis	-	-
P21462_F251L	0	0	0	0	0	0	0	0	0	0	0	0	0	0	0	0	0	FPR1	P21462	F251L	950909	Uncertain significance	Periodontitis	-	-
P21462_R269H	0	0	0	0	0	0	0	0	0	0	0	0	0	0	0	0	0	FPR1	P21462	R269H	533361	Benign	Periodontitis	-	-
P21462_A315T	0	0	0	0	0	0	0	0	0	0	0	0	0	0	0	0	0	FPR1	P21462	A315T	950907	Uncertain significance	Periodontitis	-	-
P21462_A318T	0	0	0	0	0	0	0	0	0	0	0	0	0	0	0	0	0	FPR1	P21462	A318T	848030	Uncertain significance	Periodontitis	-	-
P21462_G14R	0	0	0	0	0	0	0	0	0	0	0	0	0	0	0	0	0	FPR1	P21462	G14R	848041	Uncertain significance	Periodontitis	-	-
P21462_V69M	0	0	0	0	0	0	0	0	0	0	0	0	0	0	0	0	0	FPR1	P21462	V69M	648445	Uncertain significance	Periodontitis	-	-
P21462_L97M	0	0	0	0	0	0	0	0	0	0	0	0	0	0	0	0	0	FPR1	P21462	L97M	533441	Benign	Periodontitis	-	-
P21462_R123H	0	0	0	0	0	0	0	0	0	0	0	0	0	0	0	0	0	FPR1	P21462	R123H	716656	Likely benign	Periodontitis	-	-
P21462_V127I	0	0	0	0	0	0	0	0	0	0	0	0	0	0	0	0	0	FPR1	P21462	V127I	648443	Uncertain significance	Periodontitis	-	-
P21462_R137C	0	0	0	0	0	0	0	0	0	0	0	0	0	0	0	0	0	FPR1	P21462	R137C	572783	Uncertain significance	Periodontitis	-	-
P21462_F178L	0	0	0	0	0	0	0	0	0	0	0	0	0	0	0	0	0	FPR1	P21462	F178L	573400	Uncertain significance	Periodontitis	-	-
P21462_P187S	0	0	0	0	0	0	0	0	0	0	0	0	0	0	0	0	0	FPR1	P21462	P187S	648439	Uncertain significance	Periodontitis	-	-
P21462_R190S	0	0	0	0	0	0	0	0	0	0	0	0	0	0	0	0	0	FPR1	P21462	R190S	848037	Uncertain significance	Periodontitis	-	-
P21462_R205W	0	0	0	0	0	0	0	0	0	0	0	0	0	0	0	0	0	FPR1	P21462	R205W	848036	Uncertain significance	Periodontitis	-	-
P21462_Y276C	0	0	0	0	0	0	0	0	0	0	0	0	0	0	0	0	0	FPR1	P21462	Y276C	533359	Uncertain significance	Periodontitis	-	-
P21462_E346A	0	0	0	0	0	0	0	0	0	0	0	0	0	0	0	0	0	FPR1	P21462	E346A	533358	Benign	Periodontitis	note="E -> A (in dbSNP:rs867228)"; evidence="ECO:0000269|PubMed:2161213,; CO:0000269|PubMed:2176894, ECO:0000269|Ref.5"; id="VAR_003478"; 38;	VARIANT
P25090_F74L	0	0	0	0	0	0	0	0	0	0	0	0	0	0	0	0	0	FPR2	P25090	F74L	716657	Benign	not provided	-	-
P23945_L8F	0	0	0	0	0	0	0	0	0	0	0	0	0	0	0	0	0	FSHR	P23945	L8F	250748	Conflicting interpretations of pathogenicity	not specified|Ovarian dysgenesis 1|Ovarian hyperstimulation syndrome|not provided	-	-
P23945_G70A	0	0	0	0	0	0	0	0	0	0	0	0	0	0	0	0	0	FSHR	P23945	G70A	733509	Likely benign	not provided	-	-
P23945_L125M	0	0	0	0	0	0	0	0	0	0	0	0	0	0	0	0	0	FSHR	P23945	L125M	286718	Uncertain significance	Ovarian dysgenesis|Ovarian hyperstimulation syndrome	-	-
P23945_S128Y	0	0	0	0	0	0	0	0	0	0	0	0	0	0	0	0	0	FSHR	P23945	S128Y	31293	Pathogenic	Ovarian hyperstimulation syndrome	note="S -> Y (in OHSS; displays increase in affinity and; ensitivity toward hCG and does not show any constitutive; ctivity nor promiscuous activation by TSH;; bSNP:rs121909665)"; evidence="ECO:0000269|PubMed:17721928"; id="VAR_039279"; 60;	VARIANT
P23945_R59Q	0	0	0	0	0	0	0	0	0	0	0	0	0	0	0	0	0	FSHR	P23945	R59Q	885168	Uncertain significance	Ovarian dysgenesis 1|Ovarian hyperstimulation syndrome	-	-
Q14332_P13L	0	0	0	0	0	0	0	0	0	0	0	0	0	0	0	0	0	FZD2	Q14332	P13L	715485	Likely benign	not provided	-	-
Q14332_R219C	0	0	0	0	0	0	0	0	0	0	0	0	0	0	0	0	0	FZD2	Q14332	R219C	590893	Uncertain significance	Short stature	-	-
Q14332_R413Q	0	0	0	0	0	0	0	0	0	0	0	0	0	0	0	0	0	FZD2	Q14332	R413Q	535395	Uncertain significance	Keratoconus	-	-
Q14332_L468R	0	0	0	0	0	0	0	0	0	0	0	0	0	0	0	0	0	FZD2	Q14332	L468R	590894	Likely pathogenic	Short stature	-	-
Q14332_A508V	0	0	0	0	0	0	0	0	0	0	0	0	0	0	0	0	0	FZD2	Q14332	A508V	704177	Likely benign	not provided	-	-
Q14332_G21R	0	0	0	0	0	0	0	0	0	0	0	0	0	0	0	0	0	FZD2	Q14332	G21R	727212	Benign	not provided	-	-
Q14332_T250I	0	0	0	0	0	0	0	0	0	0	0	0	0	0	0	0	0	FZD2	Q14332	T250I	727213	Benign	not provided	-	-
Q14332_G434V	0	0	0	0	0	0	0	0	0	0	0	0	0	0	0	0	0	FZD2	Q14332	G434V	481071	Likely pathogenic	Robinow syndrome, autosomal dominant 3	note="G -> V (in OMOD2; also found in a patient with; eatures of Robinow syndrome; dbSNP:rs1555657073)"; evidence="ECO:0000269|PubMed:29230162,; CO:0000269|PubMed:29276006, ECO:0000269|PubMed:30455931"; id="VAR_081993"; 47..565;	VARIANT
Q14332_G434S	0	0	0	0	0	0	0	0	0	0	0	0	0	0	0	0	0	FZD2	Q14332	G434S	481070	Likely pathogenic	Robinow syndrome, autosomal dominant 2	note="G -> S (probable disease-associated variant found in; patient with features of Robinow syndrome;; bSNP:rs1223920489)"; evidence="ECO:0000269|PubMed:29276006"; id="VAR_083244"; 34;	VARIANT
Q9ULV1_P33S	0	0	0	0	0	0	0	0	0	0	0	0	0	0	0	0	0	FZD4	Q9ULV1	P33S	190522	Benign/Likely benign	not specified|Exudative vitreoretinopathy 1	note="P -> S (in EVR1; benign variant; dbSNP:rs61735304)"; evidence="ECO:0000269|PubMed:15733276,; CO:0000269|PubMed:17093393, ECO:0000269|PubMed:19324841"; id="VAR_063920"; 6;	VARIANT
Q9ULV1_E40Q	0	0	0	0	0	0	0	0	0	0	0	0	0	0	0	0	0	FZD4	Q9ULV1	E40Q	270114	Uncertain significance	not provided	note="E -> Q (in EVR1; dbSNP:rs139401671)"; evidence="ECO:0000269|PubMed:20340138"; id="VAR_063922"; 9;	VARIANT
Q9ULV1_P113R	0	0	0	0	0	0	0	0	0	0	0	0	0	0	0	0	0	FZD4	Q9ULV1	P113R	839150	Uncertain significance	not provided	-	-
Q9ULV1_G118S	0	0	0	0	0	0	0	0	0	0	0	0	0	0	0	0	0	FZD4	Q9ULV1	G118S	935847	Uncertain significance	not provided	-	-
Q9ULV1_C121F	0	0	0	0	0	0	0	0	0	0	0	0	0	0	0	0	0	FZD4	Q9ULV1	C121F	97453	Uncertain significance	not provided	-	-
Q9ULV1_R127H	0	0	0	0	0	0	0	0	0	0	0	0	0	0	0	0	0	FZD4	Q9ULV1	R127H	935846	Uncertain significance	not provided	-	-
Q9ULV1_H171Y	0	0	0	0	0	0	0	0	0	0	0	0	0	0	0	0	0	FZD4	Q9ULV1	H171Y	935845	Uncertain significance	not provided	-	-
Q9ULV1_K172R	0	0	0	0	0	0	0	0	0	0	0	0	0	0	0	0	0	FZD4	Q9ULV1	K172R	947728	Uncertain significance	not provided	-	-
Q9ULV1_C204Y	0	0	0	0	0	0	0	0	0	0	0	0	0	0	0	0	0	FZD4	Q9ULV1	C204Y	408491	Pathogenic	not provided	note="C -> Y (in EVR1; dbSNP:rs1064794064)"; evidence="ECO:0000269|PubMed:20340138"; id="VAR_063930"; 23;	VARIANT
Q9ULV1_W226R	0	0	0	0	0	0	0	0	0	0	0	0	0	0	0	0	0	FZD4	Q9ULV1	W226R	408490	Likely pathogenic	not provided	-	-
Q9ULV1_T234A	0	0	0	0	0	0	0	0	0	0	0	0	0	0	0	0	0	FZD4	Q9ULV1	T234A	856749	Uncertain significance	Retinal dystrophy	-	-
Q9ULV1_T240A	0	0	0	0	0	0	0	0	0	0	0	0	0	0	0	0	0	FZD4	Q9ULV1	T240A	919400	Uncertain significance	Exudative vitreoretinopathy 1	-	-
Q9ULV1_I256V	0	0	0	0	0	0	0	0	0	0	0	0	0	0	0	0	0	FZD4	Q9ULV1	I256V	20528	Pathogenic	Retinopathy of prematurity|Exudative vitreoretinopathy 1	note="I -> V (in EVR1; dbSNP:rs104894223)"; evidence="ECO:0000269|PubMed:15733276"; id="VAR_063932"; 35;	VARIANT
Q9ULV1_I322F	0	0	0	0	0	0	0	0	0	0	0	0	0	0	0	0	0	FZD4	Q9ULV1	I322F	917623	Likely pathogenic	Exudative vitreoretinopathy 1	-	-
Q9ULV1_A469T	0	0	0	0	0	0	0	0	0	0	0	0	0	0	0	0	0	FZD4	Q9ULV1	A469T	328399	Benign	Exudative vitreoretinopathy 1|not provided	-	-
Q9ULV1_M493V	0	0	0	0	0	0	0	0	0	0	0	0	0	0	0	0	0	FZD4	Q9ULV1	M493V	919399	Likely benign	Exudative vitreoretinopathy 1	-	-
Q9ULV1_Q26K	0	0	0	0	0	0	0	0	0	0	0	0	0	0	0	0	0	FZD4	Q9ULV1	Q26K	839152	Conflicting interpretations of pathogenicity	not provided|Exudative vitreoretinopathy 1	-	-
Q9ULV1_H69Y	0	0	0	0	0	0	0	0	0	0	0	0	0	0	0	0	0	FZD4	Q9ULV1	H69Y	152859	Conflicting interpretations of pathogenicity	not provided|not specified|Exudative vitreoretinopathy 1	note="H -> Y (in EVR1; minor reduction of its wild-type; ctivity; dbSNP:rs80358282)"; evidence="ECO:0000269|PubMed:14507768,; CO:0000269|PubMed:15370539, ECO:0000269|PubMed:15981244,; CO:0000269|PubMed:17955262"; id="VAR_063923"; 05;	VARIANT
Q9ULV1_T81A	0	0	0	0	0	0	0	0	0	0	0	0	0	0	0	0	0	FZD4	Q9ULV1	T81A	839151	Uncertain significance	not provided	-	-
Q9ULV1_M105V	0	0	0	0	0	0	0	0	0	0	0	0	0	0	0	0	0	FZD4	Q9ULV1	M105V	226404	Pathogenic	Familial exudative vitreoretinopathy;Exudative retinopathy|not provided|Exudative vitreoretinopathy 1|Familial exudative vitreoretinopathy|Atrophia bulborum hereditaria|Retinal dystrophy	note="M -> V (in EVR1; loss of function;; bSNP:rs80358284)"; evidence="ECO:0000269|PubMed:14507768,; CO:0000269|PubMed:15035989, ECO:0000269|PubMed:15981244,; CO:0000269|PubMed:17955262"; id="VAR_038947"; 14;	VARIANT
Q9ULV1_R127C	0	0	0	0	0	0	0	0	0	0	0	0	0	0	0	0	0	FZD4	Q9ULV1	R127C	868920	Conflicting interpretations of pathogenicity	Exudative vitreoretinopathy 1|not provided	-	-
Q9ULV1_V131I	0	0	0	0	0	0	0	0	0	0	0	0	0	0	0	0	0	FZD4	Q9ULV1	V131I	956711	Uncertain significance	not provided	-	-
Q9ULV1_D153N	0	0	0	0	0	0	0	0	0	0	0	0	0	0	0	0	0	FZD4	Q9ULV1	D153N	839149	Uncertain significance	not provided	-	-
Q9ULV1_H154R	0	0	0	0	0	0	0	0	0	0	0	0	0	0	0	0	0	FZD4	Q9ULV1	H154R	788860	Uncertain significance	Exudative vitreoretinopathy 1	-	-
Q9ULV1_P168S	0	0	0	0	0	0	0	0	0	0	0	0	0	0	0	0	0	FZD4	Q9ULV1	P168S	322287	Benign	Exudative vitreoretinopathy 1|not specified	note="P -> S (in dbSNP:rs61735303)"; evidence="ECO:0000269|PubMed:15223780,; CO:0000269|PubMed:15733276, ECO:0000269|PubMed:19324841"; id="VAR_063926"; 81;	VARIANT
Q9ULV1_V321I	0	0	0	0	0	0	0	0	0	0	0	0	0	0	0	0	0	FZD4	Q9ULV1	V321I	238055	Uncertain significance	Retinal dystrophy	-	-
Q9ULV1_W335C	0	0	0	0	0	0	0	0	0	0	0	0	0	0	0	0	0	FZD4	Q9ULV1	W335C	20527	Pathogenic	Exudative vitreoretinopathy 1	note="W -> C (in EVR1; dbSNP:rs80358292)"; evidence="ECO:0000269|PubMed:15981244"; id="VAR_063933"; 42;	VARIANT
Q9ULV1_H337N	0	0	0	0	0	0	0	0	0	0	0	0	0	0	0	0	0	FZD4	Q9ULV1	H337N	489074	Conflicting interpretations of pathogenicity	not provided|Exudative vitreoretinopathy 1	-	-
Q9ULV1_A353P	0	0	0	0	0	0	0	0	0	0	0	0	0	0	0	0	0	FZD4	Q9ULV1	A353P	947725	Uncertain significance	not provided	-	-
Q9ULV1_R417Q	0	0	0	0	0	0	0	0	0	0	0	0	0	0	0	0	0	FZD4	Q9ULV1	R417Q	20525	Pathogenic	Exudative vitreoretinopathy 1|Exudative vitreoretinopathy, digenic	note="R -> Q (in EVR1; 48% loss of its wild-type activity;; ssociated in a EVR4 patient with mutation CYS-444 in LPR5;; bSNP:rs80358294)"; evidence="ECO:0000269|PubMed:14507768,; CO:0000269|PubMed:15981244, ECO:0000269|PubMed:17955262"; id="VAR_063936"; 36;	VARIANT
Q9ULV1_G492R	0	0	0	0	0	0	0	0	0	0	0	0	0	0	0	0	0	FZD4	Q9ULV1	G492R	975335	Likely pathogenic	not provided	-	-
Q9ULV1_S514F	0	0	0	0	0	0	0	0	0	0	0	0	0	0	0	0	0	FZD4	Q9ULV1	S514F	329740	Uncertain significance	Exudative vitreoretinopathy 1	-	-
Q9ULV1_Y102N	0	0	0	0	0	0	0	0	0	0	0	0	0	0	0	0	0	FZD4	Q9ULV1	Y102N	322289	Uncertain significance	Exudative vitreoretinopathy 1	-	-
Q9ULV1_C117R	0	0	0	0	0	0	0	0	0	0	0	0	0	0	0	0	0	FZD4	Q9ULV1	C117R	800574	Likely pathogenic	Familial exudative vitreoretinopathy	-	-
Q9ULV1_R277W	0	0	0	0	0	0	0	0	0	0	0	0	0	0	0	0	0	FZD4	Q9ULV1	R277W	839146	Uncertain significance	not provided	-	-
Q9ULV1_M342V	0	0	0	0	0	0	0	0	0	0	0	0	0	0	0	0	0	FZD4	Q9ULV1	M342V	20526	Pathogenic	Exudative vitreoretinopathy 1	note="M -> V (in EVR1; dbSNP:rs80358293)"; evidence="ECO:0000269|PubMed:15488808,; CO:0000269|PubMed:15981244"; id="VAR_063934"; 70;	VARIANT
Q9ULV1_M342T	0	0	0	0	0	0	0	0	0	0	0	0	0	0	0	0	0	FZD4	Q9ULV1	M342T	192439	Uncertain significance	not provided	-	-
Q9ULV1_L376F	0	0	0	0	0	0	0	0	0	0	0	0	0	0	0	0	0	FZD4	Q9ULV1	L376F	839145	Uncertain significance	not provided	-	-
Q9ULV1_K506R	0	0	0	0	0	0	0	0	0	0	0	0	0	0	0	0	0	FZD4	Q9ULV1	K506R	322286	Likely benign	Exudative vitreoretinopathy 1	-	-
Q9ULV1_G523R	0	0	0	0	0	0	0	0	0	0	0	0	0	0	0	0	0	FZD4	Q9ULV1	G523R	926411	Uncertain significance	not provided	-	-
Q9ULV1_G530E	0	0	0	0	0	0	0	0	0	0	0	0	0	0	0	0	0	FZD4	Q9ULV1	G530E	328397	Benign	Exudative vitreoretinopathy 1	-	-
Q13467_M89I	0	0	0	0	0	0	0	0	0	0	0	0	0	0	0	0	0	FZD5	Q13467	M89I	187235	Uncertain significance	Exstrophy-epispadias complex	-	-
Q13467_S132R	0	0	0	0	0	0	0	0	0	0	0	0	0	0	0	0	0	FZD5	Q13467	S132R	733089	Likely benign	not provided	-	-
O60353_R96C	0	0	0	0	0	0	0	0	0	0	0	0	0	0	0	0	0	FZD6	O60353	R96C	491077	Uncertain significance	not provided|Nail disorder, nonsyndromic congenital, 1	-	-
O60353_R405Q	0	0	0	0	0	0	0	0	0	0	0	0	0	0	0	0	0	FZD6	O60353	R405Q	790769	Benign	Nail disorder, nonsyndromic congenital, 1	note="R -> Q (in dbSNP:rs150760762)"; evidence="ECO:0000269|PubMed:22045688"; id="VAR_066966"; 11;	VARIANT
O60353_E438K	0	0	0	0	0	0	0	0	0	0	0	0	0	0	0	0	0	FZD6	O60353	E438K	815957	Pathogenic	Nail disorder, nonsyndromic congenital, 1	-	-
O60353_Y290C	0	0	0	0	0	0	0	0	0	0	0	0	0	0	0	0	0	FZD6	O60353	Y290C	188279	Likely pathogenic	Non-immune hydrops fetalis	-	-
O60353_R511C	0	0	0	0	0	0	0	0	0	0	0	0	0	0	0	0	0	FZD6	O60353	R511C	39312	Pathogenic	Nail disorder, nonsyndromic congenital, 1|not provided;Nail disease	note="R -> C (in NDNC1; also found in a patient with; eural tube defects; the mutant protein localizes to the; ysosomes compared to wild-type; dbSNP:rs151339003)"; evidence="ECO:0000269|PubMed:21665003,; CO:0000269|PubMed:22045688"; id="VAR_066398"; 11;	VARIANT
O60353-2_R64C	0	0	0	0	0	0	0	0	0	0	0	0	0	0	0	0	0	FZD6	O60353-2	R64C	491077	Uncertain significance	not provided|Nail disorder, nonsyndromic congenital, 1	-	-
O60353-2_R373Q	0	0	0	0	0	0	0	0	0	0	0	0	0	0	0	0	0	FZD6	O60353-2	R373Q	790769	Benign	Nail disorder, nonsyndromic congenital, 1	-	-
O60353-2_E406K	0	0	0	0	0	0	0	0	0	0	0	0	0	0	0	0	0	FZD6	O60353-2	E406K	815957	Pathogenic	Nail disorder, nonsyndromic congenital, 1	-	-
O60353-2_R479C	0	0	0	0	0	0	0	0	0	0	0	0	0	0	0	0	0	FZD6	O60353-2	R479C	39312	Pathogenic	Nail disorder, nonsyndromic congenital, 1|not provided;Nail disease	-	-
O60353-2_Y258C	0	0	0	0	0	0	0	0	0	0	0	0	0	0	0	0	0	FZD6	O60353-2	Y258C	188279	Likely pathogenic	Non-immune hydrops fetalis	-	-
O75084_G196E	0	0	0	0	0	0	0	0	0	0	0	0	0	0	0	0	0	FZD7	O75084	G196E	697252	Benign	not provided	note="G -> E (in dbSNP:rs34908164)"; id="VAR_033941"; 87;	VARIANT
Q9UBS5_F645L	0	0	0	0	0	0	0	0	0	0	0	0	0	0	0	0	0	GABBR1	Q9UBS5	F645L	735575	Likely benign	not provided	note="F -> L (in dbSNP:rs2076489)"; id="VAR_049279"; 82;	VARIANT
Q9UBS5-2_F528L	0	0	0	0	0	0	0	0	0	0	0	0	0	0	0	0	0	GABBR1	Q9UBS5-2	F528L	735575	Likely benign	not provided	-	-
Q9UBS5-3_F583L	0	0	0	0	0	0	0	0	0	0	0	0	0	0	0	0	0	GABBR1	Q9UBS5-3	F583L	735575	Likely benign	not provided	-	-
O75899_G8A	0	0	0	0	0	0	0	0	0	0	0	0	0	0	0	0	0	GABBR2	O75899	G8A	836480	Uncertain significance	Epileptic encephalopathy	-	-
O75899_P19L	0	0	0	0	0	0	0	0	0	0	0	0	0	0	0	0	0	GABBR2	O75899	P19L	563452	Uncertain significance	Epileptic encephalopathy|Early infantile epileptic encephalopathy 59	-	-
O75899_A46V	0	0	0	0	0	0	0	0	0	0	0	0	0	0	0	0	0	GABBR2	O75899	A46V	925700	Uncertain significance	Epileptic encephalopathy	-	-
O75899_I85V	0	0	0	0	0	0	0	0	0	0	0	0	0	0	0	0	0	GABBR2	O75899	I85V	836474	Uncertain significance	Epileptic encephalopathy	-	-
O75899_N90S	0	0	0	0	0	0	0	0	0	0	0	0	0	0	0	0	0	GABBR2	O75899	N90S	925697	Uncertain significance	Epileptic encephalopathy	-	-
O75899_I141T	0	0	0	0	0	0	0	0	0	0	0	0	0	0	0	0	0	GABBR2	O75899	I141T	638605	Likely benign	Epileptic encephalopathy	-	-
O75899_E230K	0	0	0	0	0	0	0	0	0	0	0	0	0	0	0	0	0	GABBR2	O75899	E230K	946751	Uncertain significance	Epileptic encephalopathy	-	-
O75899_E286K	0	0	0	0	0	0	0	0	0	0	0	0	0	0	0	0	0	GABBR2	O75899	E286K	946748	Uncertain significance	Epileptic encephalopathy	-	-
O75899_A297G	0	0	0	0	0	0	0	0	0	0	0	0	0	0	0	0	0	GABBR2	O75899	A297G	836470	Uncertain significance	Epileptic encephalopathy	-	-
O75899_R304W	0	0	0	0	0	0	0	0	0	0	0	0	0	0	0	0	0	GABBR2	O75899	R304W	925695	Likely benign	Epileptic encephalopathy	-	-
O75899_T394M	0	0	0	0	0	0	0	0	0	0	0	0	0	0	0	0	0	GABBR2	O75899	T394M	822041	Likely benign	Epileptic encephalopathy	-	-
O75899_R435K	0	0	0	0	0	0	0	0	0	0	0	0	0	0	0	0	0	GABBR2	O75899	R435K	934880	Benign	Epileptic encephalopathy	-	-
O75899_N453S	0	0	0	0	0	0	0	0	0	0	0	0	0	0	0	0	0	GABBR2	O75899	N453S	638603	Uncertain significance	Epileptic encephalopathy	-	-
O75899_G602A	0	0	0	0	0	0	0	0	0	0	0	0	0	0	0	0	0	GABBR2	O75899	G602A	460382	Uncertain significance	Epileptic encephalopathy	-	-
O75899_G603V	0	0	0	0	0	0	0	0	0	0	0	0	0	0	0	0	0	GABBR2	O75899	G603V	564366	Uncertain significance	Epileptic encephalopathy	-	-
O75899_G693W	0	0	0	0	0	0	0	0	0	0	0	0	0	0	0	0	0	GABBR2	O75899	G693W	488080	Pathogenic	Early infantile epileptic encephalopathy 59	note="G -> W (in DEE59; unknown pathological significance;; bSNP:rs1554689320)"; evidence="ECO:0000269|PubMed:29100083"; id="VAR_080569"; 95;	VARIANT
O75899_I705N	0	0	0	0	0	0	0	0	0	0	0	0	0	0	0	0	0	GABBR2	O75899	I705N	488082	Pathogenic	Early infantile epileptic encephalopathy 59	note="I -> N (in DEE59; increased basal signaling activity; nd no stimulation by GABA agonist; when injected into; enopus tadpoles, causes abnormal swimming patterns and; ncreased frequencies of seizure-like behavior compared to; ild-type-injected animals; no effect on cell surface; xpression; dbSNP:rs1554689315)"; evidence="ECO:0000269|PubMed:28856709,; CO:0000269|PubMed:29369404"; id="VAR_08057…	VARIANT
O75899_A707T	0	0	0	0	0	0	0	0	0	0	0	0	0	0	0	0	0	GABBR2	O75899	A707T	488084	Pathogenic	Neurodevelopmental disorder with poor language and loss of hand skills	note="A -> T (in NDPLHS; increased basal signaling; ctivity and only weak stimulation by GABA agonist; no; ffect on cell surface expression; dbSNP:rs1554689313)"; evidence="ECO:0000269|PubMed:29369404"; id="VAR_080572"; 69;	VARIANT
O75899_V741M	0	0	0	0	0	0	0	0	0	0	0	0	0	0	0	0	0	GABBR2	O75899	V741M	946745	Uncertain significance	Epileptic encephalopathy	-	-
O75899_A852T	0	0	0	0	0	0	0	0	0	0	0	0	0	0	0	0	0	GABBR2	O75899	A852T	822035	Benign	Epileptic encephalopathy	-	-
O75899_R873Q	0	0	0	0	0	0	0	0	0	0	0	0	0	0	0	0	0	GABBR2	O75899	R873Q	822034	Likely benign	Epileptic encephalopathy	-	-
O75899_V919I	0	0	0	0	0	0	0	0	0	0	0	0	0	0	0	0	0	GABBR2	O75899	V919I	566086	Benign	Epileptic encephalopathy	-	-
O75899_R926C	0	0	0	0	0	0	0	0	0	0	0	0	0	0	0	0	0	GABBR2	O75899	R926C	566084	Likely benign	Epileptic encephalopathy	-	-
O75899_G8E	0	0	0	0	0	0	0	0	0	0	0	0	0	0	0	0	0	GABBR2	O75899	G8E	822046	Likely benign	Epileptic encephalopathy	-	-
O75899_P15S	0	0	0	0	0	0	0	0	0	0	0	0	0	0	0	0	0	GABBR2	O75899	P15S	822045	Likely benign	Epileptic encephalopathy	-	-
O75899_P20S	0	0	0	0	0	0	0	0	0	0	0	0	0	0	0	0	0	GABBR2	O75899	P20S	925702	Likely benign	Epileptic encephalopathy	-	-
O75899_L23P	0	0	0	0	0	0	0	0	0	0	0	0	0	0	0	0	0	GABBR2	O75899	L23P	836478	Likely benign	Epileptic encephalopathy|Early infantile epileptic encephalopathy 59	-	-
O75899_A46G	0	0	0	0	0	0	0	0	0	0	0	0	0	0	0	0	0	GABBR2	O75899	A46G	836477	Uncertain significance	Epileptic encephalopathy	-	-
O75899_R48Q	0	0	0	0	0	0	0	0	0	0	0	0	0	0	0	0	0	GABBR2	O75899	R48Q	971439	Uncertain significance	Intellectual disability;Seizures	-	-
O75899_V134I	0	0	0	0	0	0	0	0	0	0	0	0	0	0	0	0	0	GABBR2	O75899	V134I	566087	Uncertain significance	Epileptic encephalopathy	-	-
O75899_Q147H	0	0	0	0	0	0	0	0	0	0	0	0	0	0	0	0	0	GABBR2	O75899	Q147H	836472	Likely benign	Epileptic encephalopathy	-	-
O75899_T200M	0	0	0	0	0	0	0	0	0	0	0	0	0	0	0	0	0	GABBR2	O75899	T200M	525372	Uncertain significance	Epileptic encephalopathy	-	-
O75899_I224V	0	0	0	0	0	0	0	0	0	0	0	0	0	0	0	0	0	GABBR2	O75899	I224V	564368	Uncertain significance	Epileptic encephalopathy	-	-
O75899_T295M	0	0	0	0	0	0	0	0	0	0	0	0	0	0	0	0	0	GABBR2	O75899	T295M	723686	Benign	Epileptic encephalopathy	-	-
O75899_R301H	0	0	0	0	0	0	0	0	0	0	0	0	0	0	0	0	0	GABBR2	O75899	R301H	934881	Uncertain significance	Epileptic encephalopathy	-	-
O75899_N344K	0	0	0	0	0	0	0	0	0	0	0	0	0	0	0	0	0	GABBR2	O75899	N344K	946747	Uncertain significance	Epileptic encephalopathy	-	-
O75899_R346W	0	0	0	0	0	0	0	0	0	0	0	0	0	0	0	0	0	GABBR2	O75899	R346W	925694	Uncertain significance	Epileptic encephalopathy	-	-
O75899_V349M	0	0	0	0	0	0	0	0	0	0	0	0	0	0	0	0	0	GABBR2	O75899	V349M	569344	Uncertain significance	Epileptic encephalopathy	-	-
O75899_A366T	0	0	0	0	0	0	0	0	0	0	0	0	0	0	0	0	0	GABBR2	O75899	A366T	836469	Uncertain significance	Epileptic encephalopathy	-	-
O75899_M423T	0	0	0	0	0	0	0	0	0	0	0	0	0	0	0	0	0	GABBR2	O75899	M423T	836468	Uncertain significance	Epileptic encephalopathy	-	-
O75899_R475W	0	0	0	0	0	0	0	0	0	0	0	0	0	0	0	0	0	GABBR2	O75899	R475W	563450	Likely benign	Epileptic encephalopathy	-	-
O75899_A567T	0	0	0	0	0	0	0	0	0	0	0	0	0	0	0	0	0	GABBR2	O75899	A567T	439573	Pathogenic	Rett syndrome|Neurodevelopmental disorder with poor language and loss of hand skills|Inborn genetic diseases|Epileptic encephalopathy|not provided	note="A -> T (in NDPLHS; increased basal signaling; ctivity and only weak stimulation by GABA agonist; when; njected into Xenopus tadpoles, causes abnormal swimming; atterns and increased frequencies of seizure-like behavior; ompared to wild-type-injected animals; no effect on cell; urface expression; dbSNP:rs922847767)"; evidence="ECO:0000269|PubMed:26740508,; CO:0000269|PubMed:28856709, ECO:000…	VARIANT
O75899_A580S	0	0	0	0	0	0	0	0	0	0	0	0	0	0	0	0	0	GABBR2	O75899	A580S	946746	Uncertain significance	Epileptic encephalopathy	-	-
O75899_P632L	0	0	0	0	0	0	0	0	0	0	0	0	0	0	0	0	0	GABBR2	O75899	P632L	934879	Uncertain significance	Epileptic encephalopathy	-	-
O75899_R642L	0	0	0	0	0	0	0	0	0	0	0	0	0	0	0	0	0	GABBR2	O75899	R642L	836466	Uncertain significance	Epileptic encephalopathy	-	-
O75899_S695I	0	0	0	0	0	0	0	0	0	0	0	0	0	0	0	0	0	GABBR2	O75899	S695I	488081	Pathogenic	Early infantile epileptic encephalopathy 59	note="S -> I (in DEE59; full signaling activity in the; bsence of GABA agonist; when injected into Xenopus; adpoles, causes abnormal swimming patterns and increased; requencies of seizure-like behavior compared to wild-type-; njected animals; no effect on cell surface expression;; bSNP:rs1554689319)"; evidence="ECO:0000269|PubMed:28856709,; CO:0000269|PubMed:29369404"; id="VAR_080570"; 05;	VARIANT
O75899_T755M	0	0	0	0	0	0	0	0	0	0	0	0	0	0	0	0	0	GABBR2	O75899	T755M	822037	Likely benign	Epileptic encephalopathy	-	-
O75899_H830Y	0	0	0	0	0	0	0	0	0	0	0	0	0	0	0	0	0	GABBR2	O75899	H830Y	536783	Uncertain significance	not provided	-	-
O75899_A923T	0	0	0	0	0	0	0	0	0	0	0	0	0	0	0	0	0	GABBR2	O75899	A923T	524829	Benign	Epileptic encephalopathy	-	-
O75899_V205I	0	0	0	0	0	0	0	0	0	0	0	0	0	0	0	0	0	GABBR2	O75899	V205I	822043	Benign	Epileptic encephalopathy	-	-
O75899_E222K	0	0	0	0	0	0	0	0	0	0	0	0	0	0	0	0	0	GABBR2	O75899	E222K	981677	Uncertain significance	none provided	-	-
O75899_D235N	0	0	0	0	0	0	0	0	0	0	0	0	0	0	0	0	0	GABBR2	O75899	D235N	934882	Uncertain significance	Epileptic encephalopathy	-	-
O75899_I251V	0	0	0	0	0	0	0	0	0	0	0	0	0	0	0	0	0	GABBR2	O75899	I251V	638604	Uncertain significance	Epileptic encephalopathy	-	-
O75899_E270K	0	0	0	0	0	0	0	0	0	0	0	0	0	0	0	0	0	GABBR2	O75899	E270K	946749	Benign	Epileptic encephalopathy	-	-
O75899_M272V	0	0	0	0	0	0	0	0	0	0	0	0	0	0	0	0	0	GABBR2	O75899	M272V	836471	Uncertain significance	Epileptic encephalopathy	-	-
O75899_I315V	0	0	0	0	0	0	0	0	0	0	0	0	0	0	0	0	0	GABBR2	O75899	I315V	822042	Likely benign	Epileptic encephalopathy	-	-
O75899_T455N	0	0	0	0	0	0	0	0	0	0	0	0	0	0	0	0	0	GABBR2	O75899	T455N	925693	Uncertain significance	Epileptic encephalopathy	-	-
O75899_I484V	0	0	0	0	0	0	0	0	0	0	0	0	0	0	0	0	0	GABBR2	O75899	I484V	460389	Uncertain significance	Epileptic encephalopathy	-	-
O75899_R507Q	0	0	0	0	0	0	0	0	0	0	0	0	0	0	0	0	0	GABBR2	O75899	R507Q	822040	Benign	Epileptic encephalopathy	-	-
O75899_V601M	0	0	0	0	0	0	0	0	0	0	0	0	0	0	0	0	0	GABBR2	O75899	V601M	638601	Uncertain significance	Epileptic encephalopathy	-	-
O75899_I641V	0	0	0	0	0	0	0	0	0	0	0	0	0	0	0	0	0	GABBR2	O75899	I641V	934878	Uncertain significance	Epileptic encephalopathy	-	-
O75899_R642H	0	0	0	0	0	0	0	0	0	0	0	0	0	0	0	0	0	GABBR2	O75899	R642H	638599	Uncertain significance	Epileptic encephalopathy	-	-
O75899_R642C	0	0	0	0	0	0	0	0	0	0	0	0	0	0	0	0	0	GABBR2	O75899	R642C	822038	Likely benign	Epileptic encephalopathy	-	-
O75899_V727I	0	0	0	0	0	0	0	0	0	0	0	0	0	0	0	0	0	GABBR2	O75899	V727I	836465	Uncertain significance	Epileptic encephalopathy	-	-
O75899_Q761R	0	0	0	0	0	0	0	0	0	0	0	0	0	0	0	0	0	GABBR2	O75899	Q761R	511850	Uncertain significance	Inborn genetic diseases	-	-
O75899_D859N	0	0	0	0	0	0	0	0	0	0	0	0	0	0	0	0	0	GABBR2	O75899	D859N	638598	Benign	Epileptic encephalopathy	-	-
O75899_P862S	0	0	0	0	0	0	0	0	0	0	0	0	0	0	0	0	0	GABBR2	O75899	P862S	459736	Uncertain significance	Epileptic encephalopathy	-	-
O75899_I879V	0	0	0	0	0	0	0	0	0	0	0	0	0	0	0	0	0	GABBR2	O75899	I879V	564349	Benign	Epileptic encephalopathy	-	-
O75899_V915F	0	0	0	0	0	0	0	0	0	0	0	0	0	0	0	0	0	GABBR2	O75899	V915F	511849	Uncertain significance	Inborn genetic diseases	-	-
O43603_G226S	0	0	0	0	0	0	0	0	0	0	0	0	0	0	0	0	0	GALR2	O43603	G226S	704387	Benign	not provided	-	-
O43603_W249L	0	0	0	0	0	0	0	0	0	0	0	1	0	0	0	0	0	GALR2	O43603	W249L	715722	Likely benign	not provided	-	-
O43603_E336A	0	0	0	0	0	0	0	0	0	0	0	0	0	0	0	0	0	GALR2	O43603	E336A	727454	Benign	not provided	-	-
P47871_G40S	0	0	0	0	0	0	0	0	0	0	0	0	0	0	0	0	0	GCGR	P47871	G40S	31198	Benign	Type 2 diabetes mellitus|not provided	note="G -> S (in dbSNP:rs1801483)"; evidence="ECO:0000269|PubMed:7589886"; id="VAR_003581"; 6;	VARIANT
P47871_D458H	0	0	0	0	0	0	0	0	0	0	0	0	0	0	0	0	0	GCGR	P47871	D458H	715832	Benign	not provided	-	-
Q02643_R4W	0	0	0	0	0	0	0	0	0	0	0	0	0	0	0	0	0	GHRHR	Q02643	R4W	897985	Uncertain significance	Isolated growth hormone deficiency type 1B	-	-
Q02643_T67M	0	0	0	0	0	0	0	0	0	0	0	0	0	0	0	0	0	GHRHR	Q02643	T67M	897989	Uncertain significance	Isolated growth hormone deficiency type 1B	-	-
Q02643_A91V	0	0	0	0	0	0	0	0	0	0	0	0	0	0	0	0	0	GHRHR	Q02643	A91V	897991	Likely benign	Isolated growth hormone deficiency type 1B	-	-
Q02643_E121D	0	0	0	0	0	0	0	0	0	0	0	0	0	0	0	0	0	GHRHR	Q02643	E121D	44938	Benign	Idiopathic growth hormone deficiency|Isolated growth hormone deficiency type 1B	note="E -> D (in dbSNP:rs4988498)"; id="VAR_033963"; 44;	VARIANT
Q02643_N162I	0	0	0	0	0	0	0	0	0	0	0	0	0	0	0	0	0	GHRHR	Q02643	N162I	310915	Uncertain significance	Isolated growth hormone deficiency	-	-
Q02643_V164I	0	0	0	0	0	0	0	0	0	0	0	0	0	0	0	0	0	GHRHR	Q02643	V164I	897995	Uncertain significance	Isolated growth hormone deficiency type 1B	-	-
Q02643_A184P	0	0	0	0	0	0	0	0	0	0	0	0	0	0	0	0	0	GHRHR	Q02643	A184P	492832	Uncertain significance	not provided	-	-
Q02643_M214V	0	0	0	0	0	0	0	0	0	0	0	0	0	0	0	0	0	GHRHR	Q02643	M214V	311098	Uncertain significance	Isolated growth hormone deficiency type 1B	-	-
Q02643_V225I	0	0	0	0	0	0	0	0	0	0	0	0	0	0	0	0	0	GHRHR	Q02643	V225I	195598	Benign	not specified|not provided|Isolated growth hormone deficiency type 1B	note="V -> I (in dbSNP:rs28371560)"; id="VAR_033964"; 42;	VARIANT
Q02643_V254M	0	0	0	0	0	0	0	0	0	0	0	0	0	0	0	0	0	GHRHR	Q02643	V254M	897998	Uncertain significance	Isolated growth hormone deficiency type 1B	-	-
Q02643_A271V	0	0	0	0	0	0	0	0	0	0	0	0	0	0	0	0	0	GHRHR	Q02643	A271V	311103	Uncertain significance	Isolated growth hormone deficiency type 1B	-	-
Q02643_S292W	0	0	0	0	0	0	0	0	0	0	0	0	0	0	0	0	0	GHRHR	Q02643	S292W	310923	Uncertain significance	Isolated growth hormone deficiency type 1B	-	-
Q02643_R305C	0	0	0	0	0	0	0	0	0	0	0	0	0	0	0	0	0	GHRHR	Q02643	R305C	973596	Uncertain significance	Inborn genetic diseases	-	-
Q02643_K329E	0	0	0	0	0	0	0	0	0	0	0	0	0	0	0	0	0	GHRHR	Q02643	K329E	31033	Pathogenic	Isolated growth hormone deficiency, type 4	note="K -> E (in IGHD4; dbSNP:rs121918121)"; evidence="ECO:0000269|PubMed:10084571"; id="VAR_015800"; 22;	VARIANT
Q02643_D350G	0	0	0	0	0	0	0	0	0	0	0	0	0	0	0	0	0	GHRHR	Q02643	D350G	190980	Uncertain significance	not provided	-	-
Q02643_R389W	0	0	0	0	0	0	0	0	0	0	0	0	0	0	0	0	0	GHRHR	Q02643	R389W	897999	Uncertain significance	Isolated growth hormone deficiency type 1B	-	-
Q02643_M422T	0	0	0	0	0	0	0	0	0	0	0	0	0	0	0	0	0	GHRHR	Q02643	M422T	310924	Benign	Isolated growth hormone deficiency type 1B|not specified	note="M -> T (in dbSNP:rs2228078)"; id="VAR_033965"; 78;	VARIANT
Q02643_V10G	0	0	0	0	0	0	0	0	0	0	0	0	0	0	0	0	0	GHRHR	Q02643	V10G	310912	Uncertain significance	Isolated growth hormone deficiency type 1B	-	-
Q02643_T51A	0	0	0	0	0	0	0	0	0	0	0	0	0	0	0	0	0	GHRHR	Q02643	T51A	897987	Likely benign	Isolated growth hormone deficiency type 1B	-	-
Q02643_A57T	0	0	0	0	0	0	0	0	0	0	0	0	0	0	0	0	0	GHRHR	Q02643	A57T	44937	Benign	Idiopathic growth hormone deficiency|not specified|Isolated growth hormone deficiency type 1B	note="A -> T (in dbSNP:rs4988496)"; id="VAR_033962"; 2..423;	VARIANT
Q02643_S70A	0	0	0	0	0	0	0	0	0	0	0	0	0	0	0	0	0	GHRHR	Q02643	S70A	311095	Uncertain significance	Isolated growth hormone deficiency type 1B	-	-
Q02643_P77L	0	0	0	0	0	0	0	0	0	0	0	0	0	0	0	0	0	GHRHR	Q02643	P77L	371122	Uncertain significance	not provided	-	-
Q02643_A120V	0	0	0	0	0	0	0	0	0	0	0	0	0	0	0	0	0	GHRHR	Q02643	A120V	897993	Uncertain significance	Isolated growth hormone deficiency type 1B	-	-
Q02643_L144H	0	0	0	0	0	0	0	0	0	0	0	0	0	0	0	0	0	GHRHR	Q02643	L144H	31030	Pathogenic	Isolated growth hormone deficiency, type 4	note="L -> H (in IGHD4; dbSNP:rs121918118)"; evidence="ECO:0000269|PubMed:11232012"; id="VAR_015796"; 76;	VARIANT
Q02643_A153D	0	0	0	0	0	0	0	0	0	0	0	0	0	0	0	0	0	GHRHR	Q02643	A153D	189138	Likely pathogenic	not provided	-	-
Q02643_H165Q	0	0	0	0	0	0	0	0	0	0	0	0	0	0	0	0	0	GHRHR	Q02643	H165Q	171273	Likely pathogenic	Isolated growth hormone deficiency type 1B	-	-
Q02643_F169L	0	0	0	0	0	0	0	0	0	0	0	0	0	0	0	0	0	GHRHR	Q02643	F169L	897996	Uncertain significance	Isolated growth hormone deficiency type 1B	-	-
Q02643_T171S	0	0	0	0	0	0	0	0	0	0	0	0	0	0	0	0	0	GHRHR	Q02643	T171S	271375	Uncertain significance	Isolated growth hormone deficiency type 1B|not provided	-	-
Q02643_A222E	0	0	0	0	0	0	0	0	0	0	0	0	0	0	0	0	0	GHRHR	Q02643	A222E	31032	Pathogenic	Isolated growth hormone deficiency, type 4	note="A -> E (in IGHD4; dbSNP:rs121918120)"; evidence="ECO:0000269|PubMed:11232012"; id="VAR_015798"; 25;	VARIANT
Q02643_F242C	0	0	0	0	0	0	0	0	0	0	0	0	0	0	0	0	0	GHRHR	Q02643	F242C	31031	Pathogenic	Isolated growth hormone deficiency, type 4	note="F -> C (in IGHD4; dbSNP:rs121918119)"; evidence="ECO:0000269|PubMed:11232012"; id="VAR_015799"; 29;	VARIANT
Q02643_P16L	0	0	0	0	0	0	0	0	0	0	0	0	0	0	0	0	0	GHRHR	Q02643	P16L	897986	Uncertain significance	Isolated growth hormone deficiency type 1B	-	-
Q02643_R94Q	0	0	0	0	0	0	0	0	0	0	0	0	0	0	0	0	0	GHRHR	Q02643	R94Q	171271	Likely pathogenic	Isolated growth hormone deficiency type 1B	-	-
Q02643_S140P	0	0	0	0	0	0	0	0	0	0	0	0	0	0	0	0	0	GHRHR	Q02643	S140P	171272	Likely pathogenic	Isolated growth hormone deficiency type 1B	-	-
Q02643_N162D	0	0	0	0	0	0	0	0	0	0	0	0	0	0	0	0	0	GHRHR	Q02643	N162D	271376	Uncertain significance	not provided	-	-
Q02643_H194Y	0	0	0	0	0	0	0	0	0	0	0	0	0	0	0	0	0	GHRHR	Q02643	H194Y	897997	Uncertain significance	Isolated growth hormone deficiency type 1B	-	-
Q02643_R305H	0	0	0	0	0	0	0	0	0	0	0	0	0	0	0	0	0	GHRHR	Q02643	R305H	311105	Uncertain significance	Isolated growth hormone deficiency type 1B	-	-
Q02643_P336L	0	0	0	0	0	0	0	0	0	0	0	0	0	0	0	0	0	GHRHR	Q02643	P336L	415102	Uncertain significance	not provided	-	-
Q92847_A204E	0	0	0	0	0	0	0	0	0	0	0	0	0	0	0	0	0	GHSR	Q92847	A204E	22671	Likely pathogenic	Short stature due to growth hormone secretagogue receptor deficiency|Inborn genetic diseases	note="A -> E (in GHDP; affects cell-surface expression;; mpairs constitutive activity; does not affect the ability; o respond to ghrelin; dbSNP:rs121917883)"; evidence="ECO:0000269|PubMed:16511605"; id="VAR_032705"; 37;	VARIANT
Q92847_A23V	0	0	0	0	0	0	0	0	0	0	0	0	0	0	0	0	0	GHSR	Q92847	A23V	888415	Uncertain significance	Short stature due to growth hormone secretagogue receptor deficiency	-	-
Q92847_L91F	0	0	0	0	0	0	0	0	0	0	0	0	0	0	0	0	0	GHSR	Q92847	L91F	289536	Benign	Short stature due to growth hormone secretagogue receptor deficiency|not provided	-	-
Q92847_K259N	0	0	0	0	0	0	0	0	0	0	0	0	0	0	0	0	0	GHSR	Q92847	K259N	888408	Uncertain significance	Short stature due to growth hormone secretagogue receptor deficiency	-	-
Q92847_L274F	0	0	0	0	0	0	0	0	0	0	0	0	0	0	0	0	0	GHSR	Q92847	L274F	973349	Uncertain significance	Inborn genetic diseases	-	-
Q92847_C275S	0	0	0	0	0	0	0	0	0	0	0	0	0	0	0	0	0	GHSR	Q92847	C275S	888406	Uncertain significance	Short stature due to growth hormone secretagogue receptor deficiency	-	-
Q92847_C275R	1	0	0	0	0	0	0	0	0	0	0	0	0	0	0	0	0	GHSR	Q92847	C275R	888407	Uncertain significance	Short stature due to growth hormone secretagogue receptor deficiency	-	-
Q92847_V332L	0	0	0	0	0	0	0	0	0	0	0	0	0	0	0	0	0	GHSR	Q92847	V332L	888405	Uncertain significance	Short stature due to growth hormone secretagogue receptor deficiency	-	-
Q92847_R357W	0	0	0	0	0	0	0	0	0	0	0	0	0	0	0	0	0	GHSR	Q92847	R357W	973348	Uncertain significance	Inborn genetic diseases	-	-
Q92847_L42V	0	0	0	0	0	0	0	0	0	0	0	0	0	0	0	0	0	GHSR	Q92847	L42V	888412	Uncertain significance	Short stature due to growth hormone secretagogue receptor deficiency	-	-
Q92847_E73D	0	0	0	0	0	0	0	0	0	0	0	0	0	0	0	0	0	GHSR	Q92847	E73D	443379	Uncertain significance	not provided	-	-
Q92847_R237W	0	0	0	0	0	0	0	0	0	0	0	0	0	0	0	0	0	GHSR	Q92847	R237W	22673	Uncertain significance	Short stature due to growth hormone secretagogue receptor deficiency|Inborn genetic diseases	note="R -> W (in GHDP; results in partial loss of; onstitutive activity of the receptor; does not affect; esponse to ghrelin; does not affects receptor cell-surface; xpression; dbSNP:rs199588904)"; evidence="ECO:0000269|PubMed:19789204"; id="VAR_073173"; 0..69;	VARIANT
Q92847_R357Q	0	0	0	0	0	0	0	0	0	0	0	0	0	0	0	0	0	GHSR	Q92847	R357Q	888404	Uncertain significance	Short stature due to growth hormone secretagogue receptor deficiency	-	-
Q92847-2_A23V	0	0	0	0	0	0	0	0	0	0	0	0	0	0	0	0	0	GHSR	Q92847-2	A23V	888415	Uncertain significance	Short stature due to growth hormone secretagogue receptor deficiency	-	-
Q92847-2_A204E	0	0	0	0	0	0	0	0	0	0	0	0	0	0	0	0	0	GHSR	Q92847-2	A204E	22671	Likely pathogenic	Short stature due to growth hormone secretagogue receptor deficiency|Inborn genetic diseases	-	-
Q92847-2_E73D	0	0	0	0	0	0	0	0	0	0	0	0	0	0	0	0	0	GHSR	Q92847-2	E73D	443379	Uncertain significance	not provided	-	-
Q92847-2_L91F	0	0	0	0	0	0	0	0	0	0	0	0	0	0	0	0	0	GHSR	Q92847-2	L91F	289536	Benign	Short stature due to growth hormone secretagogue receptor deficiency|not provided	-	-
Q92847-2_R237W	0	0	0	0	0	0	0	0	0	0	0	0	0	0	0	0	0	GHSR	Q92847-2	R237W	22673	Uncertain significance	Short stature due to growth hormone secretagogue receptor deficiency|Inborn genetic diseases	-	-
Q92847-2_K259N	0	0	0	0	0	0	0	0	0	0	0	0	0	0	0	0	0	GHSR	Q92847-2	K259N	888408	Uncertain significance	Short stature due to growth hormone secretagogue receptor deficiency	-	-
Q92847-2_L42V	0	0	0	0	0	0	0	0	0	0	0	0	0	0	0	0	0	GHSR	Q92847-2	L42V	888412	Uncertain significance	Short stature due to growth hormone secretagogue receptor deficiency	-	-
P43220_R44H	0	0	0	0	0	0	0	0	0	0	0	0	0	0	0	0	0	GLP1R	P43220	R44H	735655	Benign	not provided	note="R -> H (in dbSNP:rs2295006)"; evidence="ECO:0000269|Ref.7"; id="VAR_018926"; 31;	VARIANT
O95838_R472W	0	0	0	0	0	0	0	0	0	0	0	0	0	0	0	0	0	GLP2R	O95838	R472W	715880	Benign	not provided	-	-
O95838_H22L	0	0	0	0	0	0	0	0	0	0	0	0	0	0	0	0	0	GLP2R	O95838	H22L	715876	Benign	not provided	note="H -> L (in dbSNP:rs8072568)"; id="VAR_033967"; 70;	VARIANT
O95838_P91A	0	0	0	0	0	0	0	0	0	0	0	0	0	0	0	0	0	GLP2R	O95838	P91A	741269	Benign	not provided	-	-
O95838_A515T	0	0	0	0	0	0	0	0	0	0	0	0	0	0	0	0	0	GLP2R	O95838	A515T	715881	Benign	not provided	-	-
O95838_R523H	0	0	0	0	0	0	0	0	0	0	0	0	0	0	0	0	0	GLP2R	O95838	R523H	715882	Benign	not provided	note="R -> H (in dbSNP:rs16958918)"; id="VAR_033969";	VARIANT
O95838_E255A	0	0	0	0	0	0	0	0	0	0	0	0	0	0	0	0	0	GLP2R	O95838	E255A	715879	Benign	not provided	-	-
P30968_N10K	0	0	0	1	0	0	0	0	0	0	0	0	0	0	0	0	0	GNRHR	P30968	N10K	31070	Likely pathogenic	Hypogonadotropic hypogonadism 7 with or without anosmia|Isolated GnRH Deficiency	note="N -> K (in HH7; is able to bind GnRH but with a; educed affinity in vitro; dbSNP:rs104893843)"; evidence="ECO:0000269|PubMed:11397871"; id="VAR_019311"; 8;	VARIANT
P30968_Q11K	0	0	0	1	0	0	0	0	0	0	0	0	0	0	0	0	0	GNRHR	P30968	Q11K	294021	Likely pathogenic	Isolated GnRH Deficiency	-	-
P30968_T32A	0	0	0	0	0	0	0	0	0	0	0	0	0	0	0	0	0	GNRHR	P30968	T32A	132060	Pathogenic	Hypogonadotropic hypogonadism 7 with or without anosmia	-	-
P30968_L48P	0	0	0	1	0	0	0	0	0	0	0	0	0	0	0	0	0	GNRHR	P30968	L48P	486358	Uncertain significance	not provided	-	-
P30968_W63C	0	0	0	0	0	0	0	0	0	0	0	0	0	0	0	0	0	GNRHR	P30968	W63C	443634	Uncertain significance	not provided	-	-
P30968_E90K	0	0	0	0	0	0	0	0	0	0	0	0	0	0	0	0	0	GNRHR	P30968	E90K	31071	Pathogenic	Hypogonadotropic hypogonadism 7 with or without anosmia	note="E -> K (in HH7; virtual abolition of GnRH agonist; inding and agonist-stimulated phosphoinositide turnover;; mpairs GnRHR-effector coupling; dbSNP:rs104893844)"; evidence="ECO:0000269|PubMed:11318785,; CO:0000269|PubMed:11994356"; id="VAR_019312"; 06;	VARIANT
P30968_Q106R	0	0	0	1	0	0	0	0	0	0	0	0	0	0	0	0	0	GNRHR	P30968	Q106R	31062	Pathogenic/Likely pathogenic	Hypogonadotropic hypogonadism 7 with or without anosmia|not provided|Isolated congenital hypogonadotropic hypogonadism|Gonadotropin deficiency	note="Q -> R (in HH7; some patients also carry mutations; n FGFR1; decreases but does not eliminate GnRH binding;; bSNP:rs104893836)"; evidence="ECO:0000269|PubMed:10022417,; CO:0000269|PubMed:11397842, ECO:0000269|PubMed:11397871,; CO:0000269|PubMed:23643382, ECO:0000269|PubMed:25077900,; CO:0000269|PubMed:9371856"; id="VAR_019313"; 29;	VARIANT
P30968_L117R	0	0	0	1	0	0	0	0	0	0	0	0	0	0	0	0	0	GNRHR	P30968	L117R	178331	Pathogenic/Likely pathogenic	Delayed puberty|Hypogonadotropic hypogonadism 7 with or without anosmia	-	-
P30968_R139H	0	0	0	1	0	0	0	0	0	0	0	0	0	0	0	0	0	GNRHR	P30968	R139H	31069	Pathogenic	Hypogonadotropic hypogonadism 7 with or without anosmia|not provided	note="R -> H (in HH7; completely eliminates detectable; nRH-binding activity and prevents GnRH-induced stimulation; f inositol phosphate accumulation in vitro;; bSNP:rs104893842)"; evidence="ECO:0000269|PubMed:11397871,; CO:0000269|PubMed:25077900"; id="VAR_019315"; 46;	VARIANT
P30968_S168R	0	0	0	0	0	0	0	0	0	0	0	0	0	0	0	0	0	GNRHR	P30968	S168R	31067	Pathogenic	Hypogonadotropic hypogonadism 7 with or without anosmia	note="S -> R (in HH7; complete loss of the receptor-; ediated signaling response; dbSNP:rs104893840)"; evidence="ECO:0000269|PubMed:10523035"; id="VAR_019316"; 71;	VARIANT
P30968_R240Q	0	0	0	0	0	0	0	0	0	0	0	0	0	0	0	0	0	GNRHR	P30968	R240Q	734699	Likely benign	not provided	-	-
P30968_S4R	0	0	0	0	0	0	0	0	0	0	0	0	0	0	0	0	0	GNRHR	P30968	S4R	892098	Uncertain significance	Hypogonadotropic hypogonadism 7 with or without anosmia	-	-
P30968_V94A	0	0	0	1	0	0	0	0	0	0	0	0	0	0	0	0	0	GNRHR	P30968	V94A	620173	Uncertain significance	Hypogonadotropic hypogonadism 7 with or without anosmia	-	-
P30968_M131T	0	0	0	0	0	0	0	0	0	0	0	0	0	0	0	0	0	GNRHR	P30968	M131T	150301	Pathogenic	Hypogonadotropic hypogonadism 7 with or without anosmia	-	-
P30968_D138G	0	0	0	1	0	0	0	0	0	0	0	0	0	0	0	0	0	GNRHR	P30968	D138G	406458	Likely pathogenic	not provided	-	-
P30968_P146S	0	0	0	1	0	0	0	0	0	0	0	0	0	0	0	0	0	GNRHR	P30968	P146S	443633	Conflicting interpretations of pathogenicity	not provided|Hypogonadotropic hypogonadism 7 with or without anosmia	note="P -> S (in HH7; dbSNP:rs144900788)"; evidence="ECO:0000269|PubMed:25077900"; id="VAR_072973"; 68;	VARIANT
P30968_I258T	0	0	0	1	0	0	0	0	0	0	0	0	0	0	0	0	0	GNRHR	P30968	I258T	299247	Uncertain significance	Hypogonadotropic hypogonadism 7 with or without anosmia	-	-
P30968_R262Q	0	0	0	0	0	0	0	0	0	0	0	0	0	0	0	0	0	GNRHR	P30968	R262Q	31063	Pathogenic	Hypogonadotropic hypogonadism 7 with or without anosmia|not provided	note="R -> Q (in HH7; unknown pathological significance;; ome patients also carry mutations in FGFR1; minimal; ffects upon receptor affinity but expression decreased;; ltered activation of phospholipase C; dbSNP:rs104893837)"; evidence="ECO:0000269|PubMed:10022417,; CO:0000269|PubMed:10084584, ECO:0000269|PubMed:23643382,; CO:0000269|PubMed:25077900, ECO:0000269|PubMed:9371856,; CO:0000269|PubMed…	VARIANT
P30968_T269M	0	0	0	0	0	0	0	0	0	0	0	0	0	0	0	0	0	GNRHR	P30968	T269M	150302	Pathogenic	Hypogonadotropic hypogonadism 7 with or without anosmia	-	-
P30968_P320L	0	0	0	1	0	0	0	0	0	0	0	0	0	0	0	0	0	GNRHR	P30968	P320L	31075	Pathogenic	Hypogonadotropic hypogonadism 7 with or without anosmia	-	-
P30968_A129D	0	0	0	0	0	0	0	0	0	0	0	0	0	0	0	0	0	GNRHR	P30968	A129D	31065	Pathogenic	Hypogonadotropic hypogonadism 7 with or without anosmia	note="A -> D (in HH7; complete loss of function;; bSNP:rs104893838)"; evidence="ECO:0000269|PubMed:10084584,; CO:0000269|PubMed:25077900"; id="VAR_019314"; 39;	VARIANT
P30968_A171T	0	0	0	0	0	0	0	0	0	0	0	0	0	0	0	0	0	GNRHR	P30968	A171T	31073	Pathogenic	Hypogonadotropic hypogonadism 7 with or without anosmia	note="A -> T (in HH7; complete loss of ligand binding and; eceptor activation; specific receptor binding of; adioisotope-labeled GnRH ligand is undetectable in; ransfected cells; dbSNP:rs74452732)"; evidence="ECO:0000269|PubMed:12679486"; id="VAR_019317"; 17;	VARIANT
P30968_S217R	0	0	0	0	0	0	0	0	0	0	0	0	0	0	0	0	0	GNRHR	P30968	S217R	31066	Pathogenic	Hypogonadotropic hypogonadism 7 with or without anosmia	note="S -> R (in HH7; altered hormone binding;; bSNP:rs104893839)"; evidence="ECO:0000269|PubMed:10022417"; id="VAR_019318"; 62;	VARIANT
P30968_T281I	0	0	0	1	0	0	0	0	0	0	0	0	0	0	0	0	0	GNRHR	P30968	T281I	132059	Pathogenic	Hypogonadotropic hypogonadism 7 with or without anosmia	-	-
P30968_Y284C	0	0	0	0	0	0	0	0	0	0	0	0	0	0	0	0	0	GNRHR	P30968	Y284C	31064	Pathogenic	Hypogonadotropic hypogonadism 7 with or without anosmia	note="Y -> C (in HH7; minimal effects upon receptor; ffinity but receptor expression decreased;; bSNP:rs28933074)"; evidence="ECO:0000269|PubMed:9425890"; id="VAR_019320"; 47;	VARIANT
P30968-2_S4R	0	0	0	0	0	0	0	0	0	0	0	0	0	0	0	0	0	GNRHR	P30968-2	S4R	892098	Uncertain significance	Hypogonadotropic hypogonadism 7 with or without anosmia	-	-
P30968-2_Q11K	0	0	0	0	0	0	0	0	0	0	0	0	0	0	0	0	0	GNRHR	P30968-2	Q11K	294021	Likely pathogenic	Isolated GnRH Deficiency	-	-
P30968-2_E90K	0	0	0	0	0	0	0	0	0	0	0	0	0	0	0	0	0	GNRHR	P30968-2	E90K	31071	Pathogenic	Hypogonadotropic hypogonadism 7 with or without anosmia	-	-
P30968-2_L117R	0	0	0	0	0	0	0	0	0	0	0	0	0	0	0	0	0	GNRHR	P30968-2	L117R	178331	Pathogenic/Likely pathogenic	Delayed puberty|Hypogonadotropic hypogonadism 7 with or without anosmia	-	-
P30968-2_M131T	0	0	0	-1	0	0	0	0	0	0	0	0	0	0	0	0	0	GNRHR	P30968-2	M131T	150301	Pathogenic	Hypogonadotropic hypogonadism 7 with or without anosmia	-	-
P30968-2_A171T	0	0	0	-1	0	0	0	0	0	0	0	0	0	0	0	0	0	GNRHR	P30968-2	A171T	31073	Pathogenic	Hypogonadotropic hypogonadism 7 with or without anosmia	-	-
P30968-2_N10K	0	0	0	0	0	0	0	0	0	0	0	0	0	0	0	0	0	GNRHR	P30968-2	N10K	31070	Likely pathogenic	Hypogonadotropic hypogonadism 7 with or without anosmia|Isolated GnRH Deficiency	-	-
P30968-2_T32A	0	0	0	0	0	0	0	0	0	0	0	0	0	0	0	0	0	GNRHR	P30968-2	T32A	132060	Pathogenic	Hypogonadotropic hypogonadism 7 with or without anosmia	-	-
P30968-2_W63C	0	0	0	-1	0	0	0	0	0	0	0	0	0	0	0	0	0	GNRHR	P30968-2	W63C	443634	Uncertain significance	not provided	-	-
P30968-2_Q106R	0	0	0	0	0	0	0	0	0	0	0	0	0	0	0	0	0	GNRHR	P30968-2	Q106R	31062	Pathogenic/Likely pathogenic	Hypogonadotropic hypogonadism 7 with or without anosmia|not provided|Isolated congenital hypogonadotropic hypogonadism|Gonadotropin deficiency	-	-
P30968-2_A129D	0	0	0	-1	0	0	0	0	0	0	0	0	0	0	0	0	0	GNRHR	P30968-2	A129D	31065	Pathogenic	Hypogonadotropic hypogonadism 7 with or without anosmia	-	-
P30968-2_P146S	0	0	0	0	0	0	0	0	0	0	0	0	0	0	0	0	0	GNRHR	P30968-2	P146S	443633	Conflicting interpretations of pathogenicity	not provided|Hypogonadotropic hypogonadism 7 with or without anosmia	-	-
P30968-2_L175M	0	0	0	0	0	0	0	0	0	0	0	0	0	0	0	0	0	GNRHR	P30968-2	L175M	31066	Pathogenic	Hypogonadotropic hypogonadism 7 with or without anosmia	-	-
P30968-2_L48P	0	0	0	0	0	0	0	0	0	0	0	0	0	0	0	0	0	GNRHR	P30968-2	L48P	486358	Uncertain significance	not provided	-	-
P30968-2_V94A	0	0	0	0	0	0	0	0	0	0	0	0	0	0	0	0	0	GNRHR	P30968-2	V94A	620173	Uncertain significance	Hypogonadotropic hypogonadism 7 with or without anosmia	-	-
P30968-2_D138G	0	0	0	0	0	0	0	0	0	0	0	0	0	0	0	0	0	GNRHR	P30968-2	D138G	406458	Likely pathogenic	not provided	-	-
P30968-2_R139H	0	0	0	0	0	0	0	0	0	0	0	0	0	0	0	0	0	GNRHR	P30968-2	R139H	31069	Pathogenic	Hypogonadotropic hypogonadism 7 with or without anosmia|not provided	-	-
P30968-2_S168R	0	0	0	-1	0	0	0	0	0	0	0	0	0	0	0	0	0	GNRHR	P30968-2	S168R	31067	Pathogenic	Hypogonadotropic hypogonadism 7 with or without anosmia	-	-
P30968-2_P180S	0	0	0	0	0	0	0	0	0	0	0	0	0	0	0	0	0	GNRHR	P30968-2	P180S	892093	Uncertain significance	Hypogonadotropic hypogonadism 7 with or without anosmia	-	-
Q8TDU6_L66V	0	0	0	0	0	0	0	0	0	0	0	0	0	0	0	0	0	GPBAR1	Q8TDU6	L66V	585413	Uncertain significance	not provided	-	-
Q8TDU6_R79C	0	0	0	0	0	0	0	0	0	0	0	0	0	0	0	0	0	GPBAR1	Q8TDU6	R79C	585880	Uncertain significance	not provided	-	-
Q8TDU6_V88I	0	0	0	0	0	0	0	0	0	0	0	0	0	0	0	0	0	GPBAR1	Q8TDU6	V88I	493038	Uncertain significance	not provided	-	-
Q8TDU6_S98F	0	0	0	0	0	0	0	0	0	0	0	0	0	0	0	0	0	GPBAR1	Q8TDU6	S98F	587032	Uncertain significance	not provided	-	-
Q8TDU6_H148Y	0	0	0	0	0	0	0	0	0	0	0	0	0	0	0	0	0	GPBAR1	Q8TDU6	H148Y	584484	Uncertain significance	not provided	-	-
Q8TDU6_A153V	0	0	0	0	0	0	0	0	0	0	0	0	0	0	0	0	0	GPBAR1	Q8TDU6	A153V	491994	Likely benign	not specified	-	-
Q8TDU6_R187H	0	0	0	0	0	0	0	0	0	0	0	0	0	0	0	0	0	GPBAR1	Q8TDU6	R187H	588691	Uncertain significance	not provided	-	-
Q8TDU6_Q195P	0	0	0	1	0	0	0	0	0	0	0	0	0	0	0	0	0	GPBAR1	Q8TDU6	Q195P	586963	Uncertain significance	not provided	-	-
Q8TDU6_R204Q	0	0	0	0	0	0	0	0	0	0	0	0	0	0	0	0	0	GPBAR1	Q8TDU6	R204Q	587523	Uncertain significance	not provided	-	-
Q8TDU6_R216Q	0	0	0	0	0	0	0	0	0	0	0	0	0	0	0	0	0	GPBAR1	Q8TDU6	R216Q	586442	Uncertain significance	not provided	-	-
Q8TDU6_W220R	0	0	0	0	0	0	0	0	0	0	0	0	0	0	0	0	0	GPBAR1	Q8TDU6	W220R	589469	Uncertain significance	not provided	-	-
Q8TDU6_Q296R	0	0	0	0	0	0	0	0	0	0	0	0	0	0	0	0	0	GPBAR1	Q8TDU6	Q296R	719609	Benign	not provided	-	-
Q8TDU6_G312S	0	0	0	0	0	0	0	0	0	0	0	0	0	0	0	0	0	GPBAR1	Q8TDU6	G312S	589508	Uncertain significance	not provided	-	-
Q8TDU6_P12A	0	0	0	0	0	0	0	0	0	0	0	0	0	0	0	0	0	GPBAR1	Q8TDU6	P12A	586739	Uncertain significance	not provided	-	-
Q8TDU6_A25T	0	0	0	0	0	0	0	0	0	0	0	0	0	0	0	0	0	GPBAR1	Q8TDU6	A25T	588301	Uncertain significance	not provided	-	-
Q8TDU6_R80Q	0	0	0	0	0	0	0	0	0	0	0	0	0	0	0	0	0	GPBAR1	Q8TDU6	R80Q	493942	Uncertain significance	not provided	-	-
Q8TDU6_R80W	0	0	0	1	0	0	0	0	0	0	0	0	0	0	0	0	0	GPBAR1	Q8TDU6	R80W	585080	Uncertain significance	not provided	-	-
Q8TDU6_R110H	0	0	0	1	0	0	-1	0	0	0	0	0	0	0	0	0	0	GPBAR1	Q8TDU6	R110H	493149	Uncertain significance	not provided	-	-
Q8TDU6_M112V	0	0	0	0	0	0	0	0	0	0	0	0	0	0	0	0	0	GPBAR1	Q8TDU6	M112V	492565	Uncertain significance	not provided	-	-
Q8TDU6_R116G	0	0	0	0	0	0	0	0	0	0	0	0	0	0	0	0	0	GPBAR1	Q8TDU6	R116G	586297	Uncertain significance	not provided	-	-
Q8TDU6_E169K	0	0	0	1	0	0	0	0	0	0	0	0	0	0	0	0	0	GPBAR1	Q8TDU6	E169K	492747	Benign	not specified|not provided	-	-
Q8TDU6_Y171C	0	0	0	0	0	0	0	0	0	0	0	0	0	0	0	0	0	GPBAR1	Q8TDU6	Y171C	585379	Uncertain significance	not provided	-	-
Q8TDU6_R187C	0	0	0	1	0	0	0	0	0	1	0	0	0	1	0	0	0	GPBAR1	Q8TDU6	R187C	492509	Uncertain significance	not provided	-	-
Q8TDU6_V188M	0	0	0	0	0	0	0	0	0	0	0	0	0	0	0	0	0	GPBAR1	Q8TDU6	V188M	585826	Uncertain significance	not provided	-	-
Q8TDU6_R194C	0	0	0	0	0	0	0	0	0	0	0	0	0	0	0	0	0	GPBAR1	Q8TDU6	R194C	494214	Uncertain significance	not provided	-	-
Q8TDU6_R201Q	0	0	0	0	0	0	0	0	0	0	0	0	0	0	0	0	0	GPBAR1	Q8TDU6	R201Q	587968	Uncertain significance	not provided	-	-
Q8TDU6_A217P	0	0	0	1	0	0	0	0	0	0	0	0	0	0	0	0	0	GPBAR1	Q8TDU6	A217P	491861	Likely benign	not specified	-	-
Q8TDU6_G234V	0	0	0	0	0	0	0	0	0	0	0	0	0	0	0	0	0	GPBAR1	Q8TDU6	G234V	585939	Uncertain significance	not provided	-	-
Q8TDU6_Y240D	0	0	0	1	0	0	0	0	0	0	0	0	0	0	0	0	0	GPBAR1	Q8TDU6	Y240D	586946	Uncertain significance	not provided	-	-
Q8TDU6_R46H	0	0	0	0	0	0	0	0	0	0	0	0	0	0	0	0	0	GPBAR1	Q8TDU6	R46H	584228	Uncertain significance	not provided	-	-
Q8TDU6_V114I	0	0	0	0	0	0	0	0	0	0	0	0	0	0	0	0	0	GPBAR1	Q8TDU6	V114I	584480	Uncertain significance	not provided	-	-
Q8TDU6_R125W	0	0	0	1	0	0	0	0	0	0	0	0	0	0	0	0	0	GPBAR1	Q8TDU6	R125W	492281	Uncertain significance	not provided	-	-
Q8TDU6_A143T	0	0	0	0	0	0	0	0	0	0	0	0	0	0	0	0	0	GPBAR1	Q8TDU6	A143T	587036	Uncertain significance	not provided	-	-
Q8TDU6_L173F	0	0	0	0	0	0	0	0	0	0	0	0	0	0	0	0	0	GPBAR1	Q8TDU6	L173F	585878	Uncertain significance	not provided	-	-
Q8TDU6_A213T	0	0	0	0	0	0	0	0	0	0	0	0	0	0	0	0	0	GPBAR1	Q8TDU6	A213T	585833	Uncertain significance	not provided	-	-
Q8TDU6_S272G	0	0	0	0	0	0	0	0	0	0	0	0	0	0	0	0	0	GPBAR1	Q8TDU6	S272G	584208	Uncertain significance	not provided	-	-
Q8TDU6_R286H	0	0	0	0	0	0	0	0	0	0	0	0	0	0	0	0	0	GPBAR1	Q8TDU6	R286H	585489	Uncertain significance	not provided	-	-
Q8TDU6_W291C	0	0	0	0	0	0	0	0	0	0	0	0	0	0	0	0	0	GPBAR1	Q8TDU6	W291C	588552	Uncertain significance	not provided	-	-
Q99527_S5F	0	0	0	0	0	0	0	0	0	0	0	0	0	0	0	0	0	GPER1	Q99527	S5F	699748	Benign	not provided	-	-
Q96P66_E308D	0	0	0	0	0	0	0	0	0	0	0	0	0	0	0	0	0	GPR101	Q96P66	E308D	178171	Conflicting interpretations of pathogenicity	Pituitary adenoma, growth hormone-secreting, 2|not provided	note="E -> D (in PITA2; dbSNP:rs73637412)"; evidence="ECO:0000269|PubMed:25470569"; id="VAR_072691"; 76;	VARIANT
Q96P66_V238I	0	0	0	0	0	0	0	0	0	0	0	0	0	0	0	0	0	GPR101	Q96P66	V238I	438951	Benign/Likely benign	not provided	-	-
Q96P66_V298I	0	0	0	0	0	0	0	0	0	0	0	0	0	0	0	0	0	GPR101	Q96P66	V298I	758306	Likely benign	not provided	-	-
Q96P66_D366E	0	0	0	0	0	0	0	0	0	0	0	0	0	0	0	0	0	GPR101	Q96P66	D366E	190059	Conflicting interpretations of pathogenicity	Pituitary adenoma, growth hormone-secreting, 2	-	-
Q96P66_N386H	0	0	0	0	0	0	0	0	0	0	0	0	0	0	0	0	0	GPR101	Q96P66	N386H	97501	Uncertain significance	not provided	-	-
Q96P66_V409M	0	0	0	0	0	0	0	0	0	0	0	0	0	0	0	0	0	GPR101	Q96P66	V409M	729428	Benign	not provided	-	-
Q8TDV5_L236V	0	0	0	0	0	0	0	0	0	0	0	0	0	0	0	0	0	GPR119	Q8TDV5	L236V	706099	Likely benign	not provided	-	-
Q8TDV5_S309L	0	0	0	0	0	0	0	0	0	0	0	0	0	0	0	0	0	GPR119	Q8TDV5	S309L	717645	Benign	not provided	note="S -> L (in dbSNP:rs5975187)"; id="VAR_037221"; 25;	VARIANT
Q9UNW8_A352S	0	0	0	0	0	0	0	0	0	0	0	0	0	0	0	0	0	GPR132	Q9UNW8	A352S	702783	Benign	not provided	-	-
Q7Z601_R373W	0	0	0	0	0	0	0	0	0	0	0	0	0	0	0	0	0	GPR142	Q7Z601	R373W	727410	Likely benign	not provided	-	-
Q7Z601_R124Q	0	0	0	0	0	0	0	0	0	0	0	0	0	0	0	0	0	GPR142	Q7Z601	R124Q	704347	Benign	not provided	-	-
P51810_R5C	0	0	0	0	0	0	0	0	0	0	0	0	0	0	0	0	0	GPR143	P51810	R5C	104504	not provided	not provided	note="R -> C (in OA1; results in altered glycosylation; attern and subcellular localization consistent with; rotein retention in the endoplasmic reticulum; lacks G; rotein-activation abilities; dbSNP:rs62635289)"; evidence="ECO:0000269|PubMed:11115845,; CO:0000269|PubMed:11214907"; id="VAR_018130"; 5;	VARIANT
P51810_S89F	0	0	0	0	0	0	0	0	0	0	0	0	0	0	0	0	0	GPR143	P51810	S89F	25561	Pathogenic	Nystagmus 6, congenital, X-linked	note="S -> F (in NYS6; dbSNP:rs137852298)"; evidence="ECO:0000269|PubMed:17516023"; id="VAR_063266"; 16;	VARIANT
P51810_C116R	0	0	0	0	0	0	0	0	0	0	0	0	0	0	0	0	0	GPR143	P51810	C116R	104516	not provided	not provided	note="C -> R (in OA1; dbSNP:rs62635030)"; evidence="ECO:0000269|PubMed:9529334"; id="VAR_005510"; 16;	VARIANT
P51810_A138V	0	0	0	0	0	0	0	0	0	0	0	0	0	0	0	0	0	GPR143	P51810	A138V	104524	not provided	not provided	note="A -> V (in OA1; dbSNP:rs62635762)"; evidence="ECO:0000269|PubMed:9529334"; id="VAR_005514"; 52;	VARIANT
P51810_S152N	0	0	0	0	0	0	0	0	0	0	0	0	0	0	0	0	0	GPR143	P51810	S152N	25556	Pathogenic	Ocular albinism, type I|not provided	note="S -> N (in OA1; dbSNP:rs58933950)"; evidence="ECO:0000269|PubMed:9529334"; id="VAR_005515"; 66;	VARIANT
P51810_T166A	0	0	0	0	0	0	0	0	0	0	0	0	0	0	0	0	0	GPR143	P51810	T166A	860949	Uncertain significance	not provided	-	-
P51810_C169Y	0	0	0	0	0	0	0	0	0	0	0	0	0	0	0	0	0	GPR143	P51810	C169Y	613285	Likely benign	not provided	-	-
P51810_Y195H	0	0	0	0	0	0	0	0	0	0	0	0	0	0	0	0	0	GPR143	P51810	Y195H	430952	Uncertain significance	not specified	-	-
P51810_G229V	0	0	0	0	0	0	0	0	0	0	0	0	0	0	0	0	0	GPR143	P51810	G229V	104529	Likely pathogenic	not provided	note="G -> V (in OA1; not delivered at the cell surface of; elanocytic and non-melanocytic cells; dbSNP:rs62635037)"; evidence="ECO:0000269|PubMed:11214907,; CO:0000269|PubMed:16621890"; id="VAR_018136"; 32;	VARIANT
P51810_E233K	0	0	0	0	0	0	0	0	0	0	0	0	0	0	0	0	0	GPR143	P51810	E233K	104530	not provided	not provided	note="E -> K (in OA1; dbSNP:rs62635038)"; evidence="ECO:0000269|PubMed:9887374"; id="VAR_018137"; 35;	VARIANT
P51810_N260S	0	0	0	0	0	0	0	0	0	0	0	0	0	0	0	0	0	GPR143	P51810	N260S	431850	Likely pathogenic	Albinism	-	-
P51810_E271G	0	0	0	0	0	0	0	0	0	0	0	0	0	0	0	0	0	GPR143	P51810	E271G	104535	not provided	not provided	note="E -> G (in OA1; dbSNP:rs62635043)"; evidence="ECO:0000269|PubMed:11214907"; id="VAR_018140"; 90;	VARIANT
P51810_C316Y	0	0	0	0	0	0	0	0	0	0	0	0	0	0	0	0	0	GPR143	P51810	C316Y	920075	Uncertain significance	Nystagmus 6, congenital, X-linked	-	-
P51810_M346V	0	0	0	0	0	0	0	0	0	0	0	0	0	0	0	0	0	GPR143	P51810	M346V	729742	Benign	not provided	-	-
P51810_G360D	0	0	0	0	0	0	0	0	0	0	0	0	0	0	0	0	0	GPR143	P51810	G360D	706337	Benign	not provided	-	-
P51810_T8N	0	0	0	0	0	0	0	0	0	0	0	0	0	0	0	0	0	GPR143	P51810	T8N	650286	Uncertain significance	not provided	-	-
P51810_G35D	0	0	0	0	0	0	0	0	0	0	0	0	0	0	0	0	0	GPR143	P51810	G35D	25560	Pathogenic	Ocular albinism, type I|not provided	note="G -> D (in OA1; results in altered glycosylation; attern and subcellular localization consistent with; rotein retention in the endoplasmic reticulum;; bSNP:rs62635018)"; evidence="ECO:0000269|PubMed:11115845,; CO:0000269|PubMed:8634705, ECO:0000269|PubMed:9887374"; id="VAR_005507"; 9;	VARIANT
P51810_L39R	0	0	0	0	0	0	0	0	0	0	0	0	0	0	0	0	0	GPR143	P51810	L39R	104503	not provided	not provided	note="L -> R (in OA1; dbSNP:rs62635019)"; evidence="ECO:0000269|PubMed:9887374"; id="VAR_018131"; 8;	VARIANT
P51810_D78V	0	0	0	0	0	0	0	0	0	0	0	0	0	0	0	0	0	GPR143	P51810	D78V	104511	not provided	not provided	note="D -> V (in OA1; dbSNP:rs62635025)"; evidence="ECO:0000269|PubMed:9887374"; id="VAR_018133"; 0;	VARIANT
P51810_G84D	0	0	0	0	0	0	0	0	0	0	0	0	0	0	0	0	0	GPR143	P51810	G84D	104514	not provided	not provided	note="G -> D (in OA1; results in altered glycosylation; attern and subcellular localization consistent with; rotein retention in the endoplasmic reticulum;; bSNP:rs62635027)"; evidence="ECO:0000269|PubMed:11115845,; CO:0000269|PubMed:8634705"; id="VAR_005508"; 4;	VARIANT
P51810_C116S	0	0	0	0	0	0	0	0	0	0	0	0	0	0	0	0	0	GPR143	P51810	C116S	104517	not provided	not provided	note="C -> S (in OA1; results in altered glycosylation; attern and subcellular localization consistent with; rotein retention in the endoplasmic reticulum;; bSNP:rs62635029)"; evidence="ECO:0000269|PubMed:11115845,; CO:0000269|PubMed:11214907"; id="VAR_018134"; 16;	VARIANT
P51810_W133R	0	0	0	0	0	0	0	0	0	0	0	0	0	0	0	0	0	GPR143	P51810	W133R	25555	Pathogenic	Ocular albinism, type I|not provided	note="W -> R (in OA1; results in altered glycosylation; attern and subcellular localization consistent with; rotein retention in the endoplasmic reticulum;; bSNP:rs137852296)"; evidence="ECO:0000269|PubMed:11115845,; CO:0000269|PubMed:9529334, ECO:0000269|PubMed:9887374"; id="VAR_005513"; 34;	VARIANT
P51810_A219T	0	0	0	0	0	0	0	0	0	0	0	0	0	0	0	0	0	GPR143	P51810	A219T	774276	Likely benign	not provided	-	-
P51810_I276S	0	0	0	0	0	0	0	0	0	0	0	0	0	0	0	0	0	GPR143	P51810	I276S	446804	Uncertain significance	not provided	-	-
P51810_W292G	0	0	0	0	0	0	0	0	0	0	0	0	0	0	0	0	0	GPR143	P51810	W292G	104537	Likely pathogenic	not provided|Albinism	note="W -> G (in OA1; results in altered glycosylation; attern and subcellular localization consistent with; rotein retention in the endoplasmic reticulum;; bSNP:rs62635045)"; evidence="ECO:0000269|PubMed:11115845,; CO:0000269|PubMed:8634705"; id="VAR_005520"; 23..224;	VARIANT
P51810_W292C	0	0	0	0	0	0	0	0	0	0	0	0	0	0	0	0	0	GPR143	P51810	W292C	104539	not provided	not provided	note="W -> C (in OA1; dbSNP:rs62635046)"; evidence="ECO:0000269|PubMed:11214907"; id="VAR_018141"; 92;	VARIANT
P51810_E349K	0	0	0	0	0	0	0	0	0	0	0	0	0	0	0	0	0	GPR143	P51810	E349K	706338	Benign	not provided	-	-
P51810_S378N	0	0	0	0	0	0	0	0	0	0	0	0	0	0	0	0	0	GPR143	P51810	S378N	729741	Benign	not provided	-	-
P51810_A16E	0	0	0	0	0	0	0	0	0	0	0	0	0	0	0	0	0	GPR143	P51810	A16E	729744	Benign	not provided	-	-
P51810_D78N	0	0	0	0	0	0	0	0	0	0	0	0	0	0	0	0	0	GPR143	P51810	D78N	104510	Pathogenic/Likely pathogenic	not provided	note="D -> N (in OA1; results in altered glycosylation; attern and subcellular localization consistent with; rotein retention in the endoplasmic reticulum;; bSNP:rs62635024)"; evidence="ECO:0000269|PubMed:11115845,; CO:0000269|PubMed:11214907"; id="VAR_018132"; 8;	VARIANT
P51810_G84R	0	0	0	0	0	0	0	0	0	0	0	0	0	0	0	0	0	GPR143	P51810	G84R	104512	not provided	not provided	note="G -> R (in OA1; dbSNP:rs62635026)"; evidence="ECO:0000269|PubMed:9529334"; id="VAR_005509"; 9;	VARIANT
P51810_G118E	0	0	0	0	0	0	0	0	0	0	0	0	0	0	0	0	0	GPR143	P51810	G118E	104518	not provided	not provided	note="G -> E (in OA1; results in altered glycosylation; attern and subcellular localization consistent with; rotein retention in the endoplasmic reticulum;; bSNP:rs62635031)"; evidence="ECO:0000269|PubMed:11115845,; CO:0000269|PubMed:11214907, ECO:0000269|PubMed:18978956,; CO:0000269|PubMed:9529334"; id="VAR_005511"; 24;	VARIANT
P51810_Q124R	0	0	0	0	0	0	0	0	0	0	0	0	0	0	0	0	0	GPR143	P51810	Q124R	104522	Benign/Likely benign	not provided|not specified|Ocular albinism, type I	note="Q -> R (in OA1; dbSNP:rs62635032)"; evidence="ECO:0000269|PubMed:11214907"; id="VAR_018135"; 32;	VARIANT
P51810_A173D	0	0	0	0	0	0	0	0	0	0	0	0	0	0	0	0	0	GPR143	P51810	A173D	104527	not provided	not provided	note="A -> D (in OA1; results in altered glycosylation; attern and subcellular localization consistent with; rotein retention in the endoplasmic reticulum;; bSNP:rs62635035)"; evidence="ECO:0000269|PubMed:11115845,; CO:0000269|PubMed:8634705"; id="VAR_005516"; 85;	VARIANT
P51810_V181M	0	0	0	0	0	0	0	0	0	0	0	0	0	0	0	0	0	GPR143	P51810	V181M	271942	Uncertain significance	not provided	-	-
P51810_T232K	0	0	0	0	0	0	0	0	0	0	0	0	0	0	0	0	0	GPR143	P51810	T232K	25557	Pathogenic	Ocular albinism, type I|not provided	note="T -> K (in OA1; abnormal distribution of; elanosomes; Not delivered at the cell surface of; elanocytic and non-melanocytic cells; dbSNP:rs137852297)"; evidence="ECO:0000269|PubMed:16621890,; CO:0000269|PubMed:18697795, ECO:0000269|PubMed:9529334"; id="VAR_005517"; 33;	VARIANT
P51810_I244V	0	0	0	0	0	0	0	0	0	0	0	0	0	0	0	0	0	GPR143	P51810	I244V	104532	not provided	not provided	note="I -> V (in OA1; not delivered at the cell surface of; elanocytic and non-melanocytic cells; dbSNP:rs62635040)"; evidence="ECO:0000269|PubMed:11214907,; CO:0000269|PubMed:16621890"; id="VAR_018138"; 61;	VARIANT
P51810_N260I	0	0	0	0	0	0	0	0	0	0	0	0	0	0	0	0	0	GPR143	P51810	N260I	104534	not provided	not provided	-	-
Q86SP6_R468S	0	0	0	0	0	0	0	0	0	0	0	0	0	0	0	0	0	GPR149	Q86SP6	R468S	789731	Uncertain significance	Hypertrophic cardiomyopathy	-	-
P49685_M112V	0	0	0	0	0	0	0	0	0	0	0	0	0	0	0	0	0	GPR15	P49685	M112V	698310	Benign	not provided	note="M -> V (in dbSNP:rs35320046)"; id="VAR_049391";	VARIANT
P49685_R65Q	0	0	0	0	0	0	0	0	0	0	0	0	0	0	0	0	0	GPR15	P49685	R65Q	538365	Uncertain significance	not provided	-	-
Q8TDT2_G61R	0	0	0	0	0	0	0	0	0	0	0	0	0	0	0	0	0	GPR152	Q8TDT2	G61R	791159	Benign	Congenital stationary night blindness, type 2B	-	-
Q6NV75_R73H	0	0	0	0	0	0	0	0	0	0	0	0	0	0	0	0	0	GPR153	Q6NV75	R73H	707491	Benign	not provided	-	-
Q6NV75_R73C	0	0	0	0	0	0	0	0	0	0	0	0	0	0	0	0	0	GPR153	Q6NV75	R73C	204612	Likely pathogenic	Childhood-Onset Schizophrenia	-	-
Q6NV75_G347D	0	0	0	0	0	0	0	0	0	0	0	0	0	0	0	0	0	GPR153	Q6NV75	G347D	707487	Benign	not provided	-	-
Q8N6U8-6_V7I	0	0	0	0	0	0	0	0	0	0	0	0	0	0	0	0	0	GPR161	Q8N6U8-6	V7I	706845	Benign	not provided	-	-
Q8N6U8-6_L19Q	0	0	0	0	0	0	0	0	0	0	0	0	0	0	0	0	0	GPR161	Q8N6U8-6	L19Q	178813	Likely pathogenic	not provided|Pituitary stalk interruption syndrome	-	-
Q13304_T55M	0	0	0	0	0	0	0	0	0	0	0	0	0	0	0	0	0	GPR17	Q13304	T55M	707714	Benign	not provided	-	-
Q14330_L187M	0	0	0	0	0	0	0	0	0	0	0	-1	0	0	0	0	0	GPR18	Q14330	L187M	702753	Likely benign	not provided	-	-
Q15760_V168I	0	0	0	0	0	0	0	0	0	0	0	0	0	0	0	0	0	GPR19	Q15760	V168I	724982	Benign	not provided	-	-
Q8NDV2_A24V	0	0	0	0	0	0	0	0	0	0	0	0	0	0	0	0	0	GPR26	Q8NDV2	A24V	171481	Uncertain significance	Malignant tumor of prostate	-	-
Q9UPC5_N295S	0	0	0	0	0	0	0	0	0	0	0	0	0	0	0	0	0	GPR34	Q9UPC5	N295S	236985	Benign/Likely benign	not provided	-	-
Q9HC97_V76M	0	0	0	0	0	0	0	0	0	0	0	0	0	0	0	0	0	GPR35	Q9HC97	V76M	708151	Benign	not provided	note="V -> M (in dbSNP:rs13387859)"; id="VAR_033467"; 08;	VARIANT
Q9HC97_V29I	0	0	0	0	0	0	0	0	0	0	0	0	0	0	0	0	0	GPR35	Q9HC97	V29I	708148	Benign	not provided	note="V -> I (in dbSNP:rs139197368)"; evidence="ECO:0000269|PubMed:11017071"; id="VAR_013602"; 6;	VARIANT
Q9HC97_R56C	0	0	0	0	-1	0	0	0	0	0	0	0	0	0	0	0	0	GPR35	Q9HC97	R56C	708150	Benign	not provided	-	-
Q9HC97_G126R	0	0	0	0	0	0	0	0	0	0	0	0	0	0	0	0	0	GPR35	Q9HC97	G126R	697469	Benign	not provided	-	-
Q9HC97_N169D	0	0	0	0	0	0	0	0	0	0	0	0	0	0	0	0	0	GPR35	Q9HC97	N169D	733331	Likely benign	not provided	-	-
Q9HC97_A25T	0	0	0	0	0	0	0	0	0	0	0	0	0	0	0	0	0	GPR35	Q9HC97	A25T	697468	Benign	not provided	note="A -> T (in dbSNP:rs35146537)"; evidence="ECO:0000269|PubMed:11017071"; id="VAR_013601"; 9;	VARIANT
Q9HC97_L27S	0	0	0	0	0	0	0	0	0	0	0	0	0	0	0	0	0	GPR35	Q9HC97	L27S	708147	Likely benign	not provided	-	-
O15354_G228V	0	0	0	0	0	0	0	0	0	0	0	0	0	0	0	0	0	GPR37	O15354	G228V	717954	Benign	not provided	-	-
O60883_K349N	0	0	0	0	0	0	0	0	0	0	0	0	0	0	0	0	0	GPR37L1	O60883	K349N	513204	Uncertain significance	not provided	note="K -> N (found in siblings with a novel form of; rogressive myoclonus epilepsy; unknown pathological; ignificance; no effect on expression levels, cell surface; ocation, signaling activity or ubiquitination;; bSNP:rs372386575)"; evidence="ECO:0000269|PubMed:28688853"; id="VAR_080868"; 04;	VARIANT
O43194_A378T	0	0	0	0	0	0	0	0	0	0	0	0	0	0	0	0	0	GPR39	O43194	A378T	215215	Conflicting interpretations of pathogenicity	not specified|not provided	-	-
O43194_N212S	0	0	0	0	0	0	0	0	0	0	0	0	0	0	0	0	0	GPR39	O43194	N212S	707722	Benign	not provided	-	-
Q9Y2T5_R355W	0	0	0	0	0	0	0	0	0	0	0	0	0	0	0	0	0	GPR52	Q9Y2T5	R355W	706884	Benign	not provided	-	-
Q9Y2T6_T314I	0	0	0	0	0	0	0	0	0	0	0	0	0	0	0	0	0	GPR55	Q9Y2T6	T314I	171343	Uncertain significance	Malignant tumor of prostate	-	-
Q9Y2T6_V103I	0	0	0	0	0	0	0	0	0	0	0	0	0	0	0	0	0	GPR55	Q9Y2T6	V103I	697378	Benign	not provided	-	-
Q15743_K330N	0	0	0	0	0	-1	0	0	0	0	0	0	0	0	0	0	0	GPR68	Q15743	K330N	739370	Likely benign	not provided	-	-
Q15743_L74P	0	0	0	0	0	-1	0	0	0	0	0	0	0	0	0	0	0	GPR68	Q15743	L74P	263524	Pathogenic	Amelogenesis imperfecta, hypomaturation type IIA6|Amelogenesis imperfecta	note="L -> P (in AI2A6; dbSNP:rs1057517672)"; evidence="ECO:0000269|PubMed:27693231"; id="VAR_077874"; 7;	VARIANT
Q96P67_S185N	0	0	0	0	0	0	0	0	0	0	0	0	0	0	0	0	0	GPR82	Q96P67	S185N	363894	Likely benign	not provided	-	-
Q96P67_S226R	0	0	0	0	0	0	0	0	0	0	0	0	0	0	0	0	0	GPR82	Q96P67	S226R	438809	Likely benign	not provided	-	-
Q96P67_G161V	0	0	0	0	0	0	0	0	0	0	0	0	0	0	0	0	0	GPR82	Q96P67	G161V	171688	Uncertain significance	Malignant tumor of prostate	-	-
Q9NYM4_D218E	0	0	0	0	0	0	0	0	0	0	0	0	0	0	0	0	0	GPR83	Q9NYM4	D218E	713258	Benign	not provided	-	-
Q8NFJ5_A24G	0	0	0	0	0	0	0	0	0	0	0	0	0	0	0	0	0	GPRC5A	Q8NFJ5	A24G	713433	Benign	not provided	-	-
Q9NZH0_V147M	0	0	0	0	0	0	0	0	0	0	0	0	0	0	0	0	0	GPRC5B	Q9NZH0	V147M	726482	Benign	not provided	-	-
Q9NZH0-2_V147M	0	0	0	0	0	0	0	0	0	0	0	0	0	0	0	0	0	GPRC5B	Q9NZH0-2	V147M	726482	Benign	not provided	-	-
Q5T6X5_S885Y	0	0	0	0	0	0	0	0	0	0	0	0	0	0	0	0	0	GPRC6A	Q5T6X5	S885Y	699266	Benign	not provided	-	-
Q5T6X5-3_S814Y	0	0	0	0	0	0	0	0	0	0	0	0	0	0	0	0	0	GPRC6A	Q5T6X5-3	S814Y	699266	Benign	not provided	-	-
Q5T6X5-2_S710Y	0	0	0	0	0	0	0	0	0	0	0	0	0	0	0	0	0	GPRC6A	Q5T6X5-2	S710Y	699266	Benign	not provided	-	-
Q14416_N439S	0	0	0	0	0	0	0	0	0	0	0	0	0	0	0	0	0	GRM2	Q14416	N439S	734174	Benign	not provided	-	-
Q14416_L692F	0	0	0	0	0	0	0	0	0	0	0	0	0	0	0	0	0	GRM2	Q14416	L692F	734175	Likely benign	not provided	-	-
Q14416_A248V	0	0	0	0	0	0	0	0	0	0	0	0	0	0	0	0	0	GRM2	Q14416	A248V	748396	Likely benign	not provided	-	-
Q14832-2_D445N	0	0	0	0	0	0	0	0	0	0	0	0	0	0	0	0	0	GRM3	Q14832-2	D445N	700265	Benign	not provided	-	-
Q14833_R483C	0	0	0	0	0	0	0	0	0	0	0	0	0	0	0	0	0	GRM4	Q14833	R483C	710462	Benign	not provided	-	-
Q14833-5_R367C	0	0	0	0	0	0	0	0	0	0	0	0	0	0	0	0	0	GRM4	Q14833-5	R367C	710462	Benign	not provided	-	-
Q14833-2_R343C	0	0	0	0	0	0	0	0	0	0	0	0	0	0	0	0	0	GRM4	Q14833-2	R343C	710462	Benign	not provided	-	-
Q14833-4_R350C	0	0	0	0	0	0	0	0	0	0	0	0	0	0	0	0	0	GRM4	Q14833-4	R350C	710462	Benign	not provided	-	-
Q14833-3_R314C	0	0	0	0	0	0	0	0	0	0	0	0	0	0	0	0	0	GRM4	Q14833-3	R314C	710462	Benign	not provided	-	-
O15303_R5G	0	0	0	0	0	0	0	0	0	0	0	0	0	0	0	0	0	GRM6	O15303	R5G	830737	Uncertain significance	not provided	-	-
O15303_A7T	0	0	0	0	0	0	0	0	0	0	0	0	0	0	0	0	0	GRM6	O15303	A7T	99347	Benign/Likely benign	not provided|not specified	-	-
O15303_G58R	0	0	0	0	0	0	0	0	0	0	0	0	0	0	0	0	0	GRM6	O15303	G58R	105520	not provided	not provided	note="G -> R (in CSNB1B; abolishes expression at the cell; embrane; dbSNP:rs62638198)"; evidence="ECO:0000269|PubMed:17405131,; CO:0000269|PubMed:23714322"; id="VAR_069818"; 9;	VARIANT
O15303_Q59P	0	0	0	0	0	0	0	0	0	0	0	0	0	0	0	0	0	GRM6	O15303	Q59P	99345	Benign	not specified|not provided	note="Q -> P (no effect on location at the cell membrane;; bSNP:rs2645329)"; evidence="ECO:0000269|PubMed:17405131,; CO:0000269|PubMed:9215706"; id="VAR_059310"; 50;	VARIANT
O15303_P135R	0	0	0	0	0	0	0	0	0	0	0	0	0	0	0	0	0	GRM6	O15303	P135R	932873	Uncertain significance	not provided	-	-
O15303_G150S	0	0	0	0	0	0	0	0	0	0	0	0	0	0	0	0	0	GRM6	O15303	G150S	20882	Pathogenic	Congenital stationary night blindness, type 1B|not provided	note="G -> S (in CSNB1B; abolishes expression at the cell; embrane; dbSNP:rs62638202)"; evidence="ECO:0000269|PubMed:15781871,; CO:0000269|PubMed:17405131"; id="VAR_030756"; 91;	VARIANT
O15303_V156I	0	0	0	0	0	0	0	0	0	0	0	0	0	0	0	0	0	GRM6	O15303	V156I	944576	Uncertain significance	not provided	-	-
O15303_P179L	0	0	0	0	0	0	0	0	0	0	0	0	0	0	0	0	0	GRM6	O15303	P179L	932872	Uncertain significance	not provided	-	-
O15303_A280V	0	0	0	0	0	0	0	0	0	0	0	0	0	0	0	0	0	GRM6	O15303	A280V	954130	Uncertain significance	not provided	-	-
O15303_Q294K	0	0	0	0	0	0	0	0	0	0	0	0	0	0	0	0	0	GRM6	O15303	Q294K	830730	Uncertain significance	not provided	-	-
O15303_T370N	0	0	0	0	0	0	0	0	0	0	0	0	0	0	0	0	0	GRM6	O15303	T370N	944573	Uncertain significance	not provided	-	-
O15303_T374A	0	0	0	0	0	0	0	0	0	0	0	0	0	0	0	0	0	GRM6	O15303	T374A	830728	Uncertain significance	not provided	-	-
O15303_R381H	0	0	0	0	0	0	0	0	0	0	0	0	0	0	0	0	0	GRM6	O15303	R381H	954129	Uncertain significance	not provided	-	-
O15303_R381G	0	0	0	0	0	0	0	0	0	0	0	0	0	0	0	0	0	GRM6	O15303	R381G	830727	Uncertain significance	not provided	-	-
O15303_I389F	0	0	0	0	0	0	0	0	0	0	0	0	0	0	0	0	0	GRM6	O15303	I389F	932870	Uncertain significance	not provided	-	-
O15303_R391Q	0	0	0	0	0	0	0	0	0	0	0	0	0	0	0	0	0	GRM6	O15303	R391Q	735040	Benign	not provided	-	-
O15303_T436I	0	0	0	0	0	0	0	0	0	0	0	0	0	0	0	0	0	GRM6	O15303	T436I	195267	Benign	not specified	-	-
O15303_G468E	0	0	0	0	0	0	0	0	0	0	0	0	0	0	0	0	0	GRM6	O15303	G468E	830723	Uncertain significance	not provided	-	-
O15303_T496I	0	0	0	0	0	0	0	0	0	0	0	0	0	0	0	0	0	GRM6	O15303	T496I	944570	Uncertain significance	not provided	-	-
O15303_H511R	0	0	0	0	0	0	0	0	0	0	0	0	0	0	0	0	0	GRM6	O15303	H511R	749441	Benign	not provided	-	-
O15303_V513M	0	0	0	0	0	0	0	0	0	0	0	0	0	0	0	0	0	GRM6	O15303	V513M	227285	Uncertain significance	Congenital stationary night blindness, type 1B|Retinal dystrophy	-	-
O15303_C522Y	0	0	0	0	0	0	0	0	0	0	0	0	0	0	0	0	0	GRM6	O15303	C522Y	20885	Pathogenic	Congenital stationary night blindness, type 1B|not provided	note="C -> Y (in CSNB1B; abolishes expression at the cell; embrane; dbSNP:rs62638208)"; evidence="ECO:0000269|PubMed:17405131,; CO:0000269|PubMed:23714322"; id="VAR_069820"; 12;	VARIANT
O15303_G523R	0	0	0	0	0	0	0	0	0	0	0	0	0	0	0	0	0	GRM6	O15303	G523R	954127	Uncertain significance	not provided	-	-
O15303_P524L	0	0	0	0	0	0	0	0	0	0	0	0	0	0	0	0	0	GRM6	O15303	P524L	99344	Conflicting interpretations of pathogenicity	not provided	-	-
O15303_R527W	0	0	0	0	0	0	0	0	0	0	0	0	0	0	0	0	0	GRM6	O15303	R527W	830721	Uncertain significance	not provided	-	-
O15303_S583F	0	0	0	0	0	0	0	0	0	0	0	0	0	0	0	0	0	GRM6	O15303	S583F	105522	not provided	not provided	-	-
O15303_P588L	0	0	0	0	0	0	0	0	0	0	0	0	0	0	0	0	0	GRM6	O15303	P588L	830719	Likely benign	not provided	-	-
O15303_V604M	0	0	0	0	0	0	0	0	0	0	0	0	0	0	0	0	0	GRM6	O15303	V604M	830718	Uncertain significance	not provided	-	-
O15303_Y610S	0	0	0	0	0	0	0	0	0	0	0	0	0	0	0	0	0	GRM6	O15303	Y610S	944565	Uncertain significance	not provided	-	-
O15303_T613M	0	0	0	0	0	0	0	0	0	0	0	0	0	0	0	0	0	GRM6	O15303	T613M	830716	Uncertain significance	not provided	-	-
O15303_V616I	0	0	0	0	0	0	0	0	0	0	0	0	0	0	0	0	0	GRM6	O15303	V616I	954126	Uncertain significance	not provided	-	-
O15303_S619L	0	0	0	0	0	0	0	0	0	0	0	0	0	0	0	0	0	GRM6	O15303	S619L	830714	Uncertain significance	not provided	-	-
O15303_R653C	0	0	0	0	0	0	0	0	0	0	0	0	0	0	0	0	0	GRM6	O15303	R653C	830712	Uncertain significance	not provided	-	-
O15303_R674H	0	0	0	0	0	0	0	0	0	0	0	0	0	0	0	0	0	GRM6	O15303	R674H	585698	Uncertain significance	not provided	-	-
O15303_R731Q	0	0	0	0	0	0	0	0	0	0	0	0	0	0	0	0	0	GRM6	O15303	R731Q	830707	Uncertain significance	not provided	-	-
O15303_S747L	0	0	0	0	0	0	0	0	0	0	0	0	0	0	0	0	0	GRM6	O15303	S747L	944561	Uncertain significance	not provided	-	-
O15303_A807V	0	0	0	0	0	0	0	0	0	0	0	0	0	0	0	0	0	GRM6	O15303	A807V	105534	not provided	not provided	note="A -> V (in dbSNP:rs17078874)"; id="VAR_055879"; 17;	VARIANT
O15303_T818S	0	0	0	0	0	0	0	0	0	0	0	0	0	0	0	0	0	GRM6	O15303	T818S	954123	Uncertain significance	not provided	-	-
O15303_S829L	0	0	0	0	0	0	0	0	0	0	0	0	0	0	0	0	0	GRM6	O15303	S829L	944560	Uncertain significance	not provided	-	-
O15303_S829A	0	0	0	0	0	0	0	0	0	0	0	0	0	0	0	0	0	GRM6	O15303	S829A	954122	Likely benign	not provided	-	-
O15303_R856Q	0	0	0	0	0	0	0	0	0	0	0	0	0	0	0	0	0	GRM6	O15303	R856Q	954120	Uncertain significance	not provided	-	-
O15303_R856W	0	0	0	0	0	0	0	0	0	0	0	0	0	0	0	0	0	GRM6	O15303	R856W	954121	Uncertain significance	not provided	-	-
O15303_V13L	0	0	0	0	0	0	0	0	0	0	0	0	0	0	0	0	0	GRM6	O15303	V13L	830736	Uncertain significance	not provided	-	-
O15303_P17T	0	0	0	0	0	0	0	0	0	0	0	0	0	0	0	0	0	GRM6	O15303	P17T	830735	Uncertain significance	not provided	-	-
O15303_P83A	0	0	0	0	0	0	0	0	0	0	0	0	0	0	0	0	0	GRM6	O15303	P83A	830734	Uncertain significance	not provided	-	-
O15303_S176F	0	0	0	0	0	0	0	0	0	0	0	0	0	0	0	0	0	GRM6	O15303	S176F	623970	Uncertain significance	Congenital stationary night blindness	-	-
O15303_Y215H	0	0	0	0	0	0	0	0	0	0	0	0	0	0	0	0	0	GRM6	O15303	Y215H	830732	Uncertain significance	not provided	-	-
O15303_E222K	0	0	0	0	0	0	0	0	0	0	0	0	0	0	0	0	0	GRM6	O15303	E222K	105543	not provided	not provided	-	-
O15303_G229E	0	0	0	0	0	0	0	0	0	0	0	0	0	0	0	0	0	GRM6	O15303	G229E	105544	not provided	not provided	-	-
O15303_V243F	0	0	0	0	0	0	0	0	0	0	0	0	0	0	0	0	0	GRM6	O15303	V243F	105546	Benign/Likely benign	not provided|not specified	-	-
O15303_I245V	0	0	0	0	0	0	0	0	0	0	0	0	0	0	0	0	0	GRM6	O15303	I245V	105548	Benign	not provided	-	-
O15303_T270M	0	0	0	0	0	0	0	0	0	0	0	0	0	0	0	0	0	GRM6	O15303	T270M	830731	Uncertain significance	not provided	-	-
O15303_V324I	0	0	0	0	0	0	0	0	0	0	0	0	0	0	0	0	0	GRM6	O15303	V324I	944574	Uncertain significance	not provided	-	-
O15303_G338R	0	0	0	0	0	0	0	0	0	0	0	0	0	0	0	0	0	GRM6	O15303	G338R	99343	Uncertain significance	not provided	-	-
O15303_I405T	0	0	0	0	0	0	0	0	0	0	0	0	0	0	0	0	0	GRM6	O15303	I405T	20886	Likely pathogenic	Congenital stationary night blindness, type 1B|not provided	note="I -> T (in CSNB1B; abolishes expression at the cell; embrane; dbSNP:rs121434304)"; evidence="ECO:0000269|PubMed:17405131"; id="VAR_069819"; 22;	VARIANT
O15303_A421V	0	0	0	0	0	0	0	0	0	0	0	0	0	0	0	0	0	GRM6	O15303	A421V	924015	Uncertain significance	not provided	-	-
O15303_G428A	0	0	0	0	0	0	0	0	0	0	0	0	0	0	0	0	0	GRM6	O15303	G428A	932869	Uncertain significance	not provided	-	-
O15303_P431L	0	0	0	0	0	0	0	0	0	0	0	0	0	0	0	0	0	GRM6	O15303	P431L	830725	Uncertain significance	not provided	-	-
O15303_R439Q	0	0	0	0	0	0	0	0	0	0	0	0	0	0	0	0	0	GRM6	O15303	R439Q	932868	Uncertain significance	not provided	-	-
O15303_R449C	0	0	0	0	0	0	0	0	0	0	0	0	0	0	0	0	0	GRM6	O15303	R449C	272084	Uncertain significance	not provided	-	-
O15303_M459I	0	0	0	0	0	0	0	0	0	0	0	0	0	0	0	0	0	GRM6	O15303	M459I	830724	Uncertain significance	not provided	-	-
O15303_R469W	0	0	0	0	0	0	0	0	0	0	0	0	0	0	0	0	0	GRM6	O15303	R469W	856384	Uncertain significance	Retinal dystrophy|not provided	-	-
O15303_Y475H	0	0	0	0	0	0	0	0	0	0	0	0	0	0	0	0	0	GRM6	O15303	Y475H	830722	Uncertain significance	not provided	-	-
O15303_E541K	0	0	0	0	0	0	0	0	0	0	0	0	0	0	0	0	0	GRM6	O15303	E541K	944569	Uncertain significance	not provided	-	-
O15303_T569M	0	0	0	0	0	0	0	0	0	0	0	0	0	0	0	0	0	GRM6	O15303	T569M	721403	Benign	not provided	-	-
O15303_R572C	0	0	0	0	0	0	0	0	0	0	0	0	0	0	0	0	0	GRM6	O15303	R572C	749440	Likely benign	not provided	-	-
O15303_R578C	0	0	0	0	0	0	0	0	0	0	0	0	0	0	0	0	0	GRM6	O15303	R578C	105521	Benign	not provided|not specified	-	-
O15303_P589L	0	0	0	0	0	0	0	0	0	0	0	0	0	0	0	0	0	GRM6	O15303	P589L	105523	Uncertain significance	not provided	-	-
O15303_I597F	0	0	0	0	0	0	0	0	0	0	0	0	0	0	0	0	0	GRM6	O15303	I597F	944567	Uncertain significance	not provided	-	-
O15303_R609W	0	0	0	0	0	0	0	0	0	0	0	0	0	0	0	0	0	GRM6	O15303	R609W	830717	Uncertain significance	not provided	-	-
O15303_R617W	0	0	0	0	0	0	0	0	0	0	0	0	0	0	0	0	0	GRM6	O15303	R617W	944564	Uncertain significance	not provided	-	-
O15303_A648T	0	0	0	0	0	0	0	0	0	0	0	0	0	0	0	0	0	GRM6	O15303	A648T	830713	Uncertain significance	not provided	-	-
O15303_A648V	0	0	0	0	0	0	0	0	0	0	0	0	0	0	0	0	0	GRM6	O15303	A648V	735037	Likely benign	not provided	-	-
O15303_T661M	0	0	0	0	0	0	0	0	0	0	0	0	0	0	0	0	0	GRM6	O15303	T661M	830711	Uncertain significance	not provided	-	-
O15303_R674C	0	0	0	0	0	0	0	0	0	0	0	0	0	0	0	0	0	GRM6	O15303	R674C	830710	Uncertain significance	not provided	-	-
O15303_R677C	0	0	0	0	0	0	0	0	0	0	0	0	0	0	0	0	0	GRM6	O15303	R677C	830709	Uncertain significance	not provided	-	-
O15303_M712V	0	0	0	0	0	0	0	0	0	0	0	0	0	0	0	0	0	GRM6	O15303	M712V	105531	not provided	not provided	note="M -> V (in dbSNP:rs17078877)"; id="VAR_055878"; 81;	VARIANT
O15303_R719Q	0	0	0	0	0	0	0	0	0	0	0	0	0	0	0	0	0	GRM6	O15303	R719Q	489075	Uncertain significance	not provided	-	-
O15303_T732M	0	0	0	0	0	0	0	0	0	0	0	0	0	0	0	0	0	GRM6	O15303	T732M	954124	Uncertain significance	not provided	-	-
O15303_E736K	0	0	0	0	0	0	0	0	0	0	0	0	0	0	0	0	0	GRM6	O15303	E736K	830706	Uncertain significance	not provided	-	-
O15303_V800M	0	0	0	0	0	0	0	0	0	0	0	0	0	0	0	0	0	GRM6	O15303	V800M	246985	Uncertain significance	not specified|not provided	-	-
O15303_V842I	0	0	0	0	0	0	0	0	0	0	0	0	0	0	0	0	0	GRM6	O15303	V842I	830704	Uncertain significance	not provided	-	-
O15303_A875D	0	0	0	0	0	0	0	0	0	0	0	0	0	0	0	0	0	GRM6	O15303	A875D	856382	Uncertain significance	Retinal dystrophy	-	-
O15303_R28H	0	0	0	0	0	0	0	0	0	0	0	0	0	0	0	0	0	GRM6	O15303	R28H	105549	not provided	not provided	-	-
O15303_P46L	0	0	0	0	0	0	0	0	0	0	0	0	0	0	0	0	0	GRM6	O15303	P46L	20883	Conflicting interpretations of pathogenicity	Congenital stationary night blindness, type 1B|not provided|Congenital stationary night blindness	note="P -> L (in CSNB1B; abolishes expression at the cell; embrane; dbSNP:rs62638197)"; evidence="ECO:0000269|PubMed:17405131,; CO:0000269|PubMed:23714322"; id="VAR_069817"; 8;	VARIANT
O15303_R118S	0	0	0	0	0	0	0	0	0	0	0	0	0	0	0	0	0	GRM6	O15303	R118S	105540	Benign	not provided	-	-
O15303_P139T	0	0	0	0	0	0	0	0	0	0	0	0	0	0	0	0	0	GRM6	O15303	P139T	830733	Uncertain significance	not provided	-	-
O15303_F189L	0	0	0	0	0	0	0	0	0	0	0	0	0	0	0	0	0	GRM6	O15303	F189L	489332	Uncertain significance	not provided	-	-
O15303_R346P	0	0	0	0	0	0	0	0	0	0	0	0	0	0	0	0	0	GRM6	O15303	R346P	830729	Uncertain significance	not provided	-	-
O15303_P431S	0	0	0	0	0	0	0	0	0	0	0	0	0	0	0	0	0	GRM6	O15303	P431S	830726	Uncertain significance	not provided	-	-
O15303_R446Q	0	0	0	0	0	0	0	0	0	0	0	0	0	0	0	0	0	GRM6	O15303	R446Q	954128	Uncertain significance	not provided	-	-
O15303_R547C	0	0	0	0	0	0	0	0	0	0	0	0	0	0	0	0	0	GRM6	O15303	R547C	177097	Uncertain significance	not provided	-	-
O15303_D551E	0	0	0	0	0	0	0	0	0	0	0	0	0	0	0	0	0	GRM6	O15303	D551E	271808	Uncertain significance	not provided	-	-
O15303_T565M	0	0	0	0	0	0	0	0	0	0	0	0	0	0	0	0	0	GRM6	O15303	T565M	830720	Uncertain significance	not provided	-	-
O15303_P614R	0	0	0	0	0	0	0	0	0	0	0	0	0	0	0	0	0	GRM6	O15303	P614R	830715	Uncertain significance	not provided	-	-
O15303_R653H	0	0	0	0	0	0	0	0	0	0	0	0	0	0	0	0	0	GRM6	O15303	R653H	105529	not provided	not provided	-	-
O15303_L668P	0	0	0	0	0	0	0	0	0	0	0	0	0	0	0	0	0	GRM6	O15303	L668P	623969	Uncertain significance	Congenital stationary night blindness	-	-
O15303_R684C	0	0	0	0	0	0	0	0	0	0	0	0	0	0	0	0	0	GRM6	O15303	R684C	932866	Uncertain significance	not provided	-	-
O15303_S685W	0	0	0	0	0	0	0	0	0	0	0	0	0	0	0	0	0	GRM6	O15303	S685W	195913	Benign	not specified	-	-
O15303_S685L	0	0	0	0	0	0	0	0	0	0	0	0	0	0	0	0	0	GRM6	O15303	S685L	954125	Uncertain significance	not provided	-	-
O15303_L698V	0	0	0	0	0	0	0	0	0	0	0	0	0	0	0	0	0	GRM6	O15303	L698V	105530	Likely benign	not provided|not specified	-	-
O15303_I700F	0	0	0	0	0	0	0	0	0	0	0	0	0	0	0	0	0	GRM6	O15303	I700F	489676	Uncertain significance	not provided	-	-
O15303_P735T	0	0	0	0	0	0	0	0	0	0	0	0	0	0	0	0	0	GRM6	O15303	P735T	932865	Uncertain significance	not provided	-	-
O15303_D745N	0	0	0	0	0	0	0	0	0	0	0	0	0	0	0	0	0	GRM6	O15303	D745N	944562	Uncertain significance	not provided	-	-
O15303_G753S	0	0	0	0	0	0	0	0	0	0	0	0	0	0	0	0	0	GRM6	O15303	G753S	361468	Conflicting interpretations of pathogenicity	not provided	-	-
O15303_L761F	0	0	0	0	0	0	0	0	0	0	0	0	0	0	0	0	0	GRM6	O15303	L761F	830705	Uncertain significance	not provided	-	-
O15303_E781K	0	0	0	0	0	0	0	0	0	0	0	0	0	0	0	0	0	GRM6	O15303	E781K	20880	Uncertain significance	Congenital stationary night blindness, type 1B|not provided	note="E -> K (in CSNB1B; abolishes expression at the cell; embrane; dbSNP:rs62638625)"; evidence="ECO:0000269|PubMed:15781871,; CO:0000269|PubMed:17405131"; id="VAR_030757"; 07;	VARIANT
O15303_V837I	0	0	0	0	0	0	0	0	0	0	0	0	0	0	0	0	0	GRM6	O15303	V837I	699027	Benign	not provided	-	-
O15303_A860S	0	0	0	0	0	0	0	0	0	0	0	0	0	0	0	0	0	GRM6	O15303	A860S	830702	Uncertain significance	not provided	-	-
O15303_T863M	0	0	0	0	0	0	0	0	0	0	0	0	0	0	0	0	0	GRM6	O15303	T863M	709844	Likely benign	not provided	-	-
O15303_E871K	0	0	0	0	0	0	0	0	0	0	0	0	0	0	0	0	0	GRM6	O15303	E871K	830701	Uncertain significance	not provided	-	-
Q14831_I154T	0	0	0	0	0	0	0	0	0	0	0	0	0	0	0	0	0	GRM7	Q14831	I154T	243981	Pathogenic/Likely pathogenic	Brain atrophy;Global developmental delay;Muscular hypotonia;Hypoplasia of the corpus callosum;Seizures|Neurodevelopmental disorder with seizures, hypotonia, and brain imaging abnormalities	note="I -> T (in NEDSHBA; does not rescue axon outgrowth; efects when expressed in an heterologous system; decreased; rotein abundance; increased proteasomal degradation;; ecreased homodimerization; decreased localization to the; ell membrane; dbSNP:rs1114167298)"; evidence="ECO:0000269|PubMed:27435318,; CO:0000269|PubMed:32286009, ECO:0000269|PubMed:33476302,; CO:0000269|PubMed:33500274"; id="VA…	VARIANT
Q14831_R658Q	0	0	0	0	0	0	0	0	0	0	0	0	0	0	0	0	0	GRM7	Q14831	R658Q	961059	Pathogenic	Neurodevelopmental disorder with seizures, hypotonia, and brain imaging abnormalities	note="R -> Q (in NEDSHBA; unknown pathological; ignificance; dbSNP:rs769709112)"; evidence="ECO:0000269|PubMed:32286009"; id="VAR_084622"; 58;	VARIANT
Q14831_R658W	0	0	0	0	0	0	0	0	0	0	0	0	0	0	0	0	0	GRM7	Q14831	R658W	243982	Pathogenic/Likely pathogenic	6 conditions|Neurodevelopmental disorder with seizures, hypotonia, and brain imaging abnormalities	note="R -> W (in NEDSHBA; unknown pathological; ignificance; dbSNP:rs1114167300)"; evidence="ECO:0000269|PubMed:27435318,; CO:0000269|PubMed:32286009, ECO:0000269|PubMed:33500274"; id="VAR_084623"; 59..915;	VARIANT
Q14831_R658W	0	0	0	0	0	0	0	0	0	0	0	0	0	0	0	0	0	GRM7	Q14831	R658W	243982	Pathogenic/Likely pathogenic	6 conditions|Neurodevelopmental disorder with seizures, hypotonia, and brain imaging abnormalities	note="R->W: Does not rescue axon outgrowth defects when; xpressed in an heterologous system; when associated with; -675. Decreased protein abundance due to increased; roteasomal degradation; when associated with K-675. Loss; f localization to the cell membrane; when associated with; -675."; evidence="ECO:0000269|PubMed:33500274"; 75;	MUTAGEN
Q14831_N505S	0	0	0	0	0	0	0	0	0	0	0	0	0	0	0	0	0	GRM7	Q14831	N505S	966241	Uncertain significance	Seizures	-	-
Q14831_T675K	0	0	0	0	0	0	0	0	0	0	0	0	0	0	0	0	0	GRM7	Q14831	T675K	243983	Pathogenic/Likely pathogenic	6 conditions|Neurodevelopmental disorder with seizures, hypotonia, and brain imaging abnormalities	note="T -> K (in NEDSHBA; unknown pathological; ignificance; dbSNP:rs1114167301)"; evidence="ECO:0000269|PubMed:27435318,; CO:0000269|PubMed:32286009, ECO:0000269|PubMed:33500274"; id="VAR_084625"; 45;	VARIANT
Q14831_T675K	0	0	0	0	0	0	0	0	0	0	0	0	0	0	0	0	0	GRM7	Q14831	T675K	243983	Pathogenic/Likely pathogenic	6 conditions|Neurodevelopmental disorder with seizures, hypotonia, and brain imaging abnormalities	note="T->K: Does not rescue axon outgrowth defects when; xpressed in an heterologous system; when associated with; -658. Decreased protein abundance due to increased; roteasomal degradation; when associated with W-658. Loss; f localization to the cell membrane; when associated with; -658."; evidence="ECO:0000269|PubMed:33500274"; 2..45;	MUTAGEN
Q14831_E891K	0	0	0	0	0	0	0	0	0	0	0	0	0	0	0	0	0	GRM7	Q14831	E891K	961060	Pathogenic	Neurodevelopmental disorder with seizures, hypotonia, and brain imaging abnormalities	note="E -> K (in NEDSHBA; unknown pathological; ignificance; dbSNP:rs746833089)"; evidence="ECO:0000269|PubMed:32286009"; id="VAR_084627"; 22;	VARIANT
Q14831_D385E	0	0	0	0	0	0	0	0	0	0	0	0	0	0	0	0	0	GRM7	Q14831	D385E	781802	Likely benign	not provided	-	-
Q14831-4_D385E	0	0	0	0	0	0	0	0	0	0	0	0	0	0	0	0	0	GRM7	Q14831-4	D385E	781802	Likely benign	not provided	-	-
Q14831-4_N505S	0	0	0	0	0	0	0	0	0	0	0	0	0	0	0	0	0	GRM7	Q14831-4	N505S	966241	Uncertain significance	Seizures	-	-
Q14831-4_R658W	0	0	0	0	0	0	0	0	0	0	0	0	0	0	0	0	0	GRM7	Q14831-4	R658W	243982	Pathogenic/Likely pathogenic	6 conditions|Neurodevelopmental disorder with seizures, hypotonia, and brain imaging abnormalities	-	-
Q14831-4_R658Q	0	0	0	0	0	0	0	0	0	0	0	0	0	0	0	0	0	GRM7	Q14831-4	R658Q	961059	Pathogenic	Neurodevelopmental disorder with seizures, hypotonia, and brain imaging abnormalities	-	-
Q14831-4_T675K	0	0	0	0	0	0	0	0	0	0	0	0	0	0	0	0	0	GRM7	Q14831-4	T675K	243983	Pathogenic/Likely pathogenic	6 conditions|Neurodevelopmental disorder with seizures, hypotonia, and brain imaging abnormalities	-	-
Q14831-4_E891K	0	0	0	0	0	0	0	0	0	0	0	0	0	0	0	0	0	GRM7	Q14831-4	E891K	961060	Pathogenic	Neurodevelopmental disorder with seizures, hypotonia, and brain imaging abnormalities	-	-
Q14831-4_I154T	0	0	0	0	0	0	0	0	0	0	0	0	0	0	0	0	0	GRM7	Q14831-4	I154T	243981	Pathogenic/Likely pathogenic	Brain atrophy;Global developmental delay;Muscular hypotonia;Hypoplasia of the corpus callosum;Seizures|Neurodevelopmental disorder with seizures, hypotonia, and brain imaging abnormalities	-	-
Q14831-5_D385E	0	0	0	0	0	0	0	0	0	0	0	0	0	0	0	0	0	GRM7	Q14831-5	D385E	781802	Likely benign	not provided	-	-
Q14831-5_I154T	0	0	0	0	0	0	0	0	0	0	0	0	0	0	0	0	0	GRM7	Q14831-5	I154T	243981	Pathogenic/Likely pathogenic	Brain atrophy;Global developmental delay;Muscular hypotonia;Hypoplasia of the corpus callosum;Seizures|Neurodevelopmental disorder with seizures, hypotonia, and brain imaging abnormalities	-	-
Q14831-5_R658Q	0	0	0	0	0	0	0	0	0	0	0	0	0	0	0	0	0	GRM7	Q14831-5	R658Q	961059	Pathogenic	Neurodevelopmental disorder with seizures, hypotonia, and brain imaging abnormalities	-	-
Q14831-5_R658W	0	0	0	0	0	0	0	0	0	0	0	0	0	0	0	0	0	GRM7	Q14831-5	R658W	243982	Pathogenic/Likely pathogenic	6 conditions|Neurodevelopmental disorder with seizures, hypotonia, and brain imaging abnormalities	-	-
Q14831-5_T675K	0	0	0	0	0	0	0	0	0	0	0	0	0	0	0	0	0	GRM7	Q14831-5	T675K	243983	Pathogenic/Likely pathogenic	6 conditions|Neurodevelopmental disorder with seizures, hypotonia, and brain imaging abnormalities	-	-
Q14831-5_E891K	0	0	0	0	0	0	0	0	0	0	0	0	0	0	0	0	0	GRM7	Q14831-5	E891K	961060	Pathogenic	Neurodevelopmental disorder with seizures, hypotonia, and brain imaging abnormalities	-	-
Q14831-5_N505S	0	0	0	0	0	0	0	0	0	0	0	0	0	0	0	0	0	GRM7	Q14831-5	N505S	966241	Uncertain significance	Seizures	-	-
Q14831-2_I154T	0	0	0	0	0	0	0	0	0	0	0	0	0	0	0	0	0	GRM7	Q14831-2	I154T	243981	Pathogenic/Likely pathogenic	Brain atrophy;Global developmental delay;Muscular hypotonia;Hypoplasia of the corpus callosum;Seizures|Neurodevelopmental disorder with seizures, hypotonia, and brain imaging abnormalities	-	-
Q14831-2_D385E	0	0	0	0	0	0	0	0	0	0	0	0	0	0	0	0	0	GRM7	Q14831-2	D385E	781802	Likely benign	not provided	-	-
Q14831-2_N505S	0	0	0	0	0	0	0	0	0	0	0	0	0	0	0	0	0	GRM7	Q14831-2	N505S	966241	Uncertain significance	Seizures	-	-
Q14831-2_R658W	0	0	0	0	0	0	0	0	0	0	0	0	0	0	0	0	0	GRM7	Q14831-2	R658W	243982	Pathogenic/Likely pathogenic	6 conditions|Neurodevelopmental disorder with seizures, hypotonia, and brain imaging abnormalities	-	-
Q14831-2_T675K	0	0	0	0	0	0	0	0	0	0	0	0	0	0	0	0	0	GRM7	Q14831-2	T675K	243983	Pathogenic/Likely pathogenic	6 conditions|Neurodevelopmental disorder with seizures, hypotonia, and brain imaging abnormalities	-	-
Q14831-2_E891K	0	0	0	0	0	0	0	0	0	0	0	0	0	0	0	0	0	GRM7	Q14831-2	E891K	961060	Pathogenic	Neurodevelopmental disorder with seizures, hypotonia, and brain imaging abnormalities	-	-
Q14831-2_R658Q	0	0	0	0	0	0	0	0	0	0	0	0	0	0	0	0	0	GRM7	Q14831-2	R658Q	961059	Pathogenic	Neurodevelopmental disorder with seizures, hypotonia, and brain imaging abnormalities	-	-
O00222_F21C	0	0	0	0	0	0	0	0	0	0	0	0	0	0	0	0	0	GRM8	O00222	F21C	699803	Benign	not provided	note="F -> C (in dbSNP:rs769202)"; id="VAR_014447"; 65;	VARIANT
O00222_L555R	0	0	0	0	0	0	0	0	0	0	0	0	0	0	0	0	0	GRM8	O00222	L555R	735926	Likely benign	not provided	-	-
O00222_K872R	0	0	0	0	0	0	0	0	0	0	0	0	0	0	0	0	0	GRM8	O00222	K872R	750384	Likely benign	not provided	-	-
O00222_S10C	0	0	0	0	0	0	0	0	0	0	0	0	0	0	0	0	0	GRM8	O00222	S10C	699804	Benign	not provided	note="S -> C (in dbSNP:rs769194)"; evidence="ECO:0000269|Ref.6"; id="VAR_014446"; 1;	VARIANT
O00222_H32Q	0	0	0	0	0	0	0	0	0	0	0	0	0	0	0	0	0	GRM8	O00222	H32Q	722285	Benign	not provided	-	-
O00222_I265T	0	0	0	0	0	0	0	0	0	0	0	0	0	0	0	0	0	GRM8	O00222	I265T	735928	Benign	not provided	note="I -> T (in dbSNP:rs17150343)"; evidence="ECO:0000269|Ref.6"; id="VAR_049278"; 43;	VARIANT
O00222_H302R	0	0	0	0	0	0	0	0	0	0	0	0	0	0	0	0	0	GRM8	O00222	H302R	710742	Likely benign	not provided	-	-
O00222_P512A	0	0	0	0	0	0	0	0	0	0	0	0	0	0	0	0	0	GRM8	O00222	P512A	699801	Benign	not provided	-	-
O00222_A513V	0	0	0	0	0	0	0	0	0	0	0	0	0	0	0	0	0	GRM8	O00222	A513V	735927	Likely benign	not provided	-	-
O00222_R852C	0	0	0	0	0	0	0	0	0	0	0	0	0	0	0	0	0	GRM8	O00222	R852C	171431	Uncertain significance	Malignant tumor of prostate	-	-
O00222-3_H32Q	0	0	0	0	0	0	0	0	0	0	0	0	0	0	0	0	0	GRM8	O00222-3	H32Q	722285	Benign	not provided	-	-
O00222-3_I265T	0	0	0	0	0	0	0	0	0	0	0	0	0	0	0	0	0	GRM8	O00222-3	I265T	735928	Benign	not provided	-	-
O00222-3_H302R	0	0	0	0	0	0	0	0	0	0	0	0	0	0	0	0	0	GRM8	O00222-3	H302R	710742	Likely benign	not provided	-	-
O00222-3_S10C	0	0	0	0	0	0	0	0	0	0	0	0	0	0	0	0	0	GRM8	O00222-3	S10C	699804	Benign	not provided	-	-
O00222-3_F21C	0	0	0	0	0	0	0	0	0	0	0	0	0	0	0	0	0	GRM8	O00222-3	F21C	699803	Benign	not provided	-	-
O00222-2_S10C	0	0	0	0	0	0	0	0	0	0	0	0	0	0	0	0	0	GRM8	O00222-2	S10C	699804	Benign	not provided	-	-
O00222-2_F21C	0	0	0	0	0	0	0	0	0	0	0	0	0	0	0	0	0	GRM8	O00222-2	F21C	699803	Benign	not provided	-	-
O00222-2_H32Q	0	0	0	0	0	0	0	0	0	0	0	0	0	0	0	0	0	GRM8	O00222-2	H32Q	722285	Benign	not provided	-	-
O00222-2_I265T	0	0	0	0	0	0	0	0	0	0	0	0	0	0	0	0	0	GRM8	O00222-2	I265T	735928	Benign	not provided	-	-
O00222-2_R852C	0	0	0	0	0	0	0	0	0	0	0	0	0	0	0	0	0	GRM8	O00222-2	R852C	171431	Uncertain significance	Malignant tumor of prostate	-	-
O00222-2_H302R	0	0	0	0	0	0	0	0	0	0	0	0	0	0	0	0	0	GRM8	O00222-2	H302R	710742	Likely benign	not provided	-	-
O00222-2_P512A	0	0	0	0	0	0	0	0	0	0	0	0	0	0	0	0	0	GRM8	O00222-2	P512A	699801	Benign	not provided	-	-
O00222-2_A513V	0	0	0	0	0	0	0	0	0	0	0	0	0	0	0	0	0	GRM8	O00222-2	A513V	735927	Likely benign	not provided	-	-
O00222-2_L555R	0	0	0	0	0	0	0	0	0	0	0	0	0	0	0	0	0	GRM8	O00222-2	L555R	735926	Likely benign	not provided	-	-
O00222-2_K872R	0	0	0	0	0	0	0	0	0	0	0	0	0	0	0	0	0	GRM8	O00222-2	K872R	750384	Likely benign	not provided	-	-
P30550_C6S	0	0	0	0	0	0	0	0	0	0	0	0	0	0	0	0	0	GRPR	P30550	C6S	743263	Likely benign	not provided	-	-
P30550_V220I	0	0	0	0	0	0	0	0	0	0	0	0	0	0	0	0	0	GRPR	P30550	V220I	717738	Likely benign	not provided	-	-
Q8TDS4_M317I	0	0	0	0	0	0	0	0	0	0	0	0	0	0	0	0	0	HCAR2	Q8TDS4	M317I	702187	Benign	not provided	note="M -> I (in dbSNP:rs2454727)"; evidence="ECO:0000269|Ref.4"; id="VAR_038714";	VARIANT
O43613_R279Q	0	0	0	0	0	0	0	0	0	0	0	0	0	0	0	0	0	HCRTR1	O43613	R279Q	707342	Benign	not provided	note="R -> Q (in dbSNP:rs7516785)"; evidence="ECO:0000269|PubMed:11723285"; id="VAR_033480"; 81;	VARIANT
O43614_T431K	0	0	0	0	0	0	0	0	0	0	0	0	0	0	0	0	0	HCRTR2	O43614	T431K	722077	Likely benign	not provided	-	-
P35367_K19N	0	0	0	0	0	0	0	0	0	0	0	0	0	0	0	0	0	HRH1	P35367	K19N	708467	Benign	not provided	note="K -> N (in dbSNP:rs2067466)"; id="VAR_049410"; 70;	VARIANT
P35367_D349H	0	0	0	0	0	0	0	0	0	0	0	0	0	0	0	0	0	HRH1	P35367	D349H	697752	Benign	not provided	-	-
P35367_M14I	0	0	0	0	0	0	0	0	0	0	0	0	0	0	0	0	0	HRH1	P35367	M14I	733674	Benign	not provided	-	-
P35367_R326Q	0	0	0	0	0	0	0	0	0	0	0	0	0	0	0	0	0	HRH1	P35367	R326Q	720068	Benign	not provided	-	-
P08908_P16L	0	0	0	0	0	0	0	0	0	0	0	0	0	0	0	0	0	HTR1A	P08908	P16L	721499	Benign	not provided	note="P -> L (in dbSNP:rs1800041)"; evidence="ECO:0000269|PubMed:9754630"; id="VAR_003446"; 2;	VARIANT
P08908_A155G	0	0	0	0	0	0	0	0	0	0	0	0	0	0	0	0	0	HTR1A	P08908	A155G	709966	Likely benign	not provided	-	-
P08908_S182L	0	0	0	0	0	0	0	0	0	0	0	0	0	0	0	0	0	HTR1A	P08908	S182L	735150	Likely benign	not provided	-	-
P08908_I28V	0	0	0	0	0	0	0	0	0	0	0	0	0	0	0	0	0	HTR1A	P08908	I28V	699136	Benign	not provided	note="I -> V (in dbSNP:rs1799921)"; evidence="ECO:0000269|PubMed:7755630"; id="VAR_011827"; 84;	VARIANT
P08908_G273D	0	0	0	0	0	0	0	0	0	0	0	0	0	0	0	0	0	HTR1A	P08908	G273D	709965	Benign	not provided	note="G -> D (in dbSNP:rs1800042)"; evidence="ECO:0000269|PubMed:9754630"; id="VAR_011830"; 52..154;	VARIANT
P28221_S265L	0	0	0	0	0	0	0	0	0	0	0	0	0	0	0	0	0	HTR1D	P28221	S265L	707207	Benign	not provided	note="S -> L (in dbSNP:rs6299)"; evidence="ECO:0000269|PubMed:10391209"; id="VAR_011834";	VARIANT
P28566_P267H	0	0	0	0	0	0	0	0	0	0	0	0	0	0	0	0	0	HTR1E	P28566	P267H	735808	Likely benign	not provided	-	-
P28223_A447V	0	0	0	0	0	0	0	0	0	0	0	0	0	0	0	0	0	HTR2A	P28223	A447V	702699	Likely benign	not provided	note="A -> V (in dbSNP:rs6308)"; evidence="ECO:0000269|PubMed:10391209"; id="VAR_013902"; 52;	VARIANT
P28223-2_A363V	0	0	0	0	0	0	0	0	0	0	0	0	0	0	0	0	0	HTR2A	P28223-2	A363V	702699	Likely benign	not provided	-	-
P41595_G51E	0	0	0	0	0	0	0	0	0	0	0	0	0	0	0	0	0	HTR2B	P41595	G51E	708095	Benign	not provided	-	-
P41595_I155V	0	0	0	0	0	0	0	0	0	0	0	0	0	0	0	0	0	HTR2B	P41595	I155V	609472	Uncertain significance	not provided	-	-
P41595_W31R	0	0	0	0	0	0	0	0	0	0	0	0	0	0	0	0	0	HTR2B	P41595	W31R	708096	Benign	not provided	-	-
P41595_V208L	0	0	0	0	0	0	0	0	0	0	0	0	0	0	0	0	0	HTR2B	P41595	V208L	719697	Benign	not provided	-	-
P41595_M421V	0	0	0	0	0	0	0	0	0	0	0	0	0	0	0	0	0	HTR2B	P41595	M421V	708094	Benign	not provided	note="M -> V (in dbSNP:rs6736017)"; id="VAR_055907"; 32;	VARIANT
P28335_A7V	0	0	0	0	0	0	0	0	0	0	0	0	0	0	0	0	0	HTR2C	P28335	A7V	773714	Likely benign	not provided	-	-
P28335_C23S	0	0	0	0	0	-1	0	0	1	0	0	0	0	0	0	0	0	HTR2C	P28335	C23S	24924	Benign	SEROTONIN 5-HT-2C RECEPTOR POLYMORPHISM|not provided	note="C -> S (in dbSNP:rs6318)"; evidence="ECO:0000269|PubMed:10206230,; CO:0000269|PubMed:10391209, ECO:0000269|PubMed:10581480,; CO:0000269|PubMed:22497996, ECO:0000269|PubMed:7557992"; id="VAR_003450"; 56;	VARIANT
P28335_D42H	0	0	0	0	0	0	0	0	1	0	1	0	0	0	0	0	0	HTR2C	P28335	D42H	758236	Likely benign	not provided	-	-
P28335_R168W	0	0	0	0	0	0	0	0	0	0	0	0	0	0	0	0	0	HTR2C	P28335	R168W	171683	Uncertain significance	Malignant tumor of prostate	-	-
Q13639_G15R	0	0	0	0	0	0	0	0	0	0	0	0	0	0	0	0	0	HTR4	Q13639	G15R	721289	Likely benign	not provided	-	-
Q13639_C372Y	0	0	0	0	0	0	0	0	0	0	0	0	0	0	0	0	0	HTR4	Q13639	C372Y	698903	Benign	not provided	note="C -> Y (in dbSNP:rs34826744)"; id="VAR_049364"; 64..268;	VARIANT
Q13639-8_G15R	0	0	0	0	0	0	0	0	0	0	0	0	0	0	0	0	0	HTR4	Q13639-8	G15R	721289	Likely benign	not provided	-	-
Q13639-8_C412Y	0	0	0	0	0	0	0	0	0	0	0	0	0	0	0	0	0	HTR4	Q13639-8	C412Y	698903	Benign	not provided	-	-
Q13639-3_G15R	0	0	0	0	0	0	0	0	0	0	0	0	0	0	0	0	0	HTR4	Q13639-3	G15R	721289	Likely benign	not provided	-	-
Q13639-9_G15R	0	0	0	0	0	0	0	0	0	0	0	0	0	0	0	0	0	HTR4	Q13639-9	G15R	721289	Likely benign	not provided	-	-
Q13639-2_G15R	0	0	0	0	0	0	0	0	0	0	0	0	0	0	0	0	0	HTR4	Q13639-2	G15R	721289	Likely benign	not provided	-	-
Q13639-5_G15R	0	0	0	0	0	0	0	0	0	0	0	0	0	0	0	0	0	HTR4	Q13639-5	G15R	721289	Likely benign	not provided	-	-
P47898_D27H	0	0	0	0	0	0	0	0	0	0	0	0	0	0	0	0	0	HTR5A	P47898	D27H	171432	Uncertain significance	Malignant tumor of prostate	-	-
P50406_T439M	0	0	0	0	0	0	0	0	0	0	0	0	0	0	0	0	0	HTR6	P50406	T439M	718474	Likely benign	not provided	-	-
P50406_G18R	0	0	0	0	0	0	0	0	0	0	0	0	0	0	0	0	0	HTR6	P50406	G18R	696341	Benign	not provided	-	-
P34969_P448R	0	0	0	0	0	0	0	0	0	0	0	0	0	0	0	0	0	HTR7	P34969	P448R	701469	Benign	not provided	-	-
Q969F8_L148S	0	0	0	0	0	0	0	0	0	0	0	0	0	0	0	0	0	KISS1R	Q969F8	L148S	20794	Pathogenic	Hypogonadotropic hypogonadism 8 without anosmia	note="L -> S (in HH8; 65% reduction of inositol phosphate; roduction; dbSNP:rs28939719)"; evidence="ECO:0000269|PubMed:14573733"; id="VAR_021392"; 89;	VARIANT
Q969F8_A189T	0	0	0	0	0	0	0	0	0	0	0	0	0	0	0	0	0	KISS1R	Q969F8	A189T	237337	Benign/Likely benign	not provided|not specified	note="A -> T (in HH8; phenotype consistent with normosmic; diopathic hypogonadotropic hypogonadism; benign variant;; he patient also carries a mutation in FGFR1;; bSNP:rs73507527)"; evidence="ECO:0000269|PubMed:23643382"; id="VAR_069961"; 94;	VARIANT
Q969F8_S192G	0	0	0	0	0	0	0	0	0	0	0	0	0	0	0	0	0	KISS1R	Q969F8	S192G	536998	Uncertain significance	not provided	-	-
Q969F8_A194D	0	0	0	0	0	0	0	0	0	0	0	0	0	0	0	0	0	KISS1R	Q969F8	A194D	59847	risk factor	Hypogonadotropic hypogonadism 8 with or without anosmia	note="A -> D (in HH8; phenotype consistent with Kallmann; yndrome; the patient also carries a mutation in IL17RD;; bSNP:rs397514699)"; evidence="ECO:0000269|PubMed:23643382"; id="VAR_069962"; 23;	VARIANT
Q969F8_L364H	0	0	0	0	0	0	0	0	0	0	0	0	0	0	0	0	0	KISS1R	Q969F8	L364H	442261	Benign	not specified	note="L -> H (in dbSNP:rs350132)"; evidence="ECO:0000269|PubMed:11385580,; CO:0000269|PubMed:11414709, ECO:0000269|PubMed:11457843,; CO:0000269|PubMed:14573733, ECO:0000269|PubMed:15489334,; CO:0000269|PubMed:15598687, ECO:0000269|Ref.8"; id="VAR_021395"; 86;	VARIANT
Q969F8_L102P	0	0	0	0	0	0	0	0	0	0	0	0	0	0	0	0	0	KISS1R	Q969F8	L102P	20798	Likely pathogenic	Hypogonadotropic hypogonadism 8 without anosmia|Precocious puberty, central, 1	note="L -> P (in HH8; absence of inositol phosphate; ccumulation under kisspeptin challenge; normal affinity; or kisspeptin; dbSNP:rs104894703)"; evidence="ECO:0000269|PubMed:17164310"; id="VAR_043906"; 48;	VARIANT
Q969F8_P147S	0	0	0	0	0	0	0	0	0	0	0	0	0	0	0	0	0	KISS1R	Q969F8	P147S	788933	Uncertain significance	Precocious puberty, central, 1	-	-
Q969F8_L158V	0	0	0	0	0	0	0	0	0	0	0	0	0	0	0	0	0	KISS1R	Q969F8	L158V	492942	Uncertain significance	not provided	-	-
Q969F8_R297L	0	0	0	0	0	0	0	0	0	0	0	0	0	0	0	0	0	KISS1R	Q969F8	R297L	266181	Uncertain significance	not provided|Bilateral cryptorchidism;Microphallus	note="R -> L (in HH8; mild reduction in ligand-stimulated; ctivity across the ligand dose range; dbSNP:rs144670595)"; evidence="ECO:0000269|PubMed:15598687"; id="VAR_021394"; 64;	VARIANT
Q969F8_Y313H	0	0	0	0	0	0	0	0	0	0	0	0	0	0	0	0	0	KISS1R	Q969F8	Y313H	166239	Pathogenic	Hypogonadotropic hypogonadism 8 without anosmia	-	-
Q969F8_T132I	0	0	0	0	0	0	0	0	0	0	0	0	0	0	0	0	0	KISS1R	Q969F8	T132I	772996	Benign	not provided	-	-
Q969F8_R386P	0	0	0	0	0	0	0	0	0	0	0	0	0	0	0	0	0	KISS1R	Q969F8	R386P	20799	Conflicting interpretations of pathogenicity	Precocious puberty, central, 1|not provided	note="R -> P (in CPPB1; reduced rate of decline in; nositol phosphate accumulation after kisspeptin; timulation; prolonged phosphorylation of ERK;; bSNP:rs121908499)"; evidence="ECO:0000269|PubMed:18272894"; id="VAR_043907";	VARIANT
Q9BXB1_A750T	0	0	0	0	0	0	0	0	0	0	0	0	0	0	0	0	0	LGR4	Q9BXB1	A750T	729840	Benign	not provided	-	-
Q9BXB1_R684G	0	0	0	0	0	0	0	0	0	0	0	0	0	0	0	0	0	LGR4	Q9BXB1	R684G	729839	Benign	not provided	note="R -> G (in dbSNP:rs7125959)"; id="VAR_044531"; 09;	VARIANT
Q9BXB1-2_A726T	0	0	0	0	0	0	0	0	0	0	0	0	0	0	0	0	0	LGR4	Q9BXB1-2	A726T	729840	Benign	not provided	-	-
Q9BXB1-2_R660G	0	0	0	0	0	0	0	0	0	0	0	0	0	0	0	0	0	LGR4	Q9BXB1-2	R660G	729839	Benign	not provided	-	-
O75473_H218R	0	0	0	0	0	0	0	0	0	0	0	0	0	0	0	0	0	LGR5	O75473	H218R	725270	Likely benign	not provided	-	-
O75473_H383R	0	0	0	0	0	0	0	0	0	0	0	0	0	0	0	0	0	LGR5	O75473	H383R	713734	Likely benign	not provided	note="H -> R (in dbSNP:rs12303775)"; id="VAR_049411"; 66;	VARIANT
O75473_P781A	0	0	0	0	0	0	0	0	0	0	0	0	0	0	0	0	0	LGR5	O75473	P781A	702503	Benign	not provided	-	-
O75473_L424V	0	0	0	0	0	0	0	0	0	0	0	0	0	0	0	0	0	LGR5	O75473	L424V	725271	Benign	not provided	-	-
O75473_D428N	0	0	0	0	0	0	0	0	0	0	0	0	0	0	0	0	0	LGR5	O75473	D428N	725272	Benign	not provided	-	-
O75473_S435L	0	0	0	0	0	0	0	0	0	0	0	0	0	0	0	0	0	LGR5	O75473	S435L	738860	Likely benign	not provided	-	-
O75473-2_H359R	0	0	0	0	0	0	0	0	0	0	0	0	0	0	0	0	0	LGR5	O75473-2	H359R	713734	Likely benign	not provided	-	-
O75473-2_L400V	0	0	0	0	0	0	0	0	0	0	0	0	0	0	0	0	0	LGR5	O75473-2	L400V	725271	Benign	not provided	-	-
O75473-2_P757A	0	0	0	0	0	0	0	0	0	0	0	0	0	0	0	0	0	LGR5	O75473-2	P757A	702503	Benign	not provided	-	-
O75473-2_H218R	0	0	0	0	0	0	0	0	0	0	0	0	0	0	0	0	0	LGR5	O75473-2	H218R	725270	Likely benign	not provided	-	-
O75473-2_S411L	0	0	0	0	0	0	0	0	0	0	0	0	0	0	0	0	0	LGR5	O75473-2	S411L	738860	Likely benign	not provided	-	-
O75473-2_D404N	0	0	0	0	0	0	0	0	0	0	0	0	0	0	0	0	0	LGR5	O75473-2	D404N	725272	Benign	not provided	-	-
Q9HBX8-2_R285H	0	0	0	0	0	0	0	0	0	0	0	0	0	0	0	0	0	LGR6	Q9HBX8-2	R285H	706995	Benign	not provided	-	-
Q9HBX8-2_A793T	0	0	0	0	0	0	0	0	0	0	0	0	0	0	0	0	0	LGR6	Q9HBX8-2	A793T	718527	Benign	not provided	-	-
P22888_Y113N	0	0	0	0	0	0	0	0	0	0	0	0	0	0	0	0	0	LHCGR	P22888	Y113N	289858	Conflicting interpretations of pathogenicity	Leydig cell hypoplasia, type 1|Gonadotropin-independent familial sexual precocity|Hypergonadotropic hypogonadism|not provided	-	-
P22888_R124Q	0	0	0	0	0	0	0	0	0	0	0	0	0	0	0	0	0	LHCGR	P22888	R124Q	885142	Conflicting interpretations of pathogenicity	Gonadotropin-independent familial sexual precocity|Leydig cell hypoplasia, type 1	-	-
P22888_V144F	0	0	0	0	0	0	0	0	0	0	0	0	0	0	0	0	0	LHCGR	P22888	V144F	29450	Pathogenic	Leydig cell hypoplasia, type 1	note="V -> F (in LHR; Leydig cell hypoplasia type 1;; xhibits a marked impairment of human chorionic; onadotropin binding; shows the absence of the glycosylated; ell surface form; the mutant receptor is retained in the; ndoplasmic reticulum; mutant receptors do not migrate to; he cell surface; dbSNP:rs121912539)"; evidence="ECO:0000269|PubMed:15472221"; id="VAR_062336"; 52;	VARIANT
P22888_V144I	0	0	0	0	0	0	0	0	0	0	0	0	0	0	0	0	0	LHCGR	P22888	V144I	287411	Likely benign	Gonadotropin-independent familial sexual precocity|Hypergonadotropic hypogonadism|Leydig cell hypoplasia, type 1	-	-
P22888_N291S	0	0	0	0	0	0	0	0	0	0	0	0	0	0	0	0	0	LHCGR	P22888	N291S	141819	Benign	not specified|Hypergonadotropic hypogonadism|Leydig cell hypoplasia, type 1|Gonadotropin-independent familial sexual precocity	note="N -> S (in dbSNP:rs12470652)"; id="VAR_055922"; 06;	VARIANT
P22888_L368P	0	0	0	0	0	0	0	0	0	0	0	0	0	0	0	0	0	LHCGR	P22888	L368P	29445	Pathogenic	Gonadotropin-independent familial sexual precocity	note="L -> P (in FMPP; cells expressing the mutation; isplay up to a 12-fold increase in basal cAMP production; ompared with cells expressing the same number of cell; urface wild-type receptor indicating constitutive; ctivation of the mutant receptor; dbSNP:rs121912533)"; evidence="ECO:0000269|PubMed:11134146"; id="VAR_062338"; 73;	VARIANT
P22888_K390R	0	0	0	0	0	0	0	0	0	0	0	0	0	0	0	0	0	LHCGR	P22888	K390R	719899	Likely benign	not provided	-	-
P22888_I542L	0	0	0	0	0	0	0	0	0	0	0	0	0	0	0	0	0	LHCGR	P22888	I542L	29441	Pathogenic	Gonadotropin-independent familial sexual precocity	note="I -> L (in FMPP; dbSNP:rs121912531)"; id="VAR_010157"; 43;	VARIANT
P22888_C543R	0	0	0	0	0	0	0	0	0	0	0	0	0	0	0	0	0	LHCGR	P22888	C543R	29426	Pathogenic	Leydig cell hypoplasia, type 1	note="C -> R (in LHR; Leydig cell hypoplasia type 1;; ompletely devoided of hormone-induced cAMP reporter gene; ctivation; although initial translocation to the; ndoplasmic reticulum is normal translocation is halted or; isrouted and the mutant does not reach the cell surface; nd cannot bind hormone; dbSNP:rs121912537)"; evidence="ECO:0000269|PubMed:12050206"; id="VAR_010158"; 64;	VARIANT
P22888_E557K	0	0	0	0	0	0	0	0	0	0	0	0	0	0	0	0	0	LHCGR	P22888	E557K	290214	Benign/Likely benign	Hypergonadotropic hypogonadism|Gonadotropin-independent familial sexual precocity|Leydig cell hypoplasia, type 1	-	-
P22888_M571I	0	0	0	0	0	0	0	0	0	0	0	0	0	0	0	0	0	LHCGR	P22888	M571I	29424	Pathogenic	Gonadotropin-independent familial sexual precocity	note="M -> I (in FMPP; dbSNP:rs121912519)"; evidence="ECO:0000269|PubMed:8281137"; id="VAR_003556"; 72;	VARIANT
P22888_A572V	0	0	0	0	0	0	0	0	0	0	0	0	0	0	0	0	0	LHCGR	P22888	A572V	29429	Pathogenic	Gonadotropin-independent familial sexual precocity	note="A -> V (in FMPP; dbSNP:rs121912522)"; evidence="ECO:0000269|PubMed:7714085"; id="VAR_003557"; 75;	VARIANT
P22888_I575L	0	0	0	0	0	0	0	0	0	0	0	0	0	0	0	0	0	LHCGR	P22888	I575L	792981	Pathogenic	not provided	note="I -> L (in FMPP; dbSNP:rs767343825)"; id="VAR_010160"; 77;	VARIANT
P22888_T577I	0	0	0	0	0	0	0	0	0	0	0	0	0	0	0	0	0	LHCGR	P22888	T577I	29428	Pathogenic	Gonadotropin-independent familial sexual precocity	note="T -> I (in FMPP; dbSNP:rs121912521)"; evidence="ECO:0000269|PubMed:7757065,; CO:0000269|PubMed:8829636"; id="VAR_003558"; 78;	VARIANT
P22888_D578A	0	0	0	0	0	0	0	0	0	0	0	0	0	0	0	0	0	LHCGR	P22888	D578A	440718	Uncertain significance	not specified	-	-
P22888_S616Y	0	0	0	0	0	0	0	0	0	0	0	0	0	0	0	0	0	LHCGR	P22888	S616Y	29432	Pathogenic	Leydig hypoplasia, type I	note="S -> Y (in LHR; Leydig cell hypoplasia type 1;; icropenis; dbSNP:rs121912525)"; evidence="ECO:0000269|PubMed:8559204"; id="VAR_003562"; 25;	VARIANT
P22888_T668P	0	0	0	0	0	0	0	0	0	0	0	0	0	0	0	0	0	LHCGR	P22888	T668P	286699	Conflicting interpretations of pathogenicity	Leydig cell hypoplasia, type 1|Hypergonadotropic hypogonadism|Gonadotropin-independent familial sexual precocity	-	-
P22888_K126N	0	0	0	0	0	0	0	0	0	0	0	0	0	0	0	0	0	LHCGR	P22888	K126N	289857	Likely benign	Hypergonadotropic hypogonadism|Gonadotropin-independent familial sexual precocity|Leydig cell hypoplasia, type 1	-	-
P22888_C131R	0	0	0	0	0	0	0	0	0	0	0	0	0	0	0	0	0	LHCGR	P22888	C131R	29435	Pathogenic	Leydig cell hypoplasia, type II	note="C -> R (in LHR; Leydig cell hypoplasia type 2;; bSNP:rs121912527)"; evidence="ECO:0000269|PubMed:9215288"; id="VAR_010154"; 44;	VARIANT
P22888_N173Y	0	0	0	0	0	0	0	0	0	0	0	0	0	0	0	0	0	LHCGR	P22888	N173Y	405980	Uncertain significance	not provided	-	-
P22888_F194V	0	0	0	0	0	0	0	0	0	0	0	0	0	0	0	0	0	LHCGR	P22888	F194V	485709	Pathogenic	Pseudohermaphroditism	-	-
P22888_N312S	0	0	0	0	0	0	0	0	0	0	0	0	0	0	0	0	0	LHCGR	P22888	N312S	250745	Benign	not specified|Hypergonadotropic hypogonadism|Gonadotropin-independent familial sexual precocity|Leydig cell hypoplasia, type 1	note="N -> S (in dbSNP:rs2293275)"; evidence="ECO:0000269|PubMed:2244890,; CO:0000269|PubMed:7556872"; id="VAR_060737"; 43;	VARIANT
P22888_L337S	0	0	0	0	0	0	0	0	0	0	0	0	0	0	0	0	0	LHCGR	P22888	L337S	289856	Benign/Likely benign	Leydig cell hypoplasia, type 1|Hypergonadotropic hypogonadism|Gonadotropin-independent familial sexual precocity|not provided	-	-
P22888_C343S	0	0	0	0	0	0	0	0	0	0	0	0	0	0	0	0	0	LHCGR	P22888	C343S	29448	Pathogenic	Leydig cell hypoplasia, type 1	note="C -> S (in LHR; Leydig cell hypoplasia type 1;; ompletely devoided of hormone-induced cAMP reporter gene; ctivation; although initial translocation to the; ndoplasmic reticulum is normal translocation is halted or; isrouted and the mutant does not reach the cell surface; nd cannot bind hormone; dbSNP:rs121912536)"; evidence="ECO:0000269|PubMed:12050206"; id="VAR_010155"; 54;	VARIANT
P22888_C353R	0	0	0	0	0	0	0	0	0	0	0	0	0	0	0	0	0	LHCGR	P22888	C353R	443270	Uncertain significance	not provided	-	-
P22888_E354K	0	0	0	0	0	0	0	0	0	0	0	0	0	0	0	0	0	LHCGR	P22888	E354K	29437	Pathogenic	Leydig cell hypoplasia, type 1|Luteinizing hormone resistance, female	note="E -> K (in LHR; Leydig cell hypoplasia type 1;; bSNP:rs121912529)"; evidence="ECO:0000269|PubMed:9626144"; id="VAR_003552"; 68;	VARIANT
P22888_A373V	0	0	0	0	0	0	0	0	0	0	0	0	0	0	0	0	0	LHCGR	P22888	A373V	29436	Pathogenic	Gonadotropin-independent familial sexual precocity	note="A -> V (in FMPP; dbSNP:rs121912528)"; evidence="ECO:0000269|PubMed:9467560"; id="VAR_003553"; 98;	VARIANT
P22888_V454I	0	0	0	0	0	0	0	0	0	0	0	0	0	0	0	0	0	LHCGR	P22888	V454I	289855	Conflicting interpretations of pathogenicity	Hypergonadotropic hypogonadism|Gonadotropin-independent familial sexual precocity|Leydig cell hypoplasia, type 1|not provided	-	-
P22888_V459I	0	0	0	0	0	0	0	0	0	0	0	0	0	0	0	0	0	LHCGR	P22888	V459I	885139	Uncertain significance	Leydig cell hypoplasia, type 1|Gonadotropin-independent familial sexual precocity	-	-
P22888_W491R	0	0	0	0	0	0	0	0	0	0	0	0	0	0	0	0	0	LHCGR	P22888	W491R	405979	Likely pathogenic	not provided	-	-
P22888_D564G	0	0	0	0	0	0	0	0	0	0	0	0	0	0	0	0	0	LHCGR	P22888	D564G	29451	Pathogenic	Gonadotropin-independent familial sexual precocity|not provided	note="D -> G (in FMPP; dbSNP:rs121912540)"; evidence="ECO:0000269|PubMed:11391350"; id="VAR_010159"; 64;	VARIANT
P22888_D578G	0	0	0	0	0	0	0	0	0	0	0	0	0	0	0	0	0	LHCGR	P22888	D578G	29423	Pathogenic	Gonadotropin-independent familial sexual precocity|not provided|Precocious puberty in males|Leydig cell hypoplasia, type 1;Gonadotropin-independent familial sexual precocity	note="D -> G (in FMPP; dbSNP:rs121912518)"; evidence="ECO:0000269|PubMed:7692306,; CO:0000269|PubMed:8281137"; id="VAR_003559"; 78;	VARIANT
P22888_D578Y	0	0	0	0	0	0	0	0	0	0	0	0	0	0	0	0	0	LHCGR	P22888	D578Y	45131	Likely pathogenic	Gonadotropin-independent familial sexual precocity	note="D -> Y (in FMPP; dbSNP:rs121912532)"; id="VAR_010163"; 81;	VARIANT
P22888_D578H	0	0	0	0	0	0	0	0	0	0	0	0	0	0	0	0	0	LHCGR	P22888	D578H	29442	Pathogenic	Leydig cell adenoma, somatic, with male-limited precocious puberty	note="D -> H (in Leydig cell tumor; somatic mutation;; auses receptor activation and precocious puberty;; bSNP:rs121912532)"; evidence="ECO:0000269|PubMed:10580072"; id="VAR_010162"; 78;	VARIANT
P22888_I625K	0	0	0	0	0	0	0	0	0	0	0	0	0	0	0	0	0	LHCGR	P22888	I625K	29439	Pathogenic	Leydig cell hypoplasia, type II	note="I -> K (in LHR; Leydig cell hypoplasia type 2;; bSNP:rs121912530)"; evidence="ECO:0000269|PubMed:9626653"; id="VAR_003563"; 31;	VARIANT
P22888_Q190K	0	0	0	0	0	0	0	0	0	0	0	0	0	0	0	0	0	LHCGR	P22888	Q190K	697589	Likely benign	not provided	-	-
P22888_V208I	0	0	0	0	0	0	0	0	0	0	0	0	0	0	0	0	0	LHCGR	P22888	V208I	733508	Benign	not provided|Leydig cell hypoplasia, type 1|Gonadotropin-independent familial sexual precocity	-	-
P22888_A236V	0	0	0	0	0	0	0	0	0	0	0	0	0	0	0	0	0	LHCGR	P22888	A236V	885141	Conflicting interpretations of pathogenicity	Leydig cell hypoplasia, type 1|Gonadotropin-independent familial sexual precocity	-	-
P22888_A271T	0	0	0	0	0	0	0	0	0	0	0	0	0	0	0	0	0	LHCGR	P22888	A271T	287407	Uncertain significance	Leydig cell hypoplasia, type 1|Hypergonadotropic hypogonadism|Gonadotropin-independent familial sexual precocity	-	-
P22888_M398T	0	0	0	0	0	0	0	0	0	0	0	0	0	0	0	0	0	LHCGR	P22888	M398T	29433	Pathogenic/Likely pathogenic	Gonadotropin-independent familial sexual precocity|Precocious puberty in males	note="M -> T (in FMPP; dbSNP:rs121912526)"; evidence="ECO:0000269|PubMed:8929952"; id="VAR_003554"; 57;	VARIANT
P22888_L457R	0	0	0	0	0	0	0	0	0	0	0	0	0	0	0	0	0	LHCGR	P22888	L457R	29447	Pathogenic	Gonadotropin-independent familial sexual precocity	note="L -> R (in FMPP; dbSNP:rs121912535)"; evidence="ECO:0000269|PubMed:9661624"; id="VAR_010156"; 02;	VARIANT
P22888_L502P	0	0	0	0	0	0	0	0	0	0	0	0	0	0	0	0	0	LHCGR	P22888	L502P	29449	Pathogenic	Leydig cell hypoplasia, type 1	note="L -> P (in LHR; Leydig cell hypoplasia type 1; shows; educed cAMP production and ligand binding; receptor; rafficking is not affected by the mutation;; bSNP:rs121912538)"; evidence="ECO:0000269|PubMed:15372531"; id="VAR_062339"; 42;	VARIANT
P22888_A568V	0	0	0	0	0	0	0	0	0	0	0	0	0	0	0	0	0	LHCGR	P22888	A568V	29446	Pathogenic	Gonadotropin-independent familial sexual precocity	note="A -> V (in FMPP; dbSNP:rs121912534)"; evidence="ECO:0000269|PubMed:11134146,; CO:0000269|PubMed:7629248"; id="VAR_003555"; 71;	VARIANT
P22888_A593P	0	0	0	0	0	0	0	0	0	0	0	0	0	0	0	0	0	LHCGR	P22888	A593P	29427	Pathogenic	Leydig cell hypoplasia, type 1|Luteinizing hormone resistance, female	note="A -> P (in LHR; Leydig cell hypoplasia type 1;; bolishes signal transduction; dbSNP:rs121912520)"; evidence="ECO:0000269|PubMed:7719343"; id="VAR_003560"; 08..609;	VARIANT
P22888_L691P	0	0	0	0	0	0	0	0	0	0	0	0	0	0	0	0	0	LHCGR	P22888	L691P	885137	Uncertain significance	Leydig cell hypoplasia, type 1|Gonadotropin-independent familial sexual precocity	-	-
P22888_C699S	0	0	0	0	0	0	0	0	0	0	0	0	0	0	0	0	0	LHCGR	P22888	C699S	885136	Conflicting interpretations of pathogenicity	Leydig cell hypoplasia, type 1|Gonadotropin-independent familial sexual precocity	-	-
Q9HBW0_T236M	0	0	0	0	0	0	0	0	0	0	0	0	0	0	0	0	0	LPAR2	Q9HBW0	T236M	716318	Benign	not provided	-	-
Q9UBY5_V288M	0	0	0	0	0	0	0	0	0	0	0	0	0	0	0	0	0	LPAR3	Q9UBY5	V288M	707540	Benign	not provided	-	-
Q99677_V45I	0	0	0	0	0	0	0	0	0	0	0	0	0	0	0	0	0	LPAR4	Q99677	V45I	729715	Likely benign	not provided	-	-
Q99677_L54M	0	0	0	0	0	0	0	0	0	0	0	0	0	0	0	0	0	LPAR4	Q99677	L54M	729716	Benign	not provided	-	-
P43657_G146R	0	0	0	0	0	0	0	0	0	0	0	0	0	0	0	0	0	LPAR6	P43657	G146R	16867	Pathogenic/Likely pathogenic	Hypotrichosis 8	-	-
P43657_P196L	0	0	0	0	0	0	0	0	0	0	0	0	0	0	0	0	0	LPAR6	P43657	P196L	39737	Pathogenic	Hypotrichosis 8	-	-
P43657_D63V	0	0	0	0	0	0	0	0	0	0	0	0	0	0	0	0	0	LPAR6	P43657	D63V	214140	Pathogenic	Hypotrichosis 8	note="D -> V (in ARWH1; dbSNP:rs879255262)"; evidence="ECO:0000269|PubMed:18297072"; id="VAR_044326"; 37;	VARIANT
P43657_F122L	0	0	0	0	0	0	0	0	0	0	0	0	0	0	0	0	0	LPAR6	P43657	F122L	791357	Uncertain significance	Retinoblastoma	-	-
P43657_I188F	0	0	0	0	0	0	0	0	0	0	0	0	0	0	0	0	0	LPAR6	P43657	I188F	16866	Pathogenic	Autosomal recessive woolly hair 1, with or without hypotrichosis	note="I -> F (in ARWH1; dbSNP:rs121434307)"; evidence="ECO:0000269|PubMed:18297072"; id="VAR_044327"; 89;	VARIANT
P43657_I118M	0	0	0	0	0	0	0	0	0	0	0	0	0	0	0	0	0	LPAR6	P43657	I118M	791361	Uncertain significance	Retinoblastoma	-	-
P43657_Y120D	0	0	0	0	0	0	0	0	0	0	0	0	0	0	0	0	0	LPAR6	P43657	Y120D	791360	Uncertain significance	Retinoblastoma	-	-
P43657_E189K	0	0	0	0	0	0	0	0	0	0	0	0	0	0	0	0	0	LPAR6	P43657	E189K	16868	Pathogenic	Hypotrichosis 8	note="E -> K (in ARWH1; dbSNP:rs121434309)"; evidence="ECO:0000269|PubMed:18297072"; id="VAR_044328"; 07;	VARIANT
P43657_W307C	0	0	0	0	0	0	0	0	0	0	0	0	0	0	0	0	0	LPAR6	P43657	W307C	702706	Conflicting interpretations of pathogenicity	not provided|Retinoblastoma	note="W -> C (in dbSNP:rs17071686)"; id="VAR_049430"; 42;	VARIANT
Q15722_A79S	1	0	0	0	0	0	0	0	0	0	0	0	0	0	0	0	0	LTB4R	Q15722	A79S	702844	Benign	not provided	-	-
Q9NPC1_P130S	0	0	0	0	0	0	0	0	0	0	0	0	0	0	0	0	0	LTB4R2	Q9NPC1	P130S	725646	Benign	not provided	-	-
P04201_Y252C	0	0	0	0	0	0	0	0	0	0	0	0	0	0	0	0	0	MAS1	P04201	Y252C	729785	Likely benign	not provided	-	-
Q01726_Q7R	0	0	0	1	0	0	0	0	0	0	0	0	0	0	0	0	0	MC1R	Q01726	Q7R	401946	Uncertain significance	Cutaneous malignant melanoma 5	-	-
Q01726_P18A	0	0	0	0	0	0	0	0	0	0	0	0	1	0	0	0	0	MC1R	Q01726	P18A	876255	Uncertain significance	Cutaneous malignant melanoma 5	-	-
Q01726_T19I	0	0	0	0	0	0	0	0	0	0	0	0	1	0	0	0	0	MC1R	Q01726	T19I	401950	Uncertain significance	Cutaneous malignant melanoma 5	-	-
Q01726_L26V	0	0	0	0	0	0	0	0	0	0	0	0	0	0	0	0	0	MC1R	Q01726	L26V	928030	Uncertain significance	Cutaneous malignant melanoma 5	-	-
Q01726_A33P	0	0	0	1	0	0	0	0	0	0	0	0	0	0	0	0	0	MC1R	Q01726	A33P	336781	Uncertain significance	Cutaneous malignant melanoma 5	-	-
Q01726_A33V	0	0	0	1	0	0	0	0	0	0	0	0	0	0	0	0	0	MC1R	Q01726	A33V	844608	Uncertain significance	Cutaneous malignant melanoma 5	-	-
Q01726_R34Q	0	0	0	0	0	0	0	0	0	0	0	0	0	0	0	0	0	MC1R	Q01726	R34Q	336783	Conflicting interpretations of pathogenicity	Cutaneous malignant melanoma 5	-	-
Q01726_R34W	0	0	0	0	0	0	0	0	0	0	0	0	0	0	0	0	0	MC1R	Q01726	R34W	876258	Uncertain significance	Cutaneous malignant melanoma 5	-	-
Q01726_I40L	0	0	0	1	0	0	0	0	0	0	0	0	0	0	0	0	0	MC1R	Q01726	I40L	530961	Uncertain significance	Cutaneous malignant melanoma 5	-	-
Q01726_G43R	0	0	0	0	0	0	0	0	0	0	0	0	0	0	0	0	0	MC1R	Q01726	G43R	844609	Uncertain significance	Cutaneous malignant melanoma 5	-	-
Q01726_S47I	0	0	0	0	0	0	0	0	0	0	0	0	1	0	0	0	0	MC1R	Q01726	S47I	684647	Likely benign	not provided	-	-
Q01726_K65E	0	0	0	0	0	0	0	0	0	0	0	0	0	0	0	0	0	MC1R	Q01726	K65E	645224	Uncertain significance	Cutaneous malignant melanoma 5	-	-
Q01726_S83P	0	0	0	0	0	0	0	0	0	0	0	0	1	0	0	0	0	MC1R	Q01726	S83P	343050	Conflicting interpretations of pathogenicity	not provided|Cutaneous malignant melanoma 5	-	-
Q01726_G89R	0	0	0	1	0	0	0	0	0	0	0	0	0	0	0	0	0	MC1R	Q01726	G89R	445685	Uncertain significance	not provided|Cutaneous malignant melanoma 5|Tyrosinase-positive oculocutaneous albinism|Cutaneous malignant melanoma 5;Tyrosinase-positive oculocutaneous albinism;Increased analgesia from kappa-opioid receptor agonist, female-specific;Skin/hair/eye pigmentation, variation in, 2|Skin and Hair Hypopigmentation	note="G -> R (in dbSNP:rs34540312)"; id="VAR_042654"; 2;	VARIANT
Q01726_I98V	0	0	0	0	0	0	0	0	0	0	0	0	0	0	0	0	0	MC1R	Q01726	I98V	937690	Uncertain significance	Cutaneous malignant melanoma 5	-	-
Q01726_G104S	0	0	0	0	0	0	0	0	0	0	0	0	0	0	0	0	0	MC1R	Q01726	G104S	645226	Uncertain significance	Cutaneous malignant melanoma 5	note="G -> S (in dbSNP:rs2229617)"; id="VAR_042656"; 20;	VARIANT
Q01726_R109Q	0	0	0	0	0	0	0	0	0	0	0	0	0	0	0	0	0	MC1R	Q01726	R109Q	876261	Likely benign	Cutaneous malignant melanoma 5	-	-
Q01726_A111V	0	0	0	0	0	0	0	0	0	0	0	0	0	0	0	0	0	MC1R	Q01726	A111V	467249	Conflicting interpretations of pathogenicity	Cutaneous malignant melanoma 5|Cutaneous malignant melanoma 5;Tyrosinase-positive oculocutaneous albinism;Increased analgesia from kappa-opioid receptor agonist, female-specific;Skin/hair/eye pigmentation, variation in, 2	-	-
Q01726_A137T	0	0	0	0	0	0	0	0	0	0	0	0	1	0	0	0	0	MC1R	Q01726	A137T	844613	Uncertain significance	Cutaneous malignant melanoma 5	-	-
Q01726_R142C	0	0	0	1	0	0	0	0	0	0	0	0	0	0	0	0	0	MC1R	Q01726	R142C	467003	Uncertain significance	Cutaneous malignant melanoma 5	-	-
Q01726_V156L	0	0	0	1	0	0	0	0	0	0	0	0	0	0	0	0	0	MC1R	Q01726	V156L	256009	Benign/Likely benign	not specified|Cutaneous malignant melanoma 5	note="V -> L (in dbSNP:rs3212365)"; evidence="ECO:0000269|Ref.12"; id="VAR_013615"; 57;	VARIANT
Q01726_I168M	0	0	0	1	0	0	0	0	0	0	0	0	0	0	0	0	0	MC1R	Q01726	I168M	645229	Uncertain significance	Cutaneous malignant melanoma 5	-	-
Q01726_D184H	0	0	0	1	0	0	0	0	0	0	0	0	0	0	0	0	0	MC1R	Q01726	D184H	568517	Uncertain significance	Cutaneous malignant melanoma 5	-	-
Q01726_H209Y	0	0	0	0	0	0	0	0	0	0	0	0	1	0	0	0	0	MC1R	Q01726	H209Y	928032	Uncertain significance	Cutaneous malignant melanoma 5	-	-
Q01726_A218G	0	0	0	1	0	0	0	0	0	0	0	0	0	0	0	0	0	MC1R	Q01726	A218G	876266	Uncertain significance	Cutaneous malignant melanoma 5	-	-
Q01726_G220D	0	0	0	0	0	0	0	0	0	0	0	0	1	0	0	0	0	MC1R	Q01726	G220D	570637	Uncertain significance	Cutaneous malignant melanoma 5	-	-
Q01726_A222T	0	0	0	1	0	0	0	0	0	0	0	0	0	0	0	0	0	MC1R	Q01726	A222T	949665	Uncertain significance	Cutaneous malignant melanoma 5	-	-
Q01726_R223W	0	0	0	1	0	0	0	0	0	0	0	0	1	0	0	0	0	MC1R	Q01726	R223W	401466	Conflicting interpretations of pathogenicity	Cutaneous malignant melanoma 5	-	-
Q01726_R229H	0	0	0	0	0	0	0	0	0	0	0	0	0	0	0	0	0	MC1R	Q01726	R229H	242571	Uncertain significance	Cutaneous malignant melanoma 5	-	-
Q01726_T242I	0	0	0	1	0	0	0	0	0	0	0	0	0	0	0	0	0	MC1R	Q01726	T242I	466962	Uncertain significance	Cutaneous malignant melanoma 5	-	-
Q01726_P256S	0	0	0	0	0	0	0	0	0	0	0	0	1	0	0	0	0	MC1R	Q01726	P256S	467261	Uncertain significance	Cutaneous malignant melanoma 5|Cutaneous malignant melanoma 5;Tyrosinase-positive oculocutaneous albinism;Skin/hair/eye pigmentation, variation in, 2;Increased analgesia from kappa-opioid receptor agonist, female-specific	-	-
Q01726_H260L	0	0	0	0	0	0	0	0	0	0	0	0	0	0	0	0	0	MC1R	Q01726	H260L	876269	Uncertain significance	Cutaneous malignant melanoma 5	-	-
Q01726_C275R	0	0	0	1	0	0	0	0	0	0	0	0	0	0	0	0	0	MC1R	Q01726	C275R	645232	Uncertain significance	Cutaneous malignant melanoma 5	-	-
Q01726_F277L	0	0	0	1	0	0	0	0	0	0	0	0	0	0	0	0	0	MC1R	Q01726	F277L	568518	Uncertain significance	Cutaneous malignant melanoma 5	-	-
Q01726_K278E	0	0	0	0	0	0	0	0	0	0	0	0	0	0	0	0	0	MC1R	Q01726	K278E	401957	Conflicting interpretations of pathogenicity	Cutaneous malignant melanoma 5	-	-
Q01726_N281S	0	0	0	1	0	0	0	0	0	0	0	0	0	0	0	0	0	MC1R	Q01726	N281S	684653	Likely benign	not provided	note="N -> S (does not affect receptor surface expression,; gonist binding and agonist-induced signaling;; bSNP:rs141177570)"; evidence="ECO:0000269|PubMed:17434924,; CO:0000269|PubMed:19338054"; id="VAR_059024"; 89;	VARIANT
Q01726_A285T	0	0	0	1	0	0	0	0	0	0	0	0	0	0	0	0	0	MC1R	Q01726	A285T	466179	Uncertain significance	Cutaneous malignant melanoma 5	-	-
Q01726_A285G	0	0	0	1	0	0	0	0	0	0	0	0	0	0	0	0	0	MC1R	Q01726	A285G	645233	Uncertain significance	Cutaneous malignant melanoma 5	-	-
Q01726_L286F	0	0	0	1	0	0	0	0	0	0	0	0	0	0	0	0	0	MC1R	Q01726	L286F	530766	Uncertain significance	Cutaneous malignant melanoma 5	-	-
Q01726_I287S	0	0	0	0	0	0	0	0	0	0	0	0	0	0	0	0	0	MC1R	Q01726	I287S	401435	Uncertain significance	Cutaneous malignant melanoma 5	-	-
Q01726_D294H	0	0	1	1	1	0	1	0	0	0	0	0	1	0	0	0	0	MC1R	Q01726	D294H	29346	Conflicting interpretations of pathogenicity, risk factor	Skin/hair/eye pigmentation 2, red hair/fair skin|not specified|not provided|Tyrosinase-positive oculocutaneous albinism|Skin and Hair Hypopigmentation|Cutaneous malignant melanoma 5|Melanoma	note="D -> H (associated with a risk for developing; elanoma; unable to stimulate cAMP production as strongly; s the wild type receptor in response to alpha-melanocyte-; timulating hormone stimulation; dbSNP:rs1805009)"; evidence="ECO:0000269|PubMed:10403794,; CO:0000269|PubMed:17434924, ECO:0000269|PubMed:7581459,; CO:0000269|PubMed:9302268"; id="VAR_008524"; 5;	VARIANT
Q01726_P295A	0	0	0	0	0	0	0	0	0	0	0	0	1	0	0	0	0	MC1R	Q01726	P295A	570700	Uncertain significance	Cutaneous malignant melanoma 5	-	-
Q01726_Y298H	0	0	0	0	0	0	0	0	0	0	0	0	0	0	0	0	0	MC1R	Q01726	Y298H	949666	Uncertain significance	Cutaneous malignant melanoma 5	-	-
Q01726_A299T	0	0	0	1	0	0	0	0	0	0	0	0	0	0	0	0	0	MC1R	Q01726	A299T	570708	Uncertain significance	Cutaneous malignant melanoma 5	-	-
Q01726_V312A	0	0	0	0	0	0	0	0	0	0	0	0	0	0	0	0	0	MC1R	Q01726	V312A	688729	Likely benign	not provided	-	-
Q01726_W317R	0	0	0	1	0	0	0	0	0	0	0	0	0	0	0	0	0	MC1R	Q01726	W317R	645234	Uncertain significance	Cutaneous malignant melanoma 5	-	-
Q01726_W317C	0	0	0	1	0	0	0	0	0	0	0	0	0	0	0	0	0	MC1R	Q01726	W317C	876271	Uncertain significance	Cutaneous malignant melanoma 5	-	-
Q01726_N15K	0	0	0	1	0	0	0	0	0	0	0	0	0	0	0	0	0	MC1R	Q01726	N15K	937688	Uncertain significance	Cutaneous malignant melanoma 5	-	-
Q01726_V38M	0	0	0	0	0	0	0	0	0	0	0	0	0	0	0	0	0	MC1R	Q01726	V38M	401431	Uncertain significance	Cutaneous malignant melanoma 5|Cutaneous malignant melanoma 5;Tyrosinase-positive oculocutaneous albinism;Increased analgesia from kappa-opioid receptor agonist, female-specific;Skin/hair/eye pigmentation, variation in, 2	note="V -> M (in CMM5; moderate decrease in coupling to; he cAMP pathway; reduced cell surface expression as a; onsequence of retention in the endoplasmic reticulum;; bSNP:rs200050206)"; evidence="ECO:0000269|PubMed:19338054"; id="VAR_059018"; 0;	VARIANT
Q01726_F45L	0	0	0	0	0	0	0	0	0	0	0	0	0	0	0	0	0	MC1R	Q01726	F45L	467239	Benign/Likely benign	Cutaneous malignant melanoma 5	-	-
Q01726_L48P	0	0	0	1	0	0	0	0	0	0	0	0	0	0	0	0	0	MC1R	Q01726	L48P	844610	Uncertain significance	Cutaneous malignant melanoma 5	-	-
Q01726_A57T	0	0	0	1	0	0	0	0	0	0	0	0	0	0	0	0	0	MC1R	Q01726	A57T	344667	Conflicting interpretations of pathogenicity	Cutaneous malignant melanoma 5	-	-
Q01726_V60L	0	0	0	1	0	0	0	0	0	0	0	0	0	0	0	0	0	MC1R	Q01726	V60L	29350	Benign	Skin/hair/eye pigmentation 2, blond hair/fair skin|not specified|Cutaneous malignant melanoma 5|Malignant tumor of breast	note="V -> L (associated with a risk for developing; elanoma; unable to stimulate cAMP production as strongly; s the wild type receptor in response to alpha-melanocyte-; timulating hormone stimulation; dbSNP:rs1805005)"; evidence="ECO:0000269|PubMed:10403794,; CO:0000269|PubMed:17434924, ECO:0000269|PubMed:18987736,; CO:0000269|PubMed:9302268, ECO:0000269|Ref.12"; id="VAR_013612"; 7;	VARIANT
Q01726_C75R	0	0	0	1	0	0	0	0	0	0	0	0	1	0	0	0	0	MC1R	Q01726	C75R	645225	Uncertain significance	Cutaneous malignant melanoma 5	-	-
Q01726_A81P	0	0	0	0	0	0	0	0	0	0	0	0	1	0	0	0	0	MC1R	Q01726	A81P	876260	Benign	Cutaneous malignant melanoma 5	-	-
Q01726_S83L	0	0	0	0	0	0	0	0	0	0	0	0	0	0	0	0	0	MC1R	Q01726	S83L	467240	Uncertain significance	Cutaneous malignant melanoma 5	-	-
Q01726_R109W	0	0	0	0	0	0	0	0	0	0	0	0	0	0	0	0	0	MC1R	Q01726	R109W	343060	Conflicting interpretations of pathogenicity	Cutaneous malignant melanoma 5	-	-
Q01726_V112M	0	0	0	0	0	0	0	0	0	0	0	0	0	0	0	0	0	MC1R	Q01726	V112M	844612	Uncertain significance	Cutaneous malignant melanoma 5	-	-
Q01726_I120T	0	0	0	0	0	0	0	0	0	0	0	0	0	0	0	0	0	MC1R	Q01726	I120T	227383	Conflicting interpretations of pathogenicity	not specified|Cutaneous malignant melanoma 5	note="I -> T (shows a moderate and not significant; ecrease of cAMP production to NDP-MSH stimulation; shows; ecreased responses to low concentrations of NDP-MSH; timulation; dbSNP:rs33932559)"; evidence="ECO:0000269|PubMed:16463023"; id="VAR_042657"; 22;	VARIANT
Q01726_D121E	0	0	0	1	0	0	0	0	0	0	0	0	0	0	0	0	0	MC1R	Q01726	D121E	530446	Uncertain significance	Cutaneous malignant melanoma 5	-	-
Q01726_M128T	0	0	0	0	0	0	0	0	0	0	0	0	1	0	0	0	0	MC1R	Q01726	M128T	876262	Uncertain significance	Cutaneous malignant melanoma 5	note="M -> T (in CMM5; complete absence of functional; oupling to the cAMP pathway; trafficked to the cell; urface but unable to bind agonist efficiently;; bSNP:rs374235260)"; evidence="ECO:0000269|PubMed:17434924,; CO:0000269|PubMed:19338054"; id="VAR_059022"; 42;	VARIANT
Q01726_A139G	0	0	0	1	0	0	0	0	0	0	0	0	0	0	0	0	0	MC1R	Q01726	A139G	645227	Uncertain significance	Cutaneous malignant melanoma 5	-	-
Q01726_R142H	0	0	0	1	0	0	0	0	0	0	0	0	0	0	0	0	0	MC1R	Q01726	R142H	242565	Benign/Likely benign	Cutaneous malignant melanoma 5|not provided	note="R -> H (in dbSNP:rs11547464)"; evidence="ECO:0000269|PubMed:10403794,; CO:0000269|PubMed:12473109"; id="VAR_059023"; 47;	VARIANT
Q01726_I155T	0	0	0	1	0	0	0	0	0	0	0	0	1	0	0	0	0	MC1R	Q01726	I155T	242566	Conflicting interpretations of pathogenicity	not specified|not provided|Cutaneous malignant melanoma 5	note="I -> T (associated with a risk for developing; elanoma; reduced expression at the cell surface;; bSNP:rs1110400)"; evidence="ECO:0000269|PubMed:15489334,; CO:0000269|PubMed:15972726, ECO:0000269|PubMed:17434924,; CO:0000269|Ref.12"; id="VAR_013614"; 56;	VARIANT
Q01726_R162W	0	0	0	0	0	0	0	0	0	0	0	0	0	0	0	0	0	MC1R	Q01726	R162W	570634	Uncertain significance	Cutaneous malignant melanoma 5	-	-
Q01726_A166G	0	0	0	1	0	0	0	0	0	0	0	0	0	0	0	0	0	MC1R	Q01726	A166G	401465	Benign/Likely benign	Cutaneous malignant melanoma 5	note="A -> G (shows a moderate and not significant; ecrease of cAMP production to NDP-MSH stimulation; shows a; ot significant decrease in cAMP production at any; oncentrations of NDP-MSH stimulation; dbSNP:rs35040147)"; evidence="ECO:0000269|PubMed:16463023"; id="VAR_042661"; 71;	VARIANT
Q01726_V174I	0	0	0	0	0	0	0	0	0	0	0	0	0	0	0	0	0	MC1R	Q01726	V174I	645230	Uncertain significance	Cutaneous malignant melanoma 5	-	-
Q01726_V186M	0	0	0	1	0	0	0	0	0	0	0	0	0	0	0	0	0	MC1R	Q01726	V186M	326906	Conflicting interpretations of pathogenicity	Cutaneous malignant melanoma 5	-	-
Q01726_F195V	0	0	0	0	0	0	0	0	0	0	0	0	0	0	0	0	0	MC1R	Q01726	F195V	242569	Uncertain significance	Cutaneous malignant melanoma 5|Cutaneous malignant melanoma 5;Increased analgesia from kappa-opioid receptor agonist, female-specific;Tyrosinase-positive oculocutaneous albinism;Skin/hair/eye pigmentation, variation in, 2	-	-
Q01726_V205M	0	0	0	0	0	0	0	0	0	0	0	0	0	0	0	0	0	MC1R	Q01726	V205M	467259	Uncertain significance	Cutaneous malignant melanoma 5	-	-
Q01726_R213W	0	0	0	0	0	0	0	0	0	0	0	0	1	0	0	0	0	MC1R	Q01726	R213W	343073	Conflicting interpretations of pathogenicity	Cutaneous malignant melanoma 5	-	-
Q01726_A214T	0	0	0	1	0	0	0	0	0	0	0	0	1	0	0	0	0	MC1R	Q01726	A214T	928033	Uncertain significance	Cutaneous malignant melanoma 5	-	-
Q01726_A218T	0	0	0	1	0	0	0	0	0	0	0	0	0	0	0	0	0	MC1R	Q01726	A218T	343075	Conflicting interpretations of pathogenicity	Cutaneous malignant melanoma 5	-	-
Q01726_P230L	0	0	0	0	0	0	0	0	0	0	0	0	1	0	0	0	0	MC1R	Q01726	P230L	937691	Uncertain significance	Cutaneous malignant melanoma 5	-	-
Q01726_L252H	0	0	0	0	0	0	0	0	0	0	0	0	0	0	0	0	0	MC1R	Q01726	L252H	844618	Uncertain significance	Cutaneous malignant melanoma 5	-	-
Q01726_V265I	0	0	0	1	0	0	0	0	0	0	0	0	0	0	0	0	0	MC1R	Q01726	V265I	170206	Uncertain significance	not provided|Cutaneous malignant melanoma 5	-	-
Q01726_C267F	0	0	0	0	0	0	0	0	0	0	0	0	0	0	0	0	0	MC1R	Q01726	C267F	466964	Uncertain significance	Cutaneous malignant melanoma 5	-	-
Q01726_N279S	0	0	0	1	0	0	0	0	0	0	0	0	0	0	0	0	0	MC1R	Q01726	N279S	568521	Uncertain significance	Cutaneous malignant melanoma 5	-	-
Q01726_N290S	0	0	0	1	0	0	0	0	0	0	0	0	1	0	0	0	0	MC1R	Q01726	N290S	876270	Benign	Cutaneous malignant melanoma 5	-	-
Q01726_D294N	0	0	1	1	1	0	1	0	0	0	0	0	1	0	0	0	0	MC1R	Q01726	D294N	844621	Uncertain significance	Cutaneous malignant melanoma 5	-	-
Q01726_F300V	0	0	0	0	0	0	0	0	0	0	0	0	0	0	0	0	0	MC1R	Q01726	F300V	844622	Uncertain significance	Cutaneous malignant melanoma 5	-	-
Q01726_R306H	0	0	0	0	0	0	0	0	0	0	0	0	0	0	0	0	0	MC1R	Q01726	R306H	466967	Conflicting interpretations of pathogenicity	Cutaneous malignant melanoma 5	-	-
Q01726_R8K	0	0	0	0	0	0	0	0	0	0	0	0	0	0	0	0	0	MC1R	Q01726	R8K	844607	Uncertain significance	Cutaneous malignant melanoma 5	-	-
Q01726_C35Y	0	0	0	1	0	0	0	0	0	0	0	0	1	0	0	0	0	MC1R	Q01726	C35Y	422134	Uncertain significance	not provided|Cutaneous malignant melanoma 5;Tyrosinase-positive oculocutaneous albinism;Increased analgesia from kappa-opioid receptor agonist, female-specific;Skin/hair/eye pigmentation, variation in, 2|bilateral breast cancer|Cutaneous malignant melanoma 5	-	-
Q01726_C35F	0	0	0	1	0	0	0	0	0	0	0	0	1	0	0	0	0	MC1R	Q01726	C35F	928031	Uncertain significance	Cutaneous malignant melanoma 5	-	-
Q01726_A64P	0	0	0	1	0	0	0	0	0	0	0	0	0	0	0	0	0	MC1R	Q01726	A64P	844611	Uncertain significance	Cutaneous malignant melanoma 5	-	-
Q01726_R67Q	0	0	0	1	0	0	0	0	0	0	0	0	0	0	0	0	0	MC1R	Q01726	R67Q	326896	Benign/Likely benign	not provided|Cutaneous malignant melanoma 5	note="R -> Q (shows a moderate and not significant; ecrease of cAMP production to NDP-MSH stimulation; shows a; ecreased responses to low concentrations of NDP-MSH; timulation; dbSNP:rs34090186)"; evidence="ECO:0000269|PubMed:10101176,; CO:0000269|PubMed:16463023"; id="VAR_009522"; 4;	VARIANT
Q01726_M73I	0	0	0	1	0	0	0	0	0	0	0	0	0	0	0	0	0	MC1R	Q01726	M73I	570696	Uncertain significance	Cutaneous malignant melanoma 5	-	-
Q01726_D84E	0	0	0	1	0	0	0	0	0	0	0	0	0	0	0	0	0	MC1R	Q01726	D84E	29348	Conflicting interpretations of pathogenicity	Cutaneous malignant melanoma 5|not provided	note="D -> E (may be associated with a risk for developing; elanoma; reduced expression at the cell surface;; bSNP:rs1805006)"; evidence="ECO:0000269|PubMed:10101176,; CO:0000269|PubMed:15972726, ECO:0000269|PubMed:8894704,; CO:0000269|PubMed:8990005"; id="VAR_003507"; 9;	VARIANT
Q01726_V92M	0	0	0	0	0	0	0	0	0	0	0	0	0	0	0	0	0	MC1R	Q01726	V92M	29347	Benign	Skin/hair/eye pigmentation 2, red hair/fair skin|Skin/hair/eye pigmentation 2, blond hair/fair skin|not specified|Cutaneous malignant melanoma 5	note="V -> M (associated with a risk for developing; elanoma; predominantly found in type I skin; shows a; oderate and not significant decreased of cAMP production; o NDP-MSH stimulation; dbSNP:rs2228479)"; evidence="ECO:0000269|PubMed:10101176,; CO:0000269|PubMed:16463023, ECO:0000269|PubMed:17434924,; CO:0000269|PubMed:18987736, ECO:0000269|PubMed:8990005,; CO:0000269|PubMed:9302268, ECO:000026…	VARIANT
Q01726_T95M	0	0	0	1	0	0	0	0	0	0	0	0	0	0	0	0	0	MC1R	Q01726	T95M	684648	Conflicting interpretations of pathogenicity	not provided|Cutaneous malignant melanoma 5	note="T -> M (in dbSNP:rs34158934)"; id="VAR_042655"; 04;	VARIANT
Q01726_V122M	0	0	0	0	0	0	0	0	0	0	0	0	0	0	0	0	0	MC1R	Q01726	V122M	242564	Benign/Likely benign	Cutaneous malignant melanoma 5	note="V -> M (associated with fair hair and light skin;; artial loss-of-function; dbSNP:rs201192930)"; evidence="ECO:0000269|PubMed:11707265"; id="VAR_013613"; 28;	VARIANT
Q01726_R151C	0	0	0	1	0	0	0	0	0	0	0	0	0	0	0	0	0	MC1R	Q01726	R151C	29351	Conflicting interpretations of pathogenicity	Skin/hair/eye pigmentation 2, red hair/fair skin|Increased analgesia from kappa-opioid receptor agonist, female-specific|OCULOCUTANEOUS ALBINISM, TYPE II, MODIFIER OF|not specified|not provided|Cutaneous malignant melanoma 5	note="R -> C (associated with red hair and light skin of; ype I; binds to alpha-MSH but cannot be stimulated to; roduce cAMP; reduced expression at the cell surface;; bSNP:rs1805007)"; evidence="ECO:0000269|PubMed:10101176,; CO:0000269|PubMed:10403794, ECO:0000269|PubMed:12473109,; CO:0000269|PubMed:15972726, ECO:0000269|PubMed:16463023,; CO:0000269|PubMed:17952075, ECO:0000269|PubMed:9302268,; C…	VARIANT
Q01726_V156A	0	0	0	0	0	0	0	0	0	0	0	0	0	0	0	0	0	MC1R	Q01726	V156A	844614	Uncertain significance	Cutaneous malignant melanoma 5	-	-
Q01726_T157I	0	0	0	1	0	0	0	0	0	0	0	0	0	0	0	0	0	MC1R	Q01726	T157I	29353	risk factor	Uv-induced skin damage, susceptibility to	note="T -> I (associated with UV induced susceptibility to; kin damage; shows a dramatically decreased cAMP production; o NDP-MSH stimulation; dbSNP:rs104894524)"; evidence="ECO:0000269|PubMed:16463023"; id="VAR_042659"; 59;	VARIANT
Q01726_P159T	0	0	0	1	0	0	0	0	0	0	0	0	1	0	0	0	0	MC1R	Q01726	P159T	29354	risk factor	Uv-induced skin damage, susceptibility to	note="P -> T (associated with UV induced susceptibility to; kin damage; shows a strong decreased cAMP production to; DP-MSH stimulation; dbSNP:rs104894523)"; evidence="ECO:0000269|PubMed:16463023"; id="VAR_042660"; 60;	VARIANT
Q01726_R160Q	0	0	0	1	0	0	0	0	0	0	0	0	0	0	0	0	0	MC1R	Q01726	R160Q	242567	Uncertain significance	Cutaneous malignant melanoma 5	-	-
Q01726_R160W	0	0	0	1	0	0	0	0	0	0	0	0	0	0	0	0	0	MC1R	Q01726	R160W	29349	Conflicting interpretations of pathogenicity	Skin/hair/eye pigmentation 2, red hair/fair skin|Increased analgesia from kappa-opioid receptor agonist, female-specific|OCULOCUTANEOUS ALBINISM, TYPE II, MODIFIER OF|not specified|not provided|Cutaneous malignant melanoma 5|Malignant tumor of breast	note="R -> W (associated with a risk for developing; elanoma; unable to stimulate cAMP production as strongly; s the wild type receptor in response to alpha-melanocyte-; timulating hormone stimulation; reduced expression at the; ell surface.; dbSNP:rs1805008)"; evidence="ECO:0000269|PubMed:10403794,; CO:0000269|PubMed:15972726, ECO:0000269|PubMed:17434924,; CO:0000269|PubMed:9302268, ECO:0000269|…	VARIANT
Q01726_A161V	0	0	0	1	0	0	0	0	0	0	0	0	0	0	0	0	0	MC1R	Q01726	A161V	645228	Uncertain significance	Cutaneous malignant melanoma 5	-	-
Q01726_R163Q	0	0	0	1	0	0	0	0	0	0	0	0	0	0	0	0	0	MC1R	Q01726	R163Q	256010	Benign	not specified|Cutaneous malignant melanoma 5	note="R -> Q (associated with a risk for developing; elanoma; shows a moderate and not significant decrease of; AMP production to NDP-MSH stimulation; shows a not; ignificant decrease in cAMP production at any; oncentrations of NDP-MSH stimulation; dbSNP:rs885479)"; evidence="ECO:0000269|PubMed:10101176,; CO:0000269|PubMed:16463023, ECO:0000269|PubMed:17434924,; CO:0000269|Ref.12"; id="VAR_009523…	VARIANT
Q01726_A171D	0	0	0	0	0	0	0	0	0	0	0	0	1	0	0	0	0	MC1R	Q01726	A171D	949664	Uncertain significance	Cutaneous malignant melanoma 5	-	-
Q01726_A171G	0	0	0	1	0	0	0	0	0	0	0	0	0	0	0	0	0	MC1R	Q01726	A171G	539156	Likely pathogenic	Tyrosinase-positive oculocutaneous albinism|Skin and Hair Hypopigmentation	-	-
Q01726_S172I	0	0	0	0	0	0	0	0	0	0	0	0	1	0	0	0	0	MC1R	Q01726	S172I	343069	Benign/Likely benign	Malignant Melanoma Susceptibility|Cutaneous malignant melanoma 5|Tyrosinase-positive oculocutaneous albinism|Skin and Hair Hypopigmentation	-	-
Q01726_D184N	0	0	0	1	0	0	0	0	0	0	0	0	0	0	0	0	0	MC1R	Q01726	D184N	570697	Uncertain significance	Cutaneous malignant melanoma 5	-	-
Q01726_L192P	0	0	0	0	0	0	0	0	0	0	0	0	0	0	0	0	0	MC1R	Q01726	L192P	170205	not provided	not provided	-	-
Q01726_V193M	0	0	0	1	0	0	0	0	0	0	0	0	0	0	0	0	0	MC1R	Q01726	V193M	957972	Uncertain significance	Cutaneous malignant melanoma 5	-	-
Q01726_F196L	0	0	0	0	0	0	0	0	0	0	0	0	0	0	0	0	0	MC1R	Q01726	F196L	343070	Benign/Likely benign	Cutaneous malignant melanoma 5	note="F -> L (in dbSNP:rs3212366)"; evidence="ECO:0000269|Ref.12"; id="VAR_013616"; 81;	VARIANT
Q01726_M210L	0	0	0	1	0	0	0	0	0	0	0	0	0	0	0	0	0	MC1R	Q01726	M210L	336786	Uncertain significance	Cutaneous malignant melanoma 5	-	-
Q01726_R213Q	0	0	0	0	0	0	0	0	0	0	0	0	0	0	0	0	0	MC1R	Q01726	R213Q	844617	Uncertain significance	Cutaneous malignant melanoma 5	-	-
Q01726_L224F	0	0	0	1	0	0	0	0	0	0	0	0	0	0	0	0	0	MC1R	Q01726	L224F	574227	Uncertain significance	Cutaneous malignant melanoma 5	-	-
Q01726_G255D	0	0	0	0	0	0	0	0	0	0	0	0	0	0	0	0	0	MC1R	Q01726	G255D	937692	Uncertain significance	Cutaneous malignant melanoma 5	-	-
Q01726_I264L	0	0	0	1	0	0	0	0	0	0	0	0	0	0	0	0	0	MC1R	Q01726	I264L	570638	Uncertain significance	Cutaneous malignant melanoma 5	-	-
Q01726_T272M	0	0	0	1	0	0	0	0	0	0	0	0	0	0	0	0	0	MC1R	Q01726	T272M	844619	Conflicting interpretations of pathogenicity	Cutaneous malignant melanoma 5	-	-
Q01726_N279K	0	0	0	0	0	0	0	0	0	0	0	0	0	0	0	0	0	MC1R	Q01726	N279K	957973	Uncertain significance	Cutaneous malignant melanoma 5	-	-
Q01726_I287M	0	0	0	0	0	0	0	0	0	0	0	0	0	0	0	0	0	MC1R	Q01726	I287M	401959	Conflicting interpretations of pathogenicity	Cutaneous malignant melanoma 5	-	-
Q01726_T308M	0	0	0	0	0	0	0	0	0	0	0	0	0	0	0	0	0	MC1R	Q01726	T308M	844623	Uncertain significance	Cutaneous malignant melanoma 5	-	-
Q01718_T33I	0	0	0	0	0	0	0	0	0	0	0	0	0	0	0	0	0	MC2R	Q01718	T33I	346625	Likely benign	ACTH resistance	-	-
Q01718_V45I	0	0	0	0	0	0	0	0	0	0	0	0	0	0	0	0	0	MC2R	Q01718	V45I	878967	Uncertain significance	ACTH resistance|not specified	-	-
Q01718_S74I	0	0	0	0	0	0	0	0	0	0	0	0	0	0	0	0	0	MC2R	Q01718	S74I	18297	Pathogenic	ACTH resistance|Glucocorticoid Deficiency	note="S -> I (in GCCD1; complete loss of activity;; bSNP:rs104894658)"; evidence="ECO:0000269|PubMed:12213892,; CO:0000269|PubMed:8094489"; id="VAR_003510"; 03;	VARIANT
Q01718_D107N	0	0	0	0	0	0	0	0	0	0	0	0	0	0	0	0	0	MC2R	Q01718	D107N	18301	Pathogenic	ACTH resistance	note="D -> N (in GCCD1; dbSNP:rs104894661)"; evidence="ECO:0000269|PubMed:8636348"; id="VAR_015095"; 20;	VARIANT
Q01718_S120R	0	0	0	0	0	0	0	0	0	0	0	0	0	0	0	0	0	MC2R	Q01718	S120R	18299	Pathogenic	ACTH resistance	note="S -> R (in GCCD1; dbSNP:rs104894656)"; evidence="ECO:0000269|PubMed:8227361"; id="VAR_003511"; 28;	VARIANT
Q01718_A126S	0	0	0	0	0	0	0	0	0	0	0	0	0	0	0	0	0	MC2R	Q01718	A126S	33464	Pathogenic	ACTH resistance	-	-
Q01718_R146H	0	0	0	0	0	0	0	0	0	0	0	0	0	0	0	0	0	MC2R	Q01718	R146H	620616	Likely pathogenic	ACTH resistance	note="R -> H (in GCCD1; dbSNP:rs758709668)"; id="VAR_003513"; 51;	VARIANT
Q01718_W155C	0	0	0	0	0	0	0	0	0	0	0	0	0	0	0	0	0	MC2R	Q01718	W155C	485786	Likely pathogenic	Glucocorticoid Deficiency	-	-
Q01718_L225R	0	0	0	0	0	0	0	0	0	0	0	0	0	0	0	0	0	MC2R	Q01718	L225R	437707	Pathogenic	ACTH resistance	-	-
Q01718_C251F	0	0	0	0	0	0	0	0	0	0	0	0	0	0	0	0	0	MC2R	Q01718	C251F	18303	Pathogenic	ACTH resistance	note="C -> F (in GCCD1; dbSNP:rs104894662)"; evidence="ECO:0000269|PubMed:8636348"; id="VAR_015096"; 54;	VARIANT
Q01718_M255I	0	0	0	0	0	0	0	0	0	0	0	0	0	0	0	0	0	MC2R	Q01718	M255I	347925	Uncertain significance	Glucocorticoid Deficiency|ACTH resistance	-	-
Q01718_F278C	0	0	0	0	0	0	0	0	0	0	0	0	0	0	0	0	0	MC2R	Q01718	F278C	341044	Benign	ACTH resistance|not provided	note="F -> C (in dbSNP:rs28926182)"; id="VAR_049369";	VARIANT
Q01718_P27R	0	0	0	0	0	0	0	0	0	0	0	0	0	0	0	0	0	MC2R	Q01718	P27R	485789	Likely benign	Glucocorticoid Deficiency|not provided|ACTH resistance	note="P -> R (in dbSNP:rs28926178)"; id="VAR_003509"; 4;	VARIANT
Q01718_A135T	0	0	0	0	0	0	0	0	0	0	0	0	0	0	0	0	0	MC2R	Q01718	A135T	878965	Uncertain significance	ACTH resistance	-	-
Q01718_R137Q	0	0	0	0	0	0	0	0	0	0	0	0	0	0	0	0	0	MC2R	Q01718	R137Q	878963	Uncertain significance	ACTH resistance	-	-
Q01718_V142L	0	0	0	0	0	0	0	0	0	0	0	0	0	0	0	0	0	MC2R	Q01718	V142L	437709	Pathogenic	ACTH resistance	-	-
Q01718_V175E	0	0	0	0	0	0	0	0	0	0	0	0	0	0	0	0	0	MC2R	Q01718	V175E	347928	Uncertain significance	ACTH resistance	-	-
Q01718_A252T	0	0	0	0	0	0	0	0	0	0	0	0	0	0	0	0	0	MC2R	Q01718	A252T	704544	Likely benign	not provided|ACTH resistance	-	-
Q01718_Y254C	0	0	0	0	0	0	0	0	0	0	0	0	0	0	0	0	0	MC2R	Q01718	Y254C	18305	Pathogenic	ACTH resistance	note="Y -> C (in GCCD1; complete loss of activity;; bSNP:rs28940892)"; evidence="ECO:0000269|PubMed:12213892"; id="VAR_015295"; 78;	VARIANT
Q01718_V270I	0	0	0	0	0	0	0	0	0	0	0	0	0	0	0	0	0	MC2R	Q01718	V270I	878961	Uncertain significance	ACTH resistance	-	-
Q01718_A126V	0	0	0	0	0	0	0	0	0	0	0	0	0	0	0	0	0	MC2R	Q01718	A126V	878966	Uncertain significance	ACTH resistance	-	-
Q01718_R128C	0	0	0	0	0	0	0	0	0	0	0	0	0	0	0	0	0	MC2R	Q01718	R128C	18300	Pathogenic	ACTH resistance	note="R -> C (in GCCD1; dbSNP:rs104894657)"; id="VAR_003512"; 37;	VARIANT
Q01718_R137W	0	0	0	0	0	0	0	0	0	0	0	0	0	0	0	0	0	MC2R	Q01718	R137W	18304	Pathogenic	ACTH resistance|Glucocorticoid Deficiency	note="R -> W (in GCCD1; partial loss of ACTIVITY;; bSNP:rs104894660)"; evidence="ECO:0000269|PubMed:10971458,; CO:0000269|PubMed:12213892"; id="VAR_010703"; 46;	VARIANT
Q01718_R137P	0	0	0	1	0	0	0	0	0	0	0	0	0	0	0	0	0	MC2R	Q01718	R137P	485788	Pathogenic	Glucocorticoid Deficiency	note="R -> P (found in a glucocorticoid deficiency patient; arrying also mutation I-74; dbSNP:rs1208417750)"; evidence="ECO:0000269|PubMed:20108423"; id="VAR_064986"; 37;	VARIANT
Q01718_R145C	0	0	0	1	0	0	0	0	0	0	0	0	0	0	0	0	0	MC2R	Q01718	R145C	485787	Pathogenic	Glucocorticoid Deficiency	-	-
P41968_I146N	0	0	0	0	0	0	0	0	0	0	0	0	0	0	0	0	0	MC3R	P41968	I146N	29378	risk factor	Body mass index quantitative trait locus 9	note="I -> N (associated with susceptibility to obesity;; ompletely lacks signaling in response to agonist; timulation; coexpression of the wild-type and the mutant; eceptor shows that it does not exert dominant-negative; ctivity on wild-type; dbSNP:rs74315393)"; evidence="ECO:0000269|PubMed:11889220,; CO:0000269|PubMed:15292330"; id="VAR_055000"; 98;	VARIANT
P41968_I298S	0	0	0	0	0	0	0	0	0	0	0	0	0	0	0	0	0	MC3R	P41968	I298S	29379	risk factor	Body mass index quantitative trait locus 9	note="I -> S (associated with susceptibility to obesity;; n vitro expression studies demonstrate that the mutation; auses complete loss of function; transfected cells show; iffuse cytoplasmic staining indicating intracellular; etention of the receptor; dbSNP:rs121913556)"; evidence="ECO:0000269|PubMed:18231126"; id="VAR_055001";	VARIANT
P32245_T5N	0	0	0	0	0	0	0	0	0	0	0	0	0	0	0	0	0	MC4R	P32245	T5N	905803	Uncertain significance	Monogenic diabetes	-	-
P32245_D37V	0	0	0	1	0	0	0	0	0	0	0	0	0	1	0	0	0	MC4R	P32245	D37V	29358	Conflicting interpretations of pathogenicity	Obesity|not specified|BODY MASS INDEX QUANTITATIVE TRAIT LOCUS 20	note="D -> V (in obesity; dbSNP:rs13447325)"; evidence="ECO:0000269|PubMed:10199800"; id="VAR_010705"; 0;	VARIANT
P32245_E61K	0	0	0	0	0	0	0	0	0	0	0	0	0	0	0	0	0	MC4R	P32245	E61K	430078	Pathogenic/Likely pathogenic	Obesity, autosomal dominant|not provided|Obesity	-	-
P32245_N62S	0	0	0	0	0	0	0	0	0	0	0	0	0	1	0	0	0	MC4R	P32245	N62S	29373	Pathogenic	BODY MASS INDEX QUANTITATIVE TRAIT LOCUS 20	note="N -> S (in obesity; shows a partial cAMP response to; lpha-MSH; dbSNP:rs121913566)"; evidence="ECO:0000269|PubMed:12588803,; CO:0000269|PubMed:12646665"; id="VAR_038636"; 2;	VARIANT
P32245_Y80C	0	0	0	0	0	0	0	0	0	0	0	0	0	0	0	0	0	MC4R	P32245	Y80C	430077	Uncertain significance	not specified	-	-
P32245_I102S	0	0	0	0	0	0	0	0	0	0	0	0	0	0	0	0	0	MC4R	P32245	I102S	29361	Pathogenic	BODY MASS INDEX QUANTITATIVE TRAIT LOCUS 20	note="I -> S (in obesity; shows the same affinity as the; ild-type but significant impairment of cAMP-induced; ctivity in response to melanotan II compared with the; ild-type receptor; dbSNP:rs121913559)"; evidence="ECO:0000269|PubMed:11487744"; id="VAR_038639"; 02;	VARIANT
P32245_T112M	0	0	0	1	0	0	0	0	0	0	0	0	0	0	0	0	0	MC4R	P32245	T112M	727763	Conflicting interpretations of pathogenicity	not provided|Obesity	note="T -> M (no effect on MC4R signaling;; bSNP:rs13447329)"; evidence="ECO:0000269|PubMed:10199800,; CO:0000269|PubMed:12646665, ECO:0000269|PubMed:14764818,; CO:0000269|PubMed:15486053"; id="VAR_010708"; 25;	VARIANT
P32245_T150I	0	0	0	1	0	0	0	0	0	0	0	0	0	0	0	0	0	MC4R	P32245	T150I	430076	Likely pathogenic	Obesity, autosomal dominant|Obesity	-	-
P32245_V166I	0	0	0	0	0	0	0	0	0	0	0	0	0	0	0	0	0	MC4R	P32245	V166I	553408	Pathogenic	Obesity	-	-
P32245_G181D	0	0	0	0	0	0	0	0	0	0	0	0	0	0	0	0	0	MC4R	P32245	G181D	964501	Pathogenic	BODY MASS INDEX QUANTITATIVE TRAIT LOCUS 20	note="G -> D (in obesity; does not bind alpha-MSH;; bSNP:rs13447333)"; evidence="ECO:0000269|PubMed:15486053"; id="VAR_038647"; 19;	VARIANT
P32245_M215I	0	0	0	0	0	0	0	0	0	0	0	0	0	0	0	0	0	MC4R	P32245	M215I	879678	Uncertain significance	Obesity	-	-
P32245_A219V	0	0	0	1	0	0	0	0	0	0	0	0	0	0	0	0	0	MC4R	P32245	A219V	29377	Pathogenic	BODY MASS INDEX QUANTITATIVE TRAIT LOCUS 20	note="A -> V (in obesity; shows significantly impairment; f cAMP-induced activity in response to melanotan II; ompared with the wild-type receptor; dbSNP:rs121913567)"; evidence="ECO:0000269|PubMed:15486053"; id="VAR_038648"; 26;	VARIANT
P32245_I226T	0	0	0	0	0	0	0	0	0	0	0	0	0	0	0	0	0	MC4R	P32245	I226T	45147	Uncertain significance	Obesity	note="I -> T (in dbSNP:rs193922686)"; evidence="ECO:0000269|PubMed:14764818"; id="VAR_038649"; 51;	VARIANT
P32245_N240S	0	0	0	1	0	0	0	0	0	0	0	0	0	0	0	0	0	MC4R	P32245	N240S	905801	Uncertain significance	Monogenic diabetes	-	-
P32245_I269N	0	0	0	0	0	0	0	0	0	0	0	0	0	0	0	0	0	MC4R	P32245	I269N	45148	Conflicting interpretations of pathogenicity	Obesity|not specified|not provided	-	-
P32245_C271R	0	0	0	0	0	0	0	0	0	0	0	0	0	0	0	0	0	MC4R	P32245	C271R	360366	Pathogenic	not provided	note="C -> R (in obesity; completely unable to generate; AMP in response to ligand; shows impaired cell surface; xpression; dbSNP:rs1057517991)"; evidence="ECO:0000269|PubMed:12646665"; id="VAR_038651"; 71;	VARIANT
P32245_C271Y	0	0	0	0	0	0	0	0	0	0	0	0	0	0	0	0	0	MC4R	P32245	C271Y	29368	Pathogenic	Obesity|BODY MASS INDEX QUANTITATIVE TRAIT LOCUS 20	note="C -> Y (in obesity; no activity; dbSNP:rs121913562)"; evidence="ECO:0000269|PubMed:12588803,; CO:0000269|PubMed:12646665"; id="VAR_038652"; 74;	VARIANT
P32245_N274S	0	0	0	0	0	0	0	0	0	0	0	0	0	0	0	0	0	MC4R	P32245	N274S	29363	Uncertain significance	BODY MASS INDEX QUANTITATIVE TRAIT LOCUS 20|Obesity	note="N -> S (in obesity; dbSNP:rs121913561)"; evidence="ECO:0000269|PubMed:11443223"; id="VAR_015357"; 16;	VARIANT
P32245_F280L	0	0	0	0	0	0	0	0	0	0	0	0	0	0	0	0	0	MC4R	P32245	F280L	485790	Pathogenic	Obesity	-	-
P32245_S295P	0	0	0	1	0	0	-1	0	0	0	0	0	0	0	0	0	0	MC4R	P32245	S295P	540033	Uncertain significance	Monogenic diabetes	-	-
P32245_R305W	0	0	0	0	0	0	0	0	0	0	0	0	0	0	0	0	0	MC4R	P32245	R305W	577690	Likely pathogenic	not provided|Obesity	-	-
P32245_R310K	0	0	0	0	0	0	0	0	0	0	0	0	0	0	0	0	0	MC4R	P32245	R310K	879674	Uncertain significance	Obesity	-	-
P32245_I317F	0	0	0	0	0	0	0	0	0	0	0	0	0	0	0	0	0	MC4R	P32245	I317F	879673	Uncertain significance	Obesity	-	-
P32245_T11A	0	0	0	0	0	0	0	0	0	0	0	0	0	0	0	0	0	MC4R	P32245	T11A	905802	Uncertain significance	Monogenic diabetes	note="T -> A (in obesity; partial activity;; bSNP:rs372794914)"; evidence="ECO:0000269|PubMed:12646665"; id="VAR_038632"; 0;	VARIANT
P32245_V50M	0	0	0	0	0	0	0	0	0	0	0	0	0	0	0	0	0	MC4R	P32245	V50M	29359	Pathogenic	BODY MASS INDEX QUANTITATIVE TRAIT LOCUS 20	note="V -> M (in obesity; dbSNP:rs121913557)"; evidence="ECO:0000269|PubMed:11487744"; id="VAR_038634"; 8;	VARIANT
P32245_L54P	0	0	0	0	0	0	0	0	0	0	0	0	0	0	0	0	0	MC4R	P32245	L54P	485792	Conflicting interpretations of pathogenicity	Obesity	-	-
P32245_S58C	0	0	0	0	0	0	0	0	0	0	0	0	0	1	0	0	0	MC4R	P32245	S58C	29360	Pathogenic	BODY MASS INDEX QUANTITATIVE TRAIT LOCUS 20	note="S -> C (in obesity; dbSNP:rs121913558)"; evidence="ECO:0000269|PubMed:11487744"; id="VAR_038635"; 2;	VARIANT
P32245_N123S	0	0	0	0	0	0	0	0	0	0	0	0	0	0	0	0	0	MC4R	P32245	N123S	716018	Likely benign	not provided	-	-
P32245_S127L	0	0	0	0	0	0	0	0	0	0	0	0	0	0	0	0	0	MC4R	P32245	S127L	29375	Conflicting interpretations of pathogenicity	Obesity|not provided|BODY MASS INDEX QUANTITATIVE TRAIT LOCUS 20	note="S -> L (in obesity; signaling properties in response; o alpha-MSH, beta-MSH and gamma-1-MSH are impaired;; bSNP:rs13447331)"; evidence="ECO:0000269|PubMed:14764818"; id="VAR_038643"; 65;	VARIANT
P32245_T162I	0	0	0	1	0	0	0	0	0	0	0	0	0	0	0	0	0	MC4R	P32245	T162I	490974	Uncertain significance	not provided|BODY MASS INDEX QUANTITATIVE TRAIT LOCUS 20	-	-
P32245_R165Q	0	0	0	0	0	0	0	0	0	0	0	0	0	0	0	0	0	MC4R	P32245	R165Q	347739	Pathogenic	Obesity	note="R -> Q (in obesity; shows a partial cAMP response to; lpha-MSH; dbSNP:rs747681609)"; evidence="ECO:0000269|PubMed:12588803,; CO:0000269|PubMed:12646665, ECO:0000269|PubMed:15486053"; id="VAR_038644"; 65;	VARIANT
P32245_A175T	0	0	0	0	0	0	0	0	0	0	0	0	0	0	0	0	0	MC4R	P32245	A175T	29369	Uncertain significance	Obesity|BODY MASS INDEX QUANTITATIVE TRAIT LOCUS 20	note="A -> T (in obesity; shows a partial cAMP response to; lpha-MSH; dbSNP:rs121913563)"; evidence="ECO:0000269|PubMed:12588803,; CO:0000269|PubMed:12646665, ECO:0000269|PubMed:15486053"; id="VAR_038646"; 81;	VARIANT
P32245_F202L	0	0	0	0	0	0	0	0	0	0	0	0	0	0	0	0	0	MC4R	P32245	F202L	45146	Conflicting interpretations of pathogenicity	Obesity|Monogenic diabetes|not specified|not provided	-	-
P32245_L250Q	0	0	0	0	0	0	0	0	0	0	0	0	0	0	0	0	0	MC4R	P32245	L250Q	540034	Conflicting interpretations of pathogenicity	Monogenic diabetes|Obesity	-	-
P32245_I251L	0	0	0	0	0	0	0	0	0	0	0	0	0	0	0	0	0	MC4R	P32245	I251L	215036	Benign/Likely benign	Obesity|not provided|Monogenic diabetes|not specified	note="I -> L (in dbSNP:rs52820871)"; evidence="ECO:0000269|PubMed:10199800,; CO:0000269|PubMed:11487744, ECO:0000269|PubMed:12646665,; CO:0000269|PubMed:14764818, ECO:0000269|PubMed:15486053"; id="VAR_010710"; 52;	VARIANT
P32245_V253I	0	0	0	0	0	0	0	0	0	0	0	0	0	0	0	0	0	MC4R	P32245	V253I	485791	Conflicting interpretations of pathogenicity	Obesity	note="V -> I (in obesity; shows a partial cAMP response to; lpha-MSH; dbSNP:rs187152753)"; evidence="ECO:0000269|PubMed:12588803"; id="VAR_038650"; 71;	VARIANT
P32245_A259V	0	0	0	0	0	0	0	0	0	0	0	0	0	0	0	0	0	MC4R	P32245	A259V	347738	Uncertain significance	Obesity	-	-
P32245_Y276C	0	0	0	0	0	0	0	0	0	0	0	0	0	0	0	0	0	MC4R	P32245	Y276C	430074	Uncertain significance	not specified|Obesity	-	-
P32245_N294H	0	0	0	1	0	0	0	0	0	0	0	0	0	0	0	0	0	MC4R	P32245	N294H	442035	Uncertain significance	not specified	-	-
P32245_I297N	0	0	0	0	0	0	-1	0	0	0	0	0	0	0	0	0	0	MC4R	P32245	I297N	442034	Uncertain significance	not specified	-	-
P32245_P299H	0	0	0	0	0	0	0	0	0	0	0	0	0	1	0	0	0	MC4R	P32245	P299H	45150	Pathogenic	Obesity	-	-
P32245_R305Q	0	0	0	0	0	0	-1	0	0	0	0	0	0	0	0	0	0	MC4R	P32245	R305Q	514853	Uncertain significance	Obesity	-	-
P32245_I316S	0	0	0	0	0	0	0	0	0	0	0	0	0	0	0	0	0	MC4R	P32245	I316S	29370	Likely pathogenic	BODY MASS INDEX QUANTITATIVE TRAIT LOCUS 20|Obesity	note="I -> S (in obesity; shows reduced cAMP response to; lpha-MSH; retains normal affinity for the antagonist AGRP;; bSNP:rs121913564)"; evidence="ECO:0000269|PubMed:12588803,; CO:0000269|PubMed:12646665"; id="VAR_038653"; 17;	VARIANT
P32245_I69R	0	0	0	1	0	0	0	0	0	0	0	0	0	0	0	0	0	MC4R	P32245	I69R	208463	Pathogenic	Obesity, autosomal dominant	-	-
P32245_S94N	0	0	0	1	0	0	0	0	0	0	0	0	0	0	0	0	0	MC4R	P32245	S94N	377152	Likely pathogenic	not provided	-	-
P32245_N97D	0	0	0	0	0	0	0	0	0	0	0	0	0	1	0	0	0	MC4R	P32245	N97D	29372	Pathogenic	BODY MASS INDEX QUANTITATIVE TRAIT LOCUS 20	note="N -> D (in obesity; completely unable to generate; AMP in response to ligand; shows evidence of impaired cell; urface expression; dbSNP:rs121913565)"; evidence="ECO:0000269|PubMed:12588803,; CO:0000269|PubMed:12646665"; id="VAR_038638"; 02;	VARIANT
P32245_V103I	0	0	0	0	0	0	0	0	0	0	0	0	0	0	0	0	0	MC4R	P32245	V103I	215037	Benign	Obesity|Monogenic diabetes|MELANOCORTIN 4 RECEPTOR POLYMORPHISM|OBESITY, RESISTANCE TO	note="V -> I (common variant associated with lower body; ass index and obesity risk; also associated with lower; isk for type 2 diabetes and coronary artery disease;; ncreased MC4R signaling; increased surface expression;; bSNP:rs2229616)"; evidence="ECO:0000269|PubMed:11487744,; CO:0000269|PubMed:12646665, ECO:0000269|PubMed:14764818,; CO:0000269|PubMed:15486053, ECO:0000269|PubMed:31002796,; CO…	VARIANT
P32245_S136F	0	0	0	0	0	0	0	0	0	0	0	0	0	0	0	0	0	MC4R	P32245	S136F	964502	Pathogenic	Obesity	-	-
P32245_I170V	0	0	0	0	0	0	0	0	0	0	0	0	0	0	0	0	0	MC4R	P32245	I170V	29362	Pathogenic	BODY MASS INDEX QUANTITATIVE TRAIT LOCUS 20	note="I -> V (in obesity; dbSNP:rs121913560)"; evidence="ECO:0000269|PubMed:11487744"; id="VAR_038645"; 75;	VARIANT
P32245_S180P	0	0	0	1	0	0	0	0	0	0	0	0	0	0	0	0	0	MC4R	P32245	S180P	45145	Likely pathogenic	Obesity	-	-
P32245_G231S	0	0	0	0	0	0	0	0	0	0	0	0	0	0	0	0	0	MC4R	P32245	G231S	983058	Uncertain significance	not provided	-	-
Q96AM1_R75G	0	0	0	0	0	0	0	0	0	0	0	0	0	0	0	0	0	MRGPRF	Q96AM1	R75G	724683	Benign	not provided	-	-
Q96AM1_S299L	0	0	0	0	0	0	0	0	0	0	0	0	0	0	0	0	0	MRGPRF	Q96AM1	S299L	981752	Uncertain significance	none provided	-	-
Q96LB2_R55L	0	0	0	0	0	0	0	0	0	0	0	0	0	0	0	0	0	MRGPRX1	Q96LB2	R55L	712754	Benign	not provided	note="R -> L (no alteration in ligand-mediated receptor; ctivity; dbSNP:rs55954376)"; evidence="ECO:0000269|PubMed:26582731"; id="VAR_075463"; 31;	VARIANT
Q96LB0_L198R	0	0	0	0	0	0	0	0	0	0	0	0	0	0	0	0	0	MRGPRX3	Q96LB0	L198R	701683	Benign	not provided	-	-
Q96LA9_V124I	0	0	0	0	0	0	0	0	0	0	0	0	0	0	0	0	0	MRGPRX4	Q96LA9	V124I	712749	Benign	not provided	-	-
Q96LA9_S150F	0	0	0	0	0	0	0	0	0	0	0	0	0	0	0	0	0	MRGPRX4	Q96LA9	S150F	701685	Benign	not provided	-	-
Q96LA9_P269L	0	0	0	0	0	0	0	0	0	0	0	0	0	0	0	0	0	MRGPRX4	Q96LA9	P269L	701686	Benign	not provided	-	-
Q96LA9_V142M	0	0	0	0	0	0	0	0	0	0	0	0	0	0	0	0	0	MRGPRX4	Q96LA9	V142M	701684	Benign	not provided	-	-
P48039_I212T	0	0	0	0	0	0	0	0	0	0	0	0	0	0	0	0	0	MTNR1A	P48039	I212T	709278	Benign	not provided	note="I -> T (in dbSNP:rs7654853)"; id="VAR_049420"; 4..54;	VARIANT
P48039_A157V	0	0	0	0	0	0	0	0	0	0	0	0	0	0	0	0	0	MTNR1A	P48039	A157V	720884	Benign	not provided	note="A -> V (similar binding characteristics compared to; ild-type; dbSNP:rs1800884)"; evidence="ECO:0000269|PubMed:10471411"; id="VAR_009261"; 12;	VARIANT
P49286_P95L	0	0	0	0	0	0	0	0	0	0	0	0	0	0	0	0	0	MTNR1B	P49286	P95L	39085	risk factor	Diabetes mellitus type 2, susceptibility to	-	-
P49286_A42P	0	0	0	0	0	0	0	0	0	0	0	0	0	0	0	0	0	MTNR1B	P49286	A42P	39083	risk factor	Diabetes mellitus type 2, susceptibility to	-	-
P49286_L60R	0	0	0	0	0	0	0	0	0	0	0	0	0	0	0	0	0	MTNR1B	P49286	L60R	39084	risk factor	Diabetes mellitus type 2, susceptibility to	-	-
P49286_Y308S	0	0	0	0	0	0	0	0	0	0	0	0	0	0	0	0	0	MTNR1B	P49286	Y308S	39086	risk factor	Diabetes mellitus type 2, susceptibility to	-	-
P28336_R310W	0	0	0	0	0	0	0	0	0	0	0	0	0	0	0	0	0	NMBR	P28336	R310W	699344	Likely benign	not provided	-	-
Q9HB89_R179C	0	0	0	0	0	0	0	0	0	0	0	0	0	0	0	0	0	NMUR1	Q9HB89	R179C	708101	Benign	not provided	-	-
Q9HB89_R259W	0	0	0	0	0	0	0	0	0	0	0	0	0	0	0	0	0	NMUR1	Q9HB89	R259W	697382	Benign	not provided	-	-
Q9GZQ4_K155E	0	0	0	0	0	0	0	0	0	0	0	0	0	0	0	0	0	NMUR2	Q9GZQ4	K155E	764985	Likely benign	not provided	-	-
P48145_R319C	0	0	0	0	0	0	0	0	0	0	0	0	0	0	-1	0	0	NPBWR1	P48145	R319C	711577	Benign	not provided	note="R -> C (in dbSNP:rs36068168)"; id="VAR_047789"; 96;	VARIANT
Q9GZQ6_A193S	0	0	0	0	0	0	0	0	0	0	0	0	0	0	0	0	0	NPFFR1	Q9GZQ6	A193S	701422	Benign	not provided	-	-
Q9GZQ6_R196L	0	0	0	0	0	0	0	0	0	0	0	0	0	0	0	0	0	NPFFR1	Q9GZQ6	R196L	724040	Benign	not provided	-	-
Q9Y5X5_N175D	0	0	0	0	0	0	0	0	0	0	0	0	0	0	0	0	0	NPFFR2	Q9Y5X5	N175D	709450	Benign	not provided	-	-
Q9Y5X5_A232T	0	0	0	0	0	0	0	0	0	0	0	0	0	0	0	0	0	NPFFR2	Q9Y5X5	A232T	734708	Likely benign	not provided	-	-
Q9Y5X5_V250A	0	0	0	0	0	0	0	0	0	0	0	0	0	0	0	0	0	NPFFR2	Q9Y5X5	V250A	698625	Benign	not provided	-	-
Q9Y5X5_S35R	0	0	0	0	0	0	0	0	0	0	0	0	0	0	0	0	0	NPFFR2	Q9Y5X5	S35R	709449	Benign	not provided	-	-
Q9Y5X5-4_S35R	0	0	0	0	0	0	0	0	0	0	0	0	0	0	0	0	0	NPFFR2	Q9Y5X5-4	S35R	709449	Benign	not provided	-	-
Q9Y5X5-4_R120H	0	0	0	0	0	0	0	0	0	0	0	0	0	0	0	0	0	NPFFR2	Q9Y5X5-4	R120H	734708	Likely benign	not provided	-	-
Q9Y5X5-2_A130T	0	0	0	0	0	0	0	0	0	0	1	0	0	0	0	0	0	NPFFR2	Q9Y5X5-2	A130T	734708	Likely benign	not provided	-	-
Q9Y5X5-2_V148A	0	0	0	0	0	0	0	0	0	0	0	0	0	0	-1	0	0	NPFFR2	Q9Y5X5-2	V148A	698625	Benign	not provided	-	-
Q9Y5X5-2_N73D	0	0	0	0	0	0	0	0	0	0	1	0	0	0	0	0	0	NPFFR2	Q9Y5X5-2	N73D	709450	Benign	not provided	-	-
Q9Y5X5-3_N76D	0	0	0	0	0	0	0	0	0	0	1	0	0	0	1	0	0	NPFFR2	Q9Y5X5-3	N76D	709450	Benign	not provided	-	-
Q9Y5X5-3_A133T	0	0	0	0	0	0	0	0	0	0	1	0	0	0	1	0	0	NPFFR2	Q9Y5X5-3	A133T	734708	Likely benign	not provided	-	-
Q9Y5X5-3_V151A	0	0	0	0	0	0	0	0	0	0	0	0	0	0	0	0	0	NPFFR2	Q9Y5X5-3	V151A	698625	Benign	not provided	-	-
Q6W5P4_N107I	0	0	0	0	0	0	0	0	0	0	0	0	0	0	0	0	0	NPSR1	Q6W5P4	N107I	17231	risk factor	Asthma-related traits, susceptibility to, 2	note="N -> I (increases cell surface expression and NPS-; ependent calcium mobilization; does not affect affinity; or NPS.; dbSNP:rs324981)"; evidence="ECO:0000269|PubMed:14702039,; CO:0000269|PubMed:15073379, ECO:0000269|PubMed:16790440,; CO:0000269|Ref.3, ECO:0000269|Ref.5"; id="VAR_023757"; 22;	VARIANT
Q6W5P4_S143G	0	0	0	0	0	0	0	0	0	0	0	0	0	0	0	0	0	NPSR1	Q6W5P4	S143G	700041	Benign	not provided	note="S -> G (in dbSNP:rs325465)"; evidence="ECO:0000269|Ref.5"; id="VAR_025104"; 97;	VARIANT
Q6W5P4-4_S143G	0	0	0	0	0	0	0	0	0	0	0	0	0	0	0	0	0	NPSR1	Q6W5P4-4	S143G	700041	Benign	not provided	-	-
Q6W5P4-4_N107I	0	0	0	0	0	0	0	0	0	0	0	0	0	0	0	0	0	NPSR1	Q6W5P4-4	N107I	17231	risk factor	Asthma-related traits, susceptibility to, 2	-	-
Q6W5P4-3_N107I	0	0	0	0	0	0	0	0	0	0	0	0	0	0	0	0	0	NPSR1	Q6W5P4-3	N107I	17231	risk factor	Asthma-related traits, susceptibility to, 2	-	-
Q6W5P4-3_S143G	0	0	0	0	0	0	0	0	0	0	0	0	0	0	0	0	0	NPSR1	Q6W5P4-3	S143G	700041	Benign	not provided	-	-
Q6W5P4-6_Q108R	0	0	0	0	0	0	0	0	0	0	0	0	0	0	0	0	0	NPSR1	Q6W5P4-6	Q108R	700041	Benign	not provided	-	-
Q6W5P4-8_N107I	0	0	0	0	0	0	0	0	0	0	0	0	0	0	0	0	0	NPSR1	Q6W5P4-8	N107I	17231	risk factor	Asthma-related traits, susceptibility to, 2	-	-
Q6W5P4-7_N107I	0	0	0	0	0	0	0	0	0	0	0	0	0	0	0	0	0	NPSR1	Q6W5P4-7	N107I	17231	risk factor	Asthma-related traits, susceptibility to, 2	-	-
Q6W5P4-5_N96I	0	0	0	0	0	0	0	0	0	0	0	0	0	0	0	0	0	NPSR1	Q6W5P4-5	N96I	17231	risk factor	Asthma-related traits, susceptibility to, 2	-	-
Q6W5P4-5_S132G	0	0	0	0	0	0	0	0	0	0	0	0	0	0	0	0	0	NPSR1	Q6W5P4-5	S132G	700041	Benign	not provided	-	-
P25929_K374T	-1	0	0	0	0	0	0	0	0	0	0	0	0	0	0	0	0	NPY1R	P25929	K374T	698417	Benign	not provided	note="K -> T (in dbSNP:rs5578)"; id="VAR_014681"; 6;	VARIANT
P49146_Y22H	0	0	0	0	0	0	0	0	0	0	0	0	0	0	0	0	0	NPY2R	P49146	Y22H	734497	Likely benign	not provided	-	-
P49146_A172T	0	0	0	0	0	0	0	0	0	0	0	0	0	0	0	0	0	NPY2R	P49146	A172T	698402	Benign	not provided	-	-
P49146_R345Q	0	0	0	0	0	0	0	0	0	0	0	0	0	0	0	0	0	NPY2R	P49146	R345Q	720805	Likely benign	not provided	-	-
P50391_R240C	0	0	0	0	0	0	0	0	0	0	0	0	0	0	0	0	0	NPY4R	P50391	R240C	701350	Benign	not provided	note="R -> C (in dbSNP:rs3824733)"; evidence="ECO:0000269|Ref.6"; id="VAR_030338";	VARIANT
P50391_A99S	0	0	0	0	0	0	0	0	0	0	0	0	0	0	0	0	0	NPY4R	P50391	A99S	701353	Benign	not provided	note="A -> S (in dbSNP:rs2229967)"; evidence="ECO:0000269|PubMed:15489334,; CO:0000269|PubMed:8643460, ECO:0000269|Ref.4"; id="VAR_030337"; 40;	VARIANT
Q15761_E306K	0	0	0	0	0	0	0	0	0	0	0	0	0	0	0	0	0	NPY5R	Q15761	E306K	734512	Likely benign	not provided	-	-
P30989_R388C	0	0	0	0	0	0	0	0	0	0	0	0	0	0	0	0	0	NTSR1	P30989	R388C	705606	Benign	not provided	-	-
P30989_Q275H	0	0	0	0	0	0	0	0	0	0	0	0	0	0	0	0	0	NTSR1	P30989	Q275H	705603	Benign	not provided	note="Q -> H (in dbSNP:rs35373650)"; id="VAR_049424"; 04;	VARIANT
P30989_Y339C	0	0	0	0	0	0	0	0	0	0	0	0	0	0	0	0	0	NTSR1	P30989	Y339C	705605	Benign	not provided	-	-
P30989_T58I	0	0	0	0	0	0	0	0	0	0	0	0	0	0	0	0	0	NTSR1	P30989	T58I	728789	Benign	not provided	-	-
P30989_A72V	0	0	0	0	0	0	0	0	0	0	0	0	0	0	0	0	0	NTSR1	P30989	A72V	728790	Benign	not provided	note="A -> V (in dbSNP:rs11698783)"; id="VAR_059328"; 75;	VARIANT
P30989_F341L	0	0	0	0	0	0	0	0	0	0	0	0	0	0	0	0	0	NTSR1	P30989	F341L	728791	Benign	not provided	-	-
O95665_R282K	0	0	0	0	0	0	0	0	0	0	0	0	0	0	0	0	0	NTSR2	O95665	R282K	707683	Benign	not provided	note="R -> K (in dbSNP:rs34764121)"; id="VAR_061225"; 09..134;	VARIANT
O95665_R253S	0	0	0	0	0	0	0	0	0	0	0	0	0	0	0	0	0	NTSR2	O95665	R253S	746745	Likely benign	not provided	-	-
P04000_R85C	0	0	0	0	0	0	0	0	0	0	0	0	0	0	0	0	0	OPN1LW	P04000	R85C	411183	Uncertain significance	not provided	-	-
P04000_I178V	0	0	0	0	0	0	0	0	0	0	0	0	0	0	0	0	0	OPN1LW	P04000	I178V	390572	Benign	not specified	-	-
P04000_G338E	0	0	0	0	0	0	0	0	0	0	0	0	0	0	0	0	0	OPN1LW	P04000	G338E	25545	Pathogenic	Protan defect	note="G -> E (in CBP; dbSNP:rs104894913)"; evidence="ECO:0000269|PubMed:12051694"; id="VAR_064054";	VARIANT
P04000_S180A	0	0	0	0	0	0	0	0	0	0	0	0	0	0	0	0	0	OPN1LW	P04000	S180A	25543	Benign	RED CONE POLYMORPHISM	note="S -> A (in 38% of the population; dbSNP:rs949431)"; evidence="ECO:0000269|PubMed:1557123"; id="VAR_004842"; 03;	VARIANT
P04000_C203R	0	0	0	0	0	0	0	0	0	0	0	0	0	0	0	0	0	OPN1LW	P04000	C203R	25544	Pathogenic	Cone monochromatism|not provided	note="C -> R (in BCM; dbSNP:rs121434621)"; evidence="ECO:0000269|PubMed:8213841,; CO:0000269|PubMed:8666378"; id="VAR_009298"; 30;	VARIANT
P03999_I15L	0	0	0	0	0	0	0	0	0	0	0	0	0	0	0	0	0	OPN1SW	P03999	I15L	832980	Uncertain significance	not provided	-	-
P03999_G79R	0	0	0	0	0	0	0	0	0	0	0	0	0	0	0	0	0	OPN1SW	P03999	G79R	15101	Uncertain significance	Tritanopia|not provided	note="G -> R (in CBT; dbSNP:rs104894031)"; evidence="ECO:0000269|PubMed:1531728"; id="VAR_004838"; 90;	VARIANT
P03999_R196H	0	0	0	0	0	0	0	0	0	0	0	0	0	0	0	0	0	OPN1SW	P03999	R196H	832976	Uncertain significance	not provided	-	-
P03999_S214P	0	0	0	0	0	0	0	0	0	0	0	0	0	0	0	0	0	OPN1SW	P03999	S214P	15102	Pathogenic	Tritanopia	note="S -> P (in CBT; dbSNP:rs104894032)"; evidence="ECO:0000269|PubMed:1531728"; id="VAR_004839"; 64;	VARIANT
P03999_L227V	0	0	0	0	0	0	0	0	0	0	0	0	0	0	0	0	0	OPN1SW	P03999	L227V	832975	Uncertain significance	not provided	-	-
P03999_A269T	0	0	0	0	0	0	0	0	0	0	0	0	0	0	0	0	0	OPN1SW	P03999	A269T	832971	Uncertain significance	not provided	-	-
P03999_I314T	0	0	0	0	0	0	0	0	0	0	0	0	0	0	0	0	0	OPN1SW	P03999	I314T	832970	Uncertain significance	not provided	-	-
P03999_R104H	0	0	0	0	0	0	0	0	0	0	0	0	0	0	0	0	0	OPN1SW	P03999	R104H	735942	Likely benign	not provided	-	-
P03999_R174W	0	0	0	0	0	0	0	0	0	0	0	0	0	0	0	0	0	OPN1SW	P03999	R174W	832977	Uncertain significance	not provided	-	-
P03999_F258L	0	0	0	0	0	0	0	0	0	0	0	0	0	0	0	0	0	OPN1SW	P03999	F258L	832972	Uncertain significance	not provided	-	-
P03999_L56P	0	0	0	0	0	0	0	0	0	0	0	0	0	0	0	0	0	OPN1SW	P03999	L56P	832978	Uncertain significance	not provided	-	-
P03999_M254I	0	0	0	0	0	0	0	0	0	0	0	0	0	0	0	0	0	OPN1SW	P03999	M254I	832973	Uncertain significance	not provided	-	-
P03999_P264S	0	0	0	0	0	0	0	0	0	0	0	0	0	0	0	0	0	OPN1SW	P03999	P264S	15103	Pathogenic	Tritanopia	note="P -> S (in CBT; dbSNP:rs104894033)"; evidence="ECO:0000269|PubMed:1386496, ECO:0000269|Ref.3"; id="VAR_004840"; 08..310;	VARIANT
P03999_T329A	0	0	0	0	0	0	0	0	0	0	0	0	0	0	0	0	0	OPN1SW	P03999	T329A	832969	Uncertain significance	not provided	-	-
Q9UHM6_G444D	0	0	0	0	0	0	0	0	0	0	0	0	0	0	0	0	0	OPN4	Q9UHM6	G444D	712494	Benign	not provided	note="G -> D (in dbSNP:rs12262894)"; id="VAR_029775";	VARIANT
Q9UHM6-2_G455D	0	0	0	0	0	0	0	0	0	0	0	0	0	0	0	0	0	OPN4	Q9UHM6-2	G455D	712494	Benign	not provided	-	-
P41145_K200E	0	0	0	0	0	0	0	0	0	0	0	0	0	0	0	0	0	OPRK1	P41145	K200E	736708	Benign	not provided	-	-
P41145_D374N	0	0	0	0	0	0	0	0	0	0	0	0	0	0	0	0	0	OPRK1	P41145	D374N	711578	Benign	not provided	note="D -> N (in dbSNP:rs9282808)"; id="VAR_028067"; ;	VARIANT
P41145-2_D285N	0	0	0	0	0	0	0	0	0	0	0	0	0	0	0	0	0	OPRK1	P41145-2	D285N	711578	Benign	not provided	-	-
P41145-2_K111E	0	0	0	0	0	0	0	0	0	0	0	0	0	0	0	0	0	OPRK1	P41145-2	K111E	736708	Benign	not provided	-	-
P35372_S3G	0	0	0	0	0	0	0	0	0	0	0	0	0	0	0	0	0	OPRM1	P35372	S3G	816717	drug response	Tramadol response	-	-
P35372_A75V	0	0	0	0	0	0	0	0	0	0	0	0	0	0	0	0	0	OPRM1	P35372	A75V	816729	drug response	Tramadol response	-	-
P35372_V175I	0	0	0	0	0	0	0	0	0	0	0	0	0	0	0	0	0	OPRM1	P35372	V175I	816814	drug response	Tramadol response	-	-
P35372_K176N	0	0	0	0	0	0	0	0	0	0	0	0	0	0	0	0	0	OPRM1	P35372	K176N	816815	drug response	Tramadol response	-	-
P35372_C192F	0	0	0	0	0	0	0	0	0	0	0	0	0	0	0	0	0	OPRM1	P35372	C192F	816819	drug response	Tramadol response	-	-
P35372_C253G	0	0	0	0	0	0	0	0	0	0	0	0	0	0	0	0	0	OPRM1	P35372	C253G	816849	drug response	Tramadol response	-	-
P35372_T385N	0	0	0	0	0	0	0	0	0	0	0	0	0	0	0	0	0	OPRM1	P35372	T385N	816865	drug response	Tramadol response	-	-
P35372_A18V	0	0	0	0	0	0	0	0	0	0	0	0	0	0	0	0	0	OPRM1	P35372	A18V	816719	drug response	Tramadol response	-	-
P35372_A25E	0	0	0	0	0	0	0	0	0	0	0	0	0	0	0	0	0	OPRM1	P35372	A25E	816720	drug response	Tramadol response	-	-
P35372_N40D	0	0	0	0	0	0	0	0	0	0	0	0	0	0	0	0	0	OPRM1	P35372	N40D	24577	drug response	Opioid dependence 1|naloxone response - Efficacy|ethanol response - Toxicity/ADR|alfentanil response - Dosage, Efficacy, Metabolism/PK|buprenorphine response - Dosage, Efficacy, Metabolism/PK|Drugs used in opioid dependence response - Dosage, Efficacy, Metabolism/PK|fentanyl response - Dosage, Efficacy, Metabolism/PK|heroin response - Dosage, Efficacy, Metabolism/PK|morphine response - Dosage, Ef…	note="N -> D (in dbSNP:rs1799971)"; evidence="ECO:0000269|PubMed:7957926,; CO:0000269|PubMed:9399694, ECO:0000269|PubMed:9689128,; CO:0000269|Ref.13"; id="VAR_009524"; 3;	VARIANT
P35372_P61L	0	0	0	0	0	0	0	0	0	0	0	0	0	0	0	0	0	OPRM1	P35372	P61L	816723	drug response	Tramadol response	-	-
P35372_P65S	0	0	0	0	0	0	0	0	0	0	0	0	0	0	0	0	0	OPRM1	P35372	P65S	816724	drug response	Tramadol response	-	-
P35372_A75P	0	0	0	0	0	0	0	0	0	0	0	0	0	0	0	0	0	OPRM1	P35372	A75P	816728	drug response	Tramadol response	-	-
P35372_Y130N	0	0	0	0	0	0	0	0	0	0	0	0	0	0	0	0	0	OPRM1	P35372	Y130N	816810	drug response	Tramadol response	-	-
P35372_L131R	0	0	0	0	0	0	0	0	0	0	0	0	0	0	0	0	0	OPRM1	P35372	L131R	816811	drug response	Tramadol response	-	-
P35372_I169S	0	0	0	0	0	0	0	0	0	0	0	0	0	0	0	0	0	OPRM1	P35372	I169S	816813	drug response	Tramadol response	-	-
P35372_A177T	0	0	0	0	0	0	0	0	0	0	0	0	0	0	0	0	0	OPRM1	P35372	A177T	816816	drug response	Tramadol response	-	-
P35372_L202F	0	0	0	0	0	0	0	0	0	0	0	0	0	0	0	0	0	OPRM1	P35372	L202F	816822	drug response	Tramadol response	-	-
P35372_P246S	0	0	0	0	0	0	0	0	0	0	0	0	0	0	0	0	0	OPRM1	P35372	P246S	816844	drug response	Tramadol response	-	-
P35372_V247M	0	0	0	0	0	0	0	0	0	0	0	0	0	0	0	0	0	OPRM1	P35372	V247M	816845	drug response	Tramadol response	-	-
P35372_L248F	0	0	0	0	0	0	0	0	0	0	0	0	0	0	0	0	0	OPRM1	P35372	L248F	816846	drug response	Tramadol response	-	-
P35372_V252G	0	0	0	0	0	0	0	0	0	0	0	0	0	0	0	0	0	OPRM1	P35372	V252G	816848	drug response	Tramadol response	-	-
P35372_W320R	0	0	0	0	0	0	0	0	0	0	0	0	0	0	0	0	0	OPRM1	P35372	W320R	816857	drug response	Tramadol response	-	-
P35372_T378M	0	0	0	0	0	0	0	0	0	0	0	0	0	0	0	0	0	OPRM1	P35372	T378M	816862	drug response	Tramadol response	-	-
P35372_R384G	0	0	0	0	0	0	0	0	0	0	0	0	0	0	0	0	0	OPRM1	P35372	R384G	816864	drug response	Tramadol response	-	-
P35372_H387N	0	0	0	0	0	0	0	0	0	0	0	0	0	0	0	0	0	OPRM1	P35372	H387N	816866	drug response	Tramadol response	-	-
P35372_P65L	0	0	0	0	0	0	0	0	0	0	0	0	0	0	0	0	0	OPRM1	P35372	P65L	816725	drug response	Tramadol response	-	-
P35372_T72M	0	0	0	0	0	0	0	0	0	0	0	0	0	0	0	0	0	OPRM1	P35372	T72M	816727	drug response	Tramadol response	-	-
P35372_S147C	0	0	0	0	0	0	0	0	0	0	0	0	0	0	0	0	0	OPRM1	P35372	S147C	246999	Benign	not specified|Tramadol response	note="S -> C (in dbSNP:rs17174794)"; evidence="ECO:0000269|PubMed:9399694, ECO:0000269|Ref.13"; id="VAR_009526"; 52;	VARIANT
P35372_A199V	0	0	0	0	0	0	0	0	0	0	0	0	0	0	0	0	0	OPRM1	P35372	A199V	816821	drug response	Tramadol response	-	-
P35372_T210I	0	0	0	0	0	0	0	0	0	0	0	0	0	0	0	0	0	OPRM1	P35372	T210I	816823	drug response	Tramadol response	-	-
P35372_V252M	0	0	0	0	0	0	0	0	0	0	0	0	0	0	0	0	0	OPRM1	P35372	V252M	816847	drug response	Tramadol response	-	-
P35372_Y254N	0	0	0	0	0	0	0	0	0	0	0	0	0	0	0	0	0	OPRM1	P35372	Y254N	816850	drug response	Tramadol response	-	-
P35372_L256R	0	0	0	0	0	0	0	0	0	0	0	0	0	0	0	0	0	OPRM1	P35372	L256R	816852	drug response	Tramadol response	-	-
P35372_S270F	0	0	0	0	0	0	0	0	0	0	0	0	0	0	0	0	0	OPRM1	P35372	S270F	816854	drug response	Tramadol response	-	-
P35372_A289D	0	0	0	0	0	0	0	0	0	0	0	0	0	0	0	0	0	OPRM1	P35372	A289D	816856	drug response	Tramadol response	-	-
P35372-3_S3G	0	0	0	0	0	0	0	0	0	0	0	0	0	0	0	0	0	OPRM1	P35372-3	S3G	816717	drug response	Tramadol response	-	-
P35372-3_A18V	0	0	0	0	0	0	0	0	0	0	0	0	0	0	0	0	0	OPRM1	P35372-3	A18V	816719	drug response	Tramadol response	-	-
P35372-3_P65L	0	0	0	0	0	0	0	0	0	0	0	0	0	0	0	0	0	OPRM1	P35372-3	P65L	816725	drug response	Tramadol response	-	-
P35372-3_A75V	0	0	0	0	0	0	0	0	0	0	0	0	0	0	0	0	0	OPRM1	P35372-3	A75V	816729	drug response	Tramadol response	-	-
P35372-3_Y130N	0	0	0	0	0	0	0	0	0	0	0	0	0	0	0	0	0	OPRM1	P35372-3	Y130N	816810	drug response	Tramadol response	-	-
P35372-3_I169S	0	0	0	0	0	0	0	0	0	0	0	0	0	0	0	0	0	OPRM1	P35372-3	I169S	816813	drug response	Tramadol response	-	-
P35372-3_V175I	0	0	0	0	0	0	0	0	0	0	0	0	0	0	0	0	0	OPRM1	P35372-3	V175I	816814	drug response	Tramadol response	-	-
P35372-3_A177T	0	0	0	0	0	0	0	0	0	0	0	0	0	0	0	0	0	OPRM1	P35372-3	A177T	816816	drug response	Tramadol response	-	-
P35372-3_C192F	0	0	0	0	0	0	0	0	0	0	0	0	0	0	0	0	0	OPRM1	P35372-3	C192F	816819	drug response	Tramadol response	-	-
P35372-3_A199V	0	0	0	0	0	0	0	0	0	0	0	0	0	0	0	0	0	OPRM1	P35372-3	A199V	816821	drug response	Tramadol response	-	-
P35372-3_P246S	0	0	0	0	0	0	0	0	0	0	0	0	1	0	0	0	0	OPRM1	P35372-3	P246S	816844	drug response	Tramadol response	-	-
P35372-3_C253G	0	0	0	0	0	0	0	0	0	0	0	0	1	0	0	0	0	OPRM1	P35372-3	C253G	816849	drug response	Tramadol response	-	-
P35372-3_L256R	0	0	0	0	0	0	0	0	0	0	0	0	0	0	0	0	0	OPRM1	P35372-3	L256R	816852	drug response	Tramadol response	-	-
P35372-3_A289D	0	0	0	0	0	0	0	0	0	0	0	0	0	0	0	0	0	OPRM1	P35372-3	A289D	816856	drug response	Tramadol response	-	-
P35372-3_W320R	0	0	0	0	0	0	0	0	0	0	0	0	0	0	0	0	0	OPRM1	P35372-3	W320R	816857	drug response	Tramadol response	-	-
P35372-3_R384G	0	0	0	0	0	0	0	0	0	0	0	0	1	0	0	0	0	OPRM1	P35372-3	R384G	816864	drug response	Tramadol response	-	-
P35372-3_T385N	0	0	0	0	0	0	0	0	0	0	0	0	0	0	0	0	0	OPRM1	P35372-3	T385N	816865	drug response	Tramadol response	-	-
P35372-3_H387N	0	0	0	0	0	0	0	0	0	0	0	0	0	0	0	0	0	OPRM1	P35372-3	H387N	816866	drug response	Tramadol response	-	-
P35372-3_C404Y	0	0	0	0	0	0	0	0	0	0	0	0	1	0	0	0	0	OPRM1	P35372-3	C404Y	816927	drug response	Tramadol response	-	-
P35372-3_A25E	0	0	0	0	0	0	0	0	0	0	0	0	0	0	0	0	0	OPRM1	P35372-3	A25E	816720	drug response	Tramadol response	-	-
P35372-3_N40D	0	0	0	0	0	0	0	0	0	0	0	0	1	0	0	0	0	OPRM1	P35372-3	N40D	24577	drug response	Opioid dependence 1|naloxone response - Efficacy|ethanol response - Toxicity/ADR|alfentanil response - Dosage, Efficacy, Metabolism/PK|buprenorphine response - Dosage, Efficacy, Metabolism/PK|Drugs used in opioid dependence response - Dosage, Efficacy, Metabolism/PK|fentanyl response - Dosage, Efficacy, Metabolism/PK|heroin response - Dosage, Efficacy, Metabolism/PK|morphine response - Dosage, Ef…	-	-
P35372-3_P65S	0	0	0	0	0	0	0	0	0	0	0	0	0	0	0	0	0	OPRM1	P35372-3	P65S	816724	drug response	Tramadol response	-	-
P35372-3_T72M	0	0	0	0	0	0	0	0	0	0	0	0	0	0	0	0	0	OPRM1	P35372-3	T72M	816727	drug response	Tramadol response	-	-
P35372-3_S147C	0	0	0	0	0	0	0	0	0	0	0	0	0	0	0	0	0	OPRM1	P35372-3	S147C	246999	Benign	not specified|Tramadol response	-	-
P35372-3_K176N	0	0	0	0	0	0	0	0	0	0	0	0	1	0	0	0	0	OPRM1	P35372-3	K176N	816815	drug response	Tramadol response	-	-
P35372-3_L202F	0	0	0	0	0	0	0	0	0	0	0	0	0	0	0	0	0	OPRM1	P35372-3	L202F	816822	drug response	Tramadol response	-	-
P35372-3_T210I	0	0	0	0	0	0	0	0	0	0	0	0	0	0	0	0	0	OPRM1	P35372-3	T210I	816823	drug response	Tramadol response	-	-
P35372-3_V252G	0	0	0	0	0	0	0	0	0	0	0	0	0	0	0	0	0	OPRM1	P35372-3	V252G	816848	drug response	Tramadol response	-	-
P35372-3_V252M	0	0	0	0	0	0	0	0	0	0	0	0	0	0	0	0	0	OPRM1	P35372-3	V252M	816847	drug response	Tramadol response	-	-
P35372-3_S270F	0	0	0	0	0	0	0	0	0	0	0	0	0	0	0	0	0	OPRM1	P35372-3	S270F	816854	drug response	Tramadol response	-	-
P35372-3_T378M	0	0	0	0	0	0	0	0	0	0	0	0	0	0	0	0	0	OPRM1	P35372-3	T378M	816862	drug response	Tramadol response	-	-
P35372-3_E401K	0	0	0	0	0	0	0	0	0	0	0	0	0	0	0	0	0	OPRM1	P35372-3	E401K	816924	drug response	Tramadol response	-	-
P35372-3_Q402H	0	0	0	0	0	0	0	0	0	0	0	0	0	0	0	0	0	OPRM1	P35372-3	Q402H	816925	drug response	Tramadol response	-	-
P35372-3_V407M	0	0	0	0	0	0	0	0	0	0	0	0	0	0	0	0	0	OPRM1	P35372-3	V407M	816928	drug response	Tramadol response	-	-
P35372-3_Y408H	0	0	0	0	0	0	0	0	0	0	0	0	0	0	0	0	0	OPRM1	P35372-3	Y408H	816929	drug response	Tramadol response	-	-
P35372-3_R431C	0	0	0	0	0	0	0	0	0	0	0	0	1	0	0	0	0	OPRM1	P35372-3	R431C	816932	drug response	Tramadol response	-	-
P35372-3_P61L	0	0	0	0	0	0	0	0	0	0	0	0	0	0	0	0	0	OPRM1	P35372-3	P61L	816723	drug response	Tramadol response	-	-
P35372-3_A75P	0	0	0	0	0	0	0	0	0	0	0	0	0	0	0	0	0	OPRM1	P35372-3	A75P	816728	drug response	Tramadol response	-	-
P35372-3_L131R	0	0	0	0	0	0	0	0	0	0	0	0	0	0	0	0	0	OPRM1	P35372-3	L131R	816811	drug response	Tramadol response	-	-
P35372-3_V247M	0	0	0	0	0	0	0	0	0	0	0	0	0	0	0	0	0	OPRM1	P35372-3	V247M	816845	drug response	Tramadol response	-	-
P35372-3_L248F	0	0	0	0	0	0	0	0	0	0	0	0	0	0	0	0	0	OPRM1	P35372-3	L248F	816846	drug response	Tramadol response	-	-
P35372-3_Y254N	0	0	0	0	0	0	0	0	0	0	0	0	0	0	0	0	0	OPRM1	P35372-3	Y254N	816850	drug response	Tramadol response	-	-
P35372-3_L425F	0	0	0	0	0	0	0	0	0	0	0	0	0	0	0	0	0	OPRM1	P35372-3	L425F	816931	drug response	Tramadol response	-	-
P35372-5_A18V	0	0	0	0	0	0	0	0	0	0	0	0	0	0	0	0	0	OPRM1	P35372-5	A18V	816719	drug response	Tramadol response	-	-
P35372-5_A25E	0	0	0	0	0	0	0	0	0	0	0	0	0	0	0	0	0	OPRM1	P35372-5	A25E	816720	drug response	Tramadol response	-	-
P35372-5_A75P	0	0	0	0	0	0	0	0	0	0	0	0	0	0	0	0	0	OPRM1	P35372-5	A75P	816728	drug response	Tramadol response	-	-
P35372-5_Y130N	0	0	0	0	0	0	0	0	0	0	0	0	0	0	0	0	0	OPRM1	P35372-5	Y130N	816810	drug response	Tramadol response	-	-
P35372-5_S147C	0	0	0	0	0	0	0	0	0	0	0	0	0	0	0	0	0	OPRM1	P35372-5	S147C	246999	Benign	not specified|Tramadol response	-	-
P35372-5_V175I	0	0	0	0	0	0	0	0	0	0	0	0	0	0	0	0	0	OPRM1	P35372-5	V175I	816814	drug response	Tramadol response	-	-
P35372-5_K176N	0	0	0	0	0	0	0	0	0	0	0	0	0	0	0	0	0	OPRM1	P35372-5	K176N	816815	drug response	Tramadol response	-	-
P35372-5_A177T	0	0	0	0	0	0	0	0	0	0	0	0	0	0	0	0	0	OPRM1	P35372-5	A177T	816816	drug response	Tramadol response	-	-
P35372-5_C192F	0	0	0	0	0	0	0	0	0	0	0	0	0	0	0	0	0	OPRM1	P35372-5	C192F	816819	drug response	Tramadol response	-	-
P35372-5_L248F	0	0	0	0	0	0	0	0	0	0	0	0	0	0	0	0	0	OPRM1	P35372-5	L248F	816846	drug response	Tramadol response	-	-
P35372-5_T378M	0	0	0	0	0	0	0	0	0	0	0	0	0	0	0	0	0	OPRM1	P35372-5	T378M	816862	drug response	Tramadol response	-	-
P35372-5_P65L	0	0	0	0	0	0	0	0	0	0	0	0	0	0	0	0	0	OPRM1	P35372-5	P65L	816725	drug response	Tramadol response	-	-
P35372-5_P65S	0	0	0	0	0	0	0	0	0	0	0	0	0	0	0	0	0	OPRM1	P35372-5	P65S	816724	drug response	Tramadol response	-	-
P35372-5_T72M	0	0	0	0	0	0	0	0	0	0	0	0	0	0	0	0	0	OPRM1	P35372-5	T72M	816727	drug response	Tramadol response	-	-
P35372-5_I169S	0	0	0	0	0	0	0	0	0	0	0	0	0	0	0	0	0	OPRM1	P35372-5	I169S	816813	drug response	Tramadol response	-	-
P35372-5_A199V	0	0	0	0	0	0	0	0	0	0	0	0	0	0	0	0	0	OPRM1	P35372-5	A199V	816821	drug response	Tramadol response	-	-
P35372-5_L202F	0	0	0	0	0	0	0	0	0	0	0	0	0	0	0	0	0	OPRM1	P35372-5	L202F	816822	drug response	Tramadol response	-	-
P35372-5_T210I	0	0	0	0	0	0	0	0	0	0	0	0	0	0	0	0	0	OPRM1	P35372-5	T210I	816823	drug response	Tramadol response	-	-
P35372-5_P246S	0	0	0	0	0	0	0	0	0	0	0	0	0	0	0	0	0	OPRM1	P35372-5	P246S	816844	drug response	Tramadol response	-	-
P35372-5_V247M	0	0	0	0	0	0	0	0	0	0	0	0	0	0	0	0	0	OPRM1	P35372-5	V247M	816845	drug response	Tramadol response	-	-
P35372-5_V252G	0	0	0	0	0	0	0	0	0	0	0	0	0	0	0	0	0	OPRM1	P35372-5	V252G	816848	drug response	Tramadol response	-	-
P35372-5_V252M	0	0	0	0	0	0	0	0	0	0	0	0	0	0	0	0	0	OPRM1	P35372-5	V252M	816847	drug response	Tramadol response	-	-
P35372-5_C253G	0	0	0	0	0	0	0	0	0	0	0	0	0	0	0	0	0	OPRM1	P35372-5	C253G	816849	drug response	Tramadol response	-	-
P35372-5_L256R	0	0	0	0	0	0	0	0	0	0	0	0	0	0	0	0	0	OPRM1	P35372-5	L256R	816852	drug response	Tramadol response	-	-
P35372-5_A289D	0	0	0	0	0	0	0	0	0	0	0	0	0	0	0	0	0	OPRM1	P35372-5	A289D	816856	drug response	Tramadol response	-	-
P35372-5_W320R	0	0	0	0	0	0	0	0	0	0	0	0	0	0	0	0	0	OPRM1	P35372-5	W320R	816857	drug response	Tramadol response	-	-
P35372-5_H387N	0	0	0	0	0	0	0	0	0	0	0	0	0	0	0	0	0	OPRM1	P35372-5	H387N	816866	drug response	Tramadol response	-	-
P35372-5_S3G	0	0	0	0	0	0	0	0	0	0	0	0	0	0	0	0	0	OPRM1	P35372-5	S3G	816717	drug response	Tramadol response	-	-
P35372-5_N40D	0	0	0	0	0	0	0	0	0	0	0	0	0	0	0	0	0	OPRM1	P35372-5	N40D	24577	drug response	Opioid dependence 1|naloxone response - Efficacy|ethanol response - Toxicity/ADR|alfentanil response - Dosage, Efficacy, Metabolism/PK|buprenorphine response - Dosage, Efficacy, Metabolism/PK|Drugs used in opioid dependence response - Dosage, Efficacy, Metabolism/PK|fentanyl response - Dosage, Efficacy, Metabolism/PK|heroin response - Dosage, Efficacy, Metabolism/PK|morphine response - Dosage, Ef…	-	-
P35372-5_P61L	0	0	0	0	0	0	0	0	0	0	0	0	0	0	0	0	0	OPRM1	P35372-5	P61L	816723	drug response	Tramadol response	-	-
P35372-5_A75V	0	0	0	0	0	0	0	0	0	0	0	0	0	0	0	0	0	OPRM1	P35372-5	A75V	816729	drug response	Tramadol response	-	-
P35372-5_L131R	0	0	0	0	0	0	0	0	0	0	0	0	0	0	0	0	0	OPRM1	P35372-5	L131R	816811	drug response	Tramadol response	-	-
P35372-5_Y254N	0	0	0	0	0	0	0	0	0	0	0	0	0	0	0	0	0	OPRM1	P35372-5	Y254N	816850	drug response	Tramadol response	-	-
P35372-5_S270F	0	0	0	0	0	0	0	0	0	0	0	0	0	0	0	0	0	OPRM1	P35372-5	S270F	816854	drug response	Tramadol response	-	-
P35372-5_R384G	0	0	0	0	0	0	0	0	0	0	0	0	0	0	0	0	0	OPRM1	P35372-5	R384G	816864	drug response	Tramadol response	-	-
P35372-5_T385N	0	0	0	0	0	0	0	0	0	0	0	0	0	0	0	0	0	OPRM1	P35372-5	T385N	816865	drug response	Tramadol response	-	-
P35372-4_A18V	0	0	0	0	0	0	0	0	0	0	0	0	0	0	0	0	0	OPRM1	P35372-4	A18V	816719	drug response	Tramadol response	-	-
P35372-4_A25E	0	0	0	0	0	0	0	0	0	0	0	0	0	0	0	0	0	OPRM1	P35372-4	A25E	816720	drug response	Tramadol response	-	-
P35372-4_T72M	0	0	0	0	0	0	0	0	0	0	0	0	0	0	0	0	0	OPRM1	P35372-4	T72M	816727	drug response	Tramadol response	-	-
P35372-4_A75P	0	0	0	0	0	0	0	0	0	0	0	0	0	0	0	0	0	OPRM1	P35372-4	A75P	816728	drug response	Tramadol response	-	-
P35372-4_L131R	0	0	0	0	0	0	0	0	0	0	0	0	0	0	0	0	0	OPRM1	P35372-4	L131R	816811	drug response	Tramadol response	-	-
P35372-4_S147C	0	0	0	0	0	0	0	0	0	0	0	0	0	0	0	0	0	OPRM1	P35372-4	S147C	246999	Benign	not specified|Tramadol response	-	-
P35372-4_I169S	0	0	0	0	0	0	0	0	0	0	0	0	0	0	0	0	0	OPRM1	P35372-4	I169S	816813	drug response	Tramadol response	-	-
P35372-4_A177T	0	0	0	0	0	0	0	0	0	0	0	0	0	0	0	0	0	OPRM1	P35372-4	A177T	816816	drug response	Tramadol response	-	-
P35372-4_C192F	0	0	0	0	0	0	0	0	0	0	0	0	0	0	0	0	0	OPRM1	P35372-4	C192F	816819	drug response	Tramadol response	-	-
P35372-4_T210I	0	0	0	0	0	0	0	0	0	0	0	0	0	0	0	0	0	OPRM1	P35372-4	T210I	816823	drug response	Tramadol response	-	-
P35372-4_P246S	0	0	0	0	0	0	0	0	0	0	0	0	0	0	0	0	0	OPRM1	P35372-4	P246S	816844	drug response	Tramadol response	-	-
P35372-4_V247M	0	0	0	0	0	0	0	0	0	0	0	0	0	0	0	0	0	OPRM1	P35372-4	V247M	816845	drug response	Tramadol response	-	-
P35372-4_V252M	0	0	0	0	0	0	0	0	0	0	0	0	0	0	0	0	0	OPRM1	P35372-4	V252M	816847	drug response	Tramadol response	-	-
P35372-4_Y254N	0	0	0	0	0	0	0	0	0	0	0	0	0	0	0	0	0	OPRM1	P35372-4	Y254N	816850	drug response	Tramadol response	-	-
P35372-4_L256R	0	0	0	0	0	0	0	0	0	0	0	0	0	0	0	0	0	OPRM1	P35372-4	L256R	816852	drug response	Tramadol response	-	-
P35372-4_S270F	0	0	0	0	0	0	0	0	0	0	0	0	0	0	0	0	0	OPRM1	P35372-4	S270F	816854	drug response	Tramadol response	-	-
P35372-4_W320R	0	0	0	0	0	0	0	0	0	0	0	0	0	0	0	0	0	OPRM1	P35372-4	W320R	816857	drug response	Tramadol response	-	-
P35372-4_T385N	0	0	0	0	0	0	0	0	0	0	0	0	0	0	0	0	0	OPRM1	P35372-4	T385N	816865	drug response	Tramadol response	-	-
P35372-4_H387N	0	0	0	0	0	0	0	0	0	0	0	0	0	0	0	0	0	OPRM1	P35372-4	H387N	816866	drug response	Tramadol response	-	-
P35372-4_P61L	0	0	0	0	0	0	0	0	0	0	0	0	0	0	0	0	0	OPRM1	P35372-4	P61L	816723	drug response	Tramadol response	-	-
P35372-4_P65L	0	0	0	0	0	0	0	0	0	0	0	0	0	0	0	0	0	OPRM1	P35372-4	P65L	816725	drug response	Tramadol response	-	-
P35372-4_P65S	0	0	0	0	0	0	0	0	0	0	0	0	0	0	0	0	0	OPRM1	P35372-4	P65S	816724	drug response	Tramadol response	-	-
P35372-4_V175I	0	0	0	0	0	0	0	0	0	0	0	0	0	0	0	0	0	OPRM1	P35372-4	V175I	816814	drug response	Tramadol response	-	-
P35372-4_K176N	0	0	0	0	0	0	0	0	0	0	0	0	0	0	0	0	0	OPRM1	P35372-4	K176N	816815	drug response	Tramadol response	-	-
P35372-4_A199V	0	0	0	0	0	0	0	0	0	0	0	0	0	0	0	0	0	OPRM1	P35372-4	A199V	816821	drug response	Tramadol response	-	-
P35372-4_L202F	0	0	0	0	0	0	0	0	0	0	0	0	0	0	0	0	0	OPRM1	P35372-4	L202F	816822	drug response	Tramadol response	-	-
P35372-4_L248F	0	0	0	0	0	0	0	0	0	0	0	0	0	0	0	0	0	OPRM1	P35372-4	L248F	816846	drug response	Tramadol response	-	-
P35372-4_V252G	0	0	0	0	0	0	0	0	0	0	0	0	0	0	0	0	0	OPRM1	P35372-4	V252G	816848	drug response	Tramadol response	-	-
P35372-4_C253G	0	0	0	0	0	0	0	0	0	0	0	0	0	0	0	0	0	OPRM1	P35372-4	C253G	816849	drug response	Tramadol response	-	-
P35372-4_A289D	0	0	0	0	0	0	0	0	0	0	0	0	0	0	0	0	0	OPRM1	P35372-4	A289D	816856	drug response	Tramadol response	-	-
P35372-4_T378M	0	0	0	0	0	0	0	0	0	0	0	0	0	0	0	0	0	OPRM1	P35372-4	T378M	816862	drug response	Tramadol response	-	-
P35372-4_A396V	0	0	0	0	0	0	0	0	0	0	0	0	0	0	0	0	0	OPRM1	P35372-4	A396V	816965	drug response	Tramadol response	-	-
P35372-4_S3G	0	0	0	0	0	0	0	0	0	0	0	0	0	0	0	0	0	OPRM1	P35372-4	S3G	816717	drug response	Tramadol response	-	-
P35372-4_N40D	0	0	0	0	0	0	0	0	0	0	0	0	0	0	0	0	0	OPRM1	P35372-4	N40D	24577	drug response	Opioid dependence 1|naloxone response - Efficacy|ethanol response - Toxicity/ADR|alfentanil response - Dosage, Efficacy, Metabolism/PK|buprenorphine response - Dosage, Efficacy, Metabolism/PK|Drugs used in opioid dependence response - Dosage, Efficacy, Metabolism/PK|fentanyl response - Dosage, Efficacy, Metabolism/PK|heroin response - Dosage, Efficacy, Metabolism/PK|morphine response - Dosage, Ef…	-	-
P35372-4_A75V	0	0	0	0	0	0	0	0	0	0	0	0	0	0	0	0	0	OPRM1	P35372-4	A75V	816729	drug response	Tramadol response	-	-
P35372-4_Y130N	0	0	0	0	0	0	0	0	0	0	0	0	0	0	0	0	0	OPRM1	P35372-4	Y130N	816810	drug response	Tramadol response	-	-
P35372-4_R384G	0	0	0	0	0	0	0	0	0	0	0	0	0	0	0	0	0	OPRM1	P35372-4	R384G	816864	drug response	Tramadol response	-	-
P35372-9_S3G	0	0	0	0	0	0	0	0	0	0	0	0	0	0	0	0	0	OPRM1	P35372-9	S3G	816717	drug response	Tramadol response	-	-
P35372-9_A18V	0	0	0	0	0	0	0	0	0	0	0	0	0	0	0	0	0	OPRM1	P35372-9	A18V	816719	drug response	Tramadol response	-	-
P35372-9_P61L	0	0	0	0	0	0	0	0	0	0	0	0	0	0	0	0	0	OPRM1	P35372-9	P61L	816723	drug response	Tramadol response	-	-
P35372-9_A75P	0	0	0	0	0	0	0	0	0	0	0	0	0	0	0	0	0	OPRM1	P35372-9	A75P	816728	drug response	Tramadol response	-	-
P35372-9_A199V	0	0	0	0	0	0	0	0	0	0	0	0	0	0	0	0	0	OPRM1	P35372-9	A199V	816821	drug response	Tramadol response	-	-
P35372-9_P246S	0	0	0	0	0	0	0	0	0	0	0	0	0	0	0	0	0	OPRM1	P35372-9	P246S	816844	drug response	Tramadol response	-	-
P35372-9_V252M	0	0	0	0	0	0	0	0	0	0	0	0	0	0	0	0	0	OPRM1	P35372-9	V252M	816847	drug response	Tramadol response	-	-
P35372-9_Y254N	0	0	0	0	0	0	0	0	0	0	0	0	0	0	0	0	0	OPRM1	P35372-9	Y254N	816850	drug response	Tramadol response	-	-
P35372-9_W320R	0	0	0	0	0	0	0	0	0	0	0	0	0	0	0	0	0	OPRM1	P35372-9	W320R	816857	drug response	Tramadol response	-	-
P35372-9_T378M	0	0	0	0	0	0	0	0	0	0	0	0	0	0	0	0	0	OPRM1	P35372-9	T378M	816862	drug response	Tramadol response	-	-
P35372-9_A25E	0	0	0	0	0	0	0	0	0	0	0	0	0	0	0	0	0	OPRM1	P35372-9	A25E	816720	drug response	Tramadol response	-	-
P35372-9_P65L	0	0	0	0	0	0	0	0	0	0	0	0	0	0	0	0	0	OPRM1	P35372-9	P65L	816725	drug response	Tramadol response	-	-
P35372-9_P65S	0	0	0	0	0	0	0	0	0	0	0	0	0	0	0	0	0	OPRM1	P35372-9	P65S	816724	drug response	Tramadol response	-	-
P35372-9_T72M	0	0	0	0	0	0	0	0	0	0	0	0	0	0	0	0	0	OPRM1	P35372-9	T72M	816727	drug response	Tramadol response	-	-
P35372-9_Y130N	0	0	0	0	0	0	0	0	0	0	0	0	0	0	0	0	0	OPRM1	P35372-9	Y130N	816810	drug response	Tramadol response	-	-
P35372-9_I169S	0	0	0	0	0	0	0	0	0	0	0	0	0	0	0	0	0	OPRM1	P35372-9	I169S	816813	drug response	Tramadol response	-	-
P35372-9_C192F	0	0	0	0	0	0	0	0	0	0	0	0	0	0	0	0	0	OPRM1	P35372-9	C192F	816819	drug response	Tramadol response	-	-
P35372-9_L202F	0	0	0	0	0	0	0	0	0	0	0	0	0	0	0	0	0	OPRM1	P35372-9	L202F	816822	drug response	Tramadol response	-	-
P35372-9_C253G	0	0	0	0	0	0	0	0	0	0	0	0	0	0	0	0	0	OPRM1	P35372-9	C253G	816849	drug response	Tramadol response	-	-
P35372-9_L256R	0	0	0	0	0	0	0	0	0	0	0	0	0	0	0	0	0	OPRM1	P35372-9	L256R	816852	drug response	Tramadol response	-	-
P35372-9_S270F	0	0	0	0	0	0	0	0	0	0	0	0	0	0	0	0	0	OPRM1	P35372-9	S270F	816854	drug response	Tramadol response	-	-
P35372-9_R384G	0	0	0	0	0	0	0	0	0	0	0	0	0	0	0	0	0	OPRM1	P35372-9	R384G	816864	drug response	Tramadol response	-	-
P35372-9_T385N	0	0	0	0	0	0	0	0	0	0	0	0	0	0	0	0	0	OPRM1	P35372-9	T385N	816865	drug response	Tramadol response	-	-
P35372-9_H387N	0	0	0	0	0	0	0	0	0	0	0	0	0	0	0	0	0	OPRM1	P35372-9	H387N	816866	drug response	Tramadol response	-	-
P35372-9_E398D	0	0	0	0	0	0	0	0	0	0	0	0	0	0	0	0	0	OPRM1	P35372-9	E398D	816954	drug response	Tramadol response	-	-
P35372-9_N40D	0	0	0	0	0	0	0	0	0	0	0	0	0	0	0	0	0	OPRM1	P35372-9	N40D	24577	drug response	Opioid dependence 1|naloxone response - Efficacy|ethanol response - Toxicity/ADR|alfentanil response - Dosage, Efficacy, Metabolism/PK|buprenorphine response - Dosage, Efficacy, Metabolism/PK|Drugs used in opioid dependence response - Dosage, Efficacy, Metabolism/PK|fentanyl response - Dosage, Efficacy, Metabolism/PK|heroin response - Dosage, Efficacy, Metabolism/PK|morphine response - Dosage, Ef…	-	-
P35372-9_A75V	0	0	0	0	0	0	0	0	0	0	0	0	0	0	0	0	0	OPRM1	P35372-9	A75V	816729	drug response	Tramadol response	-	-
P35372-9_L131R	0	0	0	0	0	0	0	0	0	0	0	0	0	0	0	0	0	OPRM1	P35372-9	L131R	816811	drug response	Tramadol response	-	-
P35372-9_S147C	0	0	0	0	0	0	0	0	0	0	0	0	0	0	0	0	0	OPRM1	P35372-9	S147C	246999	Benign	not specified|Tramadol response	-	-
P35372-9_V175I	0	0	0	0	0	0	0	0	0	0	0	0	0	0	0	0	0	OPRM1	P35372-9	V175I	816814	drug response	Tramadol response	-	-
P35372-9_K176N	0	0	0	0	0	0	0	0	0	0	0	0	0	0	0	0	0	OPRM1	P35372-9	K176N	816815	drug response	Tramadol response	-	-
P35372-9_A177T	0	0	0	0	0	0	0	0	0	0	0	0	0	0	0	0	0	OPRM1	P35372-9	A177T	816816	drug response	Tramadol response	-	-
P35372-9_T210I	0	0	0	0	0	0	0	0	0	0	0	0	0	0	0	0	0	OPRM1	P35372-9	T210I	816823	drug response	Tramadol response	-	-
P35372-9_V247M	0	0	0	0	0	0	0	0	0	0	0	0	0	0	0	0	0	OPRM1	P35372-9	V247M	816845	drug response	Tramadol response	-	-
P35372-9_L248F	0	0	0	0	0	0	0	0	0	0	0	0	0	0	0	0	0	OPRM1	P35372-9	L248F	816846	drug response	Tramadol response	-	-
P35372-9_V252G	0	0	0	0	0	0	0	0	0	0	0	0	0	0	0	0	0	OPRM1	P35372-9	V252G	816848	drug response	Tramadol response	-	-
P35372-9_A289D	0	0	0	0	0	0	0	0	0	0	0	0	0	0	0	0	0	OPRM1	P35372-9	A289D	816856	drug response	Tramadol response	-	-
P35372-9_K401Q	0	0	0	0	0	0	0	0	0	0	0	0	0	0	0	0	0	OPRM1	P35372-9	K401Q	816955	drug response	Tramadol response	-	-
P35372-2_A25E	0	0	0	0	0	0	0	0	0	0	0	0	0	0	0	0	0	OPRM1	P35372-2	A25E	816720	drug response	Tramadol response	-	-
P35372-2_N40D	0	0	0	0	0	0	0	0	0	0	0	0	0	0	0	0	0	OPRM1	P35372-2	N40D	24577	drug response	Opioid dependence 1|naloxone response - Efficacy|ethanol response - Toxicity/ADR|alfentanil response - Dosage, Efficacy, Metabolism/PK|buprenorphine response - Dosage, Efficacy, Metabolism/PK|Drugs used in opioid dependence response - Dosage, Efficacy, Metabolism/PK|fentanyl response - Dosage, Efficacy, Metabolism/PK|heroin response - Dosage, Efficacy, Metabolism/PK|morphine response - Dosage, Ef…	-	-
P35372-2_P61L	0	0	0	0	0	0	0	0	0	0	0	0	0	0	0	0	0	OPRM1	P35372-2	P61L	816723	drug response	Tramadol response	-	-
P35372-2_P65L	0	0	0	0	0	0	0	0	0	0	0	0	0	0	0	0	0	OPRM1	P35372-2	P65L	816725	drug response	Tramadol response	-	-
P35372-2_P65S	0	0	0	0	0	0	0	0	0	0	0	0	0	0	0	0	0	OPRM1	P35372-2	P65S	816724	drug response	Tramadol response	-	-
P35372-2_A75P	0	0	0	0	0	0	0	0	0	0	0	0	0	0	0	0	0	OPRM1	P35372-2	A75P	816728	drug response	Tramadol response	-	-
P35372-2_L131R	0	0	0	0	0	0	0	0	0	0	0	0	0	0	0	0	0	OPRM1	P35372-2	L131R	816811	drug response	Tramadol response	-	-
P35372-2_K176N	0	0	0	0	0	0	0	0	0	0	0	0	0	0	0	0	0	OPRM1	P35372-2	K176N	816815	drug response	Tramadol response	-	-
P35372-2_T210I	0	0	0	0	0	0	0	0	0	0	0	0	0	0	0	0	0	OPRM1	P35372-2	T210I	816823	drug response	Tramadol response	-	-
P35372-2_V247M	0	0	0	0	0	0	0	0	0	0	0	0	0	0	0	0	0	OPRM1	P35372-2	V247M	816845	drug response	Tramadol response	-	-
P35372-2_Y254N	0	0	0	0	0	0	0	0	0	0	0	0	0	0	0	0	0	OPRM1	P35372-2	Y254N	816850	drug response	Tramadol response	-	-
P35372-2_A289D	0	0	0	0	0	0	0	0	0	0	0	0	0	0	0	0	0	OPRM1	P35372-2	A289D	816856	drug response	Tramadol response	-	-
P35372-2_T378M	0	0	0	0	0	0	0	0	0	0	0	0	0	0	0	0	0	OPRM1	P35372-2	T378M	816862	drug response	Tramadol response	-	-
P35372-2_R384G	0	0	0	0	0	0	0	0	0	0	0	0	0	0	0	0	0	OPRM1	P35372-2	R384G	816864	drug response	Tramadol response	-	-
P35372-2_T385N	0	0	0	0	0	0	0	0	0	0	0	0	0	0	0	0	0	OPRM1	P35372-2	T385N	816865	drug response	Tramadol response	-	-
P35372-2_S391R	0	0	0	0	0	0	0	0	0	0	0	0	0	0	0	0	0	OPRM1	P35372-2	S391R	816868	drug response	Tramadol response	-	-
P35372-2_A18V	0	0	0	0	0	0	0	0	0	0	0	0	0	0	0	0	0	OPRM1	P35372-2	A18V	816719	drug response	Tramadol response	-	-
P35372-2_T72M	0	0	0	0	0	0	0	0	0	0	0	0	0	0	0	0	0	OPRM1	P35372-2	T72M	816727	drug response	Tramadol response	-	-
P35372-2_A75V	0	0	0	0	0	0	0	0	0	0	0	0	0	0	0	0	0	OPRM1	P35372-2	A75V	816729	drug response	Tramadol response	-	-
P35372-2_Y130N	0	0	0	0	0	0	0	0	0	0	0	0	0	0	0	0	0	OPRM1	P35372-2	Y130N	816810	drug response	Tramadol response	-	-
P35372-2_I169S	0	0	0	0	0	0	0	0	0	0	0	0	0	0	0	0	0	OPRM1	P35372-2	I169S	816813	drug response	Tramadol response	-	-
P35372-2_V175I	0	0	0	0	0	0	0	0	0	0	0	0	0	0	0	0	0	OPRM1	P35372-2	V175I	816814	drug response	Tramadol response	-	-
P35372-2_A177T	0	0	0	0	0	0	0	0	0	0	0	0	0	0	0	0	0	OPRM1	P35372-2	A177T	816816	drug response	Tramadol response	-	-
P35372-2_P246S	0	0	0	0	0	0	0	0	0	0	0	0	0	0	0	0	0	OPRM1	P35372-2	P246S	816844	drug response	Tramadol response	-	-
P35372-2_L248F	0	0	0	0	0	0	0	0	0	0	0	0	0	0	0	0	0	OPRM1	P35372-2	L248F	816846	drug response	Tramadol response	-	-
P35372-2_V252M	0	0	0	0	0	0	0	0	0	0	0	0	0	0	0	0	0	OPRM1	P35372-2	V252M	816847	drug response	Tramadol response	-	-
P35372-2_L256R	0	0	0	0	0	0	0	0	0	0	0	0	0	0	0	0	0	OPRM1	P35372-2	L256R	816852	drug response	Tramadol response	-	-
P35372-2_W320R	0	0	0	0	0	0	0	0	0	0	0	0	0	0	0	0	0	OPRM1	P35372-2	W320R	816857	drug response	Tramadol response	-	-
P35372-2_S3G	0	0	0	0	0	0	0	0	0	0	0	0	0	0	0	0	0	OPRM1	P35372-2	S3G	816717	drug response	Tramadol response	-	-
P35372-2_S147C	0	0	0	0	0	0	0	0	0	0	0	0	0	0	0	0	0	OPRM1	P35372-2	S147C	246999	Benign	not specified|Tramadol response	-	-
P35372-2_C192F	0	0	0	0	0	0	0	0	0	0	0	0	0	0	0	0	0	OPRM1	P35372-2	C192F	816819	drug response	Tramadol response	-	-
P35372-2_A199V	0	0	0	0	0	0	0	0	0	0	0	0	0	0	0	0	0	OPRM1	P35372-2	A199V	816821	drug response	Tramadol response	-	-
P35372-2_L202F	0	0	0	0	0	0	0	0	0	0	0	0	0	0	0	0	0	OPRM1	P35372-2	L202F	816822	drug response	Tramadol response	-	-
P35372-2_V252G	0	0	0	0	0	0	0	0	0	0	0	0	0	0	0	0	0	OPRM1	P35372-2	V252G	816848	drug response	Tramadol response	-	-
P35372-2_C253G	0	0	0	0	0	0	0	0	0	0	0	0	0	0	0	0	0	OPRM1	P35372-2	C253G	816849	drug response	Tramadol response	-	-
P35372-2_S270F	0	0	0	0	0	0	0	0	0	0	0	0	0	0	0	0	0	OPRM1	P35372-2	S270F	816854	drug response	Tramadol response	-	-
P35372-2_H387N	0	0	0	0	0	0	0	0	0	0	0	0	0	0	0	0	0	OPRM1	P35372-2	H387N	816866	drug response	Tramadol response	-	-
P35372-10_W61R	0	0	0	0	0	0	0	0	0	0	0	0	0	0	0	0	0	OPRM1	P35372-10	W61R	816709	drug response	Tramadol response	-	-
P35372-10_A70E	0	0	0	0	0	0	0	0	0	0	0	0	0	0	0	0	0	OPRM1	P35372-10	A70E	816710	drug response	Tramadol response	-	-
P35372-10_A87V	0	0	0	0	0	0	0	0	0	0	0	0	0	0	0	0	0	OPRM1	P35372-10	A87V	816713	drug response	Tramadol response	-	-
P35372-10_S96G	0	0	0	0	0	0	0	0	0	0	0	0	0	0	0	0	0	OPRM1	P35372-10	S96G	816717	drug response	Tramadol response	-	-
P35372-10_Y223N	0	0	0	0	0	0	0	0	0	0	0	0	0	0	0	0	0	OPRM1	P35372-10	Y223N	816810	drug response	Tramadol response	-	-
P35372-10_L224R	0	0	0	0	0	0	0	0	0	0	0	0	0	0	0	0	0	OPRM1	P35372-10	L224R	816811	drug response	Tramadol response	-	-
P35372-10_S240C	0	0	0	0	0	0	0	0	0	0	0	0	0	0	0	0	0	OPRM1	P35372-10	S240C	246999	Benign	not specified|Tramadol response	-	-
P35372-10_V268I	0	0	0	0	0	0	0	0	0	0	0	0	0	0	0	0	0	OPRM1	P35372-10	V268I	816814	drug response	Tramadol response	-	-
P35372-10_C285F	0	0	0	0	0	0	0	0	0	0	0	0	0	0	0	0	0	OPRM1	P35372-10	C285F	816819	drug response	Tramadol response	-	-
P35372-10_A292V	0	0	0	0	0	0	0	0	0	0	0	0	0	0	0	0	0	OPRM1	P35372-10	A292V	816821	drug response	Tramadol response	-	-
P35372-10_V340M	0	0	0	0	0	0	0	0	0	0	0	0	0	0	0	0	0	OPRM1	P35372-10	V340M	816845	drug response	Tramadol response	-	-
P35372-10_L341F	0	0	0	0	0	0	0	0	0	0	0	0	0	0	0	0	0	OPRM1	P35372-10	L341F	816846	drug response	Tramadol response	-	-
P35372-10_V345M	0	0	0	0	0	0	0	0	0	0	0	0	0	0	0	0	0	OPRM1	P35372-10	V345M	816847	drug response	Tramadol response	-	-
P35372-10_V345G	0	0	0	0	0	0	0	0	0	0	0	0	0	0	0	0	0	OPRM1	P35372-10	V345G	816848	drug response	Tramadol response	-	-
P35372-10_L349R	0	0	0	0	0	0	0	0	0	0	0	0	0	0	0	0	0	OPRM1	P35372-10	L349R	816852	drug response	Tramadol response	-	-
P35372-10_A382D	0	0	0	0	0	0	0	0	0	0	0	0	0	0	0	0	0	OPRM1	P35372-10	A382D	816856	drug response	Tramadol response	-	-
P35372-10_E10K	0	0	0	0	0	0	0	0	0	0	0	0	0	0	0	0	0	OPRM1	P35372-10	E10K	816693	drug response	Tramadol response	-	-
P35372-10_T82I	0	0	0	0	0	0	0	0	0	0	0	0	0	0	0	0	0	OPRM1	P35372-10	T82I	816711	drug response	Tramadol response	-	-
P35372-10_P89L	0	0	0	0	0	0	0	0	0	0	0	0	0	0	0	0	0	OPRM1	P35372-10	P89L	816714	drug response	Tramadol response	-	-
P35372-10_T93N	0	0	0	0	0	0	0	0	0	0	0	0	0	0	0	0	0	OPRM1	P35372-10	T93N	816716	drug response	Tramadol response	-	-
P35372-10_A118E	0	0	0	0	0	0	0	0	0	0	0	0	0	0	0	0	0	OPRM1	P35372-10	A118E	816720	drug response	Tramadol response	-	-
P35372-10_N133D	0	0	0	0	0	0	0	0	0	0	0	0	0	0	0	0	0	OPRM1	P35372-10	N133D	24577	drug response	Opioid dependence 1|naloxone response - Efficacy|ethanol response - Toxicity/ADR|alfentanil response - Dosage, Efficacy, Metabolism/PK|buprenorphine response - Dosage, Efficacy, Metabolism/PK|Drugs used in opioid dependence response - Dosage, Efficacy, Metabolism/PK|fentanyl response - Dosage, Efficacy, Metabolism/PK|heroin response - Dosage, Efficacy, Metabolism/PK|morphine response - Dosage, Ef…	-	-
P35372-10_P154L	0	0	0	0	0	0	0	0	0	0	0	0	0	0	0	0	0	OPRM1	P35372-10	P154L	816723	drug response	Tramadol response	-	-
P35372-10_P158S	0	0	0	0	0	0	0	0	0	0	0	0	0	0	0	0	0	OPRM1	P35372-10	P158S	816724	drug response	Tramadol response	-	-
P35372-10_P158L	0	0	0	0	0	0	0	0	0	0	0	0	0	0	0	0	0	OPRM1	P35372-10	P158L	816725	drug response	Tramadol response	-	-
P35372-10_I262S	0	0	0	0	0	0	0	0	0	0	0	0	0	0	0	0	0	OPRM1	P35372-10	I262S	816813	drug response	Tramadol response	-	-
P35372-10_K269N	0	0	0	0	0	0	0	0	0	0	0	0	0	0	0	0	0	OPRM1	P35372-10	K269N	816815	drug response	Tramadol response	-	-
P35372-10_T303I	0	0	0	0	0	0	0	0	0	0	0	0	0	0	0	0	0	OPRM1	P35372-10	T303I	816823	drug response	Tramadol response	-	-
P35372-10_P339S	0	0	0	0	0	0	0	0	0	0	0	0	0	0	0	0	0	OPRM1	P35372-10	P339S	816844	drug response	Tramadol response	-	-
P35372-10_C346G	0	0	0	0	0	0	0	0	0	0	0	0	0	0	0	0	0	OPRM1	P35372-10	C346G	816849	drug response	Tramadol response	-	-
P35372-10_Y347N	0	0	0	0	0	0	0	0	0	0	0	0	0	0	0	0	0	OPRM1	P35372-10	Y347N	816850	drug response	Tramadol response	-	-
P35372-10_S363F	0	0	0	0	0	0	0	0	0	0	0	0	0	0	0	0	0	OPRM1	P35372-10	S363F	816854	drug response	Tramadol response	-	-
P35372-10_W413R	0	0	0	0	0	0	0	0	0	0	0	0	0	0	0	0	0	OPRM1	P35372-10	W413R	816857	drug response	Tramadol response	-	-
P35372-10_T471M	0	0	0	0	0	0	0	0	0	0	0	0	0	0	0	0	0	OPRM1	P35372-10	T471M	816862	drug response	Tramadol response	-	-
P35372-10_R477G	0	0	0	0	0	0	0	0	0	0	0	0	0	0	0	0	0	OPRM1	P35372-10	R477G	816864	drug response	Tramadol response	-	-
P35372-10_S35Y	0	0	0	0	0	0	0	0	0	0	0	0	0	0	0	0	0	OPRM1	P35372-10	S35Y	816694	drug response	Tramadol response	-	-
P35372-10_E59K	0	0	0	0	0	0	0	0	0	0	0	0	0	0	0	0	0	OPRM1	P35372-10	E59K	816707	drug response	Tramadol response	-	-
P35372-10_A111V	0	0	0	0	0	0	0	0	0	0	0	0	0	0	0	0	0	OPRM1	P35372-10	A111V	816719	drug response	Tramadol response	-	-
P35372-10_T165M	0	0	0	0	0	0	0	0	0	0	0	0	0	0	0	0	0	OPRM1	P35372-10	T165M	816727	drug response	Tramadol response	-	-
P35372-10_A168V	0	0	0	0	0	0	0	0	0	0	0	0	0	0	0	0	0	OPRM1	P35372-10	A168V	816729	drug response	Tramadol response	-	-
P35372-10_A168P	0	0	0	0	0	0	0	0	0	0	0	0	0	0	0	0	0	OPRM1	P35372-10	A168P	816728	drug response	Tramadol response	-	-
P35372-10_A270T	0	0	0	0	0	0	0	0	0	0	0	0	0	0	0	0	0	OPRM1	P35372-10	A270T	816816	drug response	Tramadol response	-	-
P35372-10_L295F	0	0	0	0	0	0	0	0	0	0	0	0	0	0	0	0	0	OPRM1	P35372-10	L295F	816822	drug response	Tramadol response	-	-
P35372-10_T478N	0	0	0	0	0	0	0	0	0	0	0	0	0	0	0	0	0	OPRM1	P35372-10	T478N	816865	drug response	Tramadol response	-	-
P35372-10_H480N	0	0	0	0	0	0	0	0	0	0	0	0	0	0	0	0	0	OPRM1	P35372-10	H480N	816866	drug response	Tramadol response	-	-
P35372-8_A18V	0	0	0	0	0	0	0	0	0	0	0	0	0	0	0	0	0	OPRM1	P35372-8	A18V	816719	drug response	Tramadol response	-	-
P35372-8_N40D	0	0	0	0	0	0	0	0	0	0	0	0	0	0	0	0	0	OPRM1	P35372-8	N40D	24577	drug response	Opioid dependence 1|naloxone response - Efficacy|ethanol response - Toxicity/ADR|alfentanil response - Dosage, Efficacy, Metabolism/PK|buprenorphine response - Dosage, Efficacy, Metabolism/PK|Drugs used in opioid dependence response - Dosage, Efficacy, Metabolism/PK|fentanyl response - Dosage, Efficacy, Metabolism/PK|heroin response - Dosage, Efficacy, Metabolism/PK|morphine response - Dosage, Ef…	-	-
P35372-8_P61L	0	0	0	0	0	0	0	0	0	0	0	0	0	0	0	0	0	OPRM1	P35372-8	P61L	816723	drug response	Tramadol response	-	-
P35372-8_P65L	0	0	0	0	0	0	0	0	0	0	0	0	0	0	0	0	0	OPRM1	P35372-8	P65L	816725	drug response	Tramadol response	-	-
P35372-8_T72M	0	0	0	0	0	0	0	0	0	0	0	0	0	0	0	0	0	OPRM1	P35372-8	T72M	816727	drug response	Tramadol response	-	-
P35372-8_Y130N	0	0	0	0	0	0	0	0	0	0	0	0	0	0	0	0	0	OPRM1	P35372-8	Y130N	816810	drug response	Tramadol response	-	-
P35372-8_I169S	0	0	0	0	0	0	0	0	0	0	0	0	0	0	0	0	0	OPRM1	P35372-8	I169S	816813	drug response	Tramadol response	-	-
P35372-8_K176N	0	0	0	0	0	0	0	0	0	0	0	0	0	0	0	0	0	OPRM1	P35372-8	K176N	816815	drug response	Tramadol response	-	-
P35372-8_A177T	0	0	0	0	0	0	0	0	0	0	0	0	0	0	0	0	0	OPRM1	P35372-8	A177T	816816	drug response	Tramadol response	-	-
P35372-8_V247M	0	0	0	0	0	0	0	0	0	0	0	0	0	0	0	0	0	OPRM1	P35372-8	V247M	816845	drug response	Tramadol response	-	-
P35372-8_L248F	0	0	0	0	0	0	0	0	0	0	0	0	0	0	0	0	0	OPRM1	P35372-8	L248F	816846	drug response	Tramadol response	-	-
P35372-8_L256R	0	0	0	0	0	0	0	0	0	0	0	0	0	0	0	0	0	OPRM1	P35372-8	L256R	816852	drug response	Tramadol response	-	-
P35372-8_A289D	0	0	0	0	0	0	0	0	0	0	0	0	0	0	0	0	0	OPRM1	P35372-8	A289D	816856	drug response	Tramadol response	-	-
P35372-8_W320R	0	0	0	0	0	0	0	0	0	0	0	0	0	0	0	0	0	OPRM1	P35372-8	W320R	816857	drug response	Tramadol response	-	-
P35372-8_T385N	0	0	0	0	0	0	0	0	0	0	0	0	0	0	0	0	0	OPRM1	P35372-8	T385N	816865	drug response	Tramadol response	-	-
P35372-8_H387N	0	0	0	0	0	0	0	0	0	0	0	0	0	0	0	0	0	OPRM1	P35372-8	H387N	816866	drug response	Tramadol response	-	-
P35372-8_S3G	0	0	0	0	0	0	0	0	0	0	0	0	0	0	0	0	0	OPRM1	P35372-8	S3G	816717	drug response	Tramadol response	-	-
P35372-8_A75P	0	0	0	0	0	0	0	0	0	0	0	0	0	0	0	0	0	OPRM1	P35372-8	A75P	816728	drug response	Tramadol response	-	-
P35372-8_A75V	0	0	0	0	0	0	0	0	0	0	0	0	0	0	0	0	0	OPRM1	P35372-8	A75V	816729	drug response	Tramadol response	-	-
P35372-8_L131R	0	0	0	0	0	0	0	0	0	0	0	0	0	0	0	0	0	OPRM1	P35372-8	L131R	816811	drug response	Tramadol response	-	-
P35372-8_C192F	0	0	0	0	0	0	0	0	0	0	0	0	0	0	0	0	0	OPRM1	P35372-8	C192F	816819	drug response	Tramadol response	-	-
P35372-8_A199V	0	0	0	0	0	0	0	0	0	0	0	0	0	0	0	0	0	OPRM1	P35372-8	A199V	816821	drug response	Tramadol response	-	-
P35372-8_L202F	0	0	0	0	0	0	0	0	0	0	0	0	0	0	0	0	0	OPRM1	P35372-8	L202F	816822	drug response	Tramadol response	-	-
P35372-8_T210I	0	0	0	0	0	0	0	0	0	0	0	0	0	0	0	0	0	OPRM1	P35372-8	T210I	816823	drug response	Tramadol response	-	-
P35372-8_P246S	0	0	0	0	0	0	0	0	0	0	0	0	0	0	0	0	0	OPRM1	P35372-8	P246S	816844	drug response	Tramadol response	-	-
P35372-8_V252G	0	0	0	0	0	0	0	0	0	0	0	0	0	0	0	0	0	OPRM1	P35372-8	V252G	816848	drug response	Tramadol response	-	-
P35372-8_V252M	0	0	0	0	0	0	0	0	0	0	0	0	0	0	0	0	0	OPRM1	P35372-8	V252M	816847	drug response	Tramadol response	-	-
P35372-8_C253G	0	0	0	0	0	0	0	0	0	0	0	0	0	0	0	0	0	OPRM1	P35372-8	C253G	816849	drug response	Tramadol response	-	-
P35372-8_Y254N	0	0	0	0	0	0	0	0	0	0	0	0	0	0	0	0	0	OPRM1	P35372-8	Y254N	816850	drug response	Tramadol response	-	-
P35372-8_S270F	0	0	0	0	0	0	0	0	0	0	0	0	0	0	0	0	0	OPRM1	P35372-8	S270F	816854	drug response	Tramadol response	-	-
P35372-8_T378M	0	0	0	0	0	0	0	0	0	0	0	0	0	0	0	0	0	OPRM1	P35372-8	T378M	816862	drug response	Tramadol response	-	-
P35372-8_A25E	0	0	0	0	0	0	0	0	0	0	0	0	0	0	0	0	0	OPRM1	P35372-8	A25E	816720	drug response	Tramadol response	-	-
P35372-8_P65S	0	0	0	0	0	0	0	0	0	0	0	0	0	0	0	0	0	OPRM1	P35372-8	P65S	816724	drug response	Tramadol response	-	-
P35372-8_S147C	0	0	0	0	0	0	0	0	0	0	0	0	0	0	0	0	0	OPRM1	P35372-8	S147C	246999	Benign	not specified|Tramadol response	-	-
P35372-8_V175I	0	0	0	0	0	0	0	0	0	0	0	0	0	0	0	0	0	OPRM1	P35372-8	V175I	816814	drug response	Tramadol response	-	-
P35372-8_R384G	0	0	0	0	0	0	0	0	0	0	0	0	0	0	0	0	0	OPRM1	P35372-8	R384G	816864	drug response	Tramadol response	-	-
P35372-7_S3G	0	0	0	0	0	0	0	0	0	0	0	0	0	0	0	0	0	OPRM1	P35372-7	S3G	816717	drug response	Tramadol response	-	-
P35372-7_A18V	0	0	0	0	0	0	0	0	0	0	0	0	0	0	0	0	0	OPRM1	P35372-7	A18V	816719	drug response	Tramadol response	-	-
P35372-7_A25E	0	0	0	0	0	0	0	0	0	0	0	0	0	0	0	0	0	OPRM1	P35372-7	A25E	816720	drug response	Tramadol response	-	-
P35372-7_P61L	0	0	0	0	0	0	0	0	0	0	0	0	0	0	0	0	0	OPRM1	P35372-7	P61L	816723	drug response	Tramadol response	-	-
P35372-7_T72M	0	0	0	0	0	0	0	0	0	0	0	0	0	0	0	0	0	OPRM1	P35372-7	T72M	816727	drug response	Tramadol response	-	-
P35372-7_Y130N	0	0	0	0	0	0	0	0	0	0	0	0	0	0	0	0	0	OPRM1	P35372-7	Y130N	816810	drug response	Tramadol response	-	-
P35372-7_L131R	0	0	0	0	0	0	0	0	0	0	0	0	0	0	0	0	0	OPRM1	P35372-7	L131R	816811	drug response	Tramadol response	-	-
P35372-7_I169S	0	0	0	0	0	0	0	0	0	0	0	0	0	0	0	0	0	OPRM1	P35372-7	I169S	816813	drug response	Tramadol response	-	-
P35372-7_A177T	0	0	0	0	0	0	0	0	0	0	0	0	0	0	0	0	0	OPRM1	P35372-7	A177T	816816	drug response	Tramadol response	-	-
P35372-7_L202F	0	0	0	0	0	0	0	0	0	0	0	0	0	0	0	0	0	OPRM1	P35372-7	L202F	816822	drug response	Tramadol response	-	-
P35372-7_T210I	0	0	0	0	0	0	0	0	0	0	0	0	0	0	0	0	0	OPRM1	P35372-7	T210I	816823	drug response	Tramadol response	-	-
P35372-7_V252M	0	0	0	0	0	0	0	0	0	0	0	0	0	0	0	0	0	OPRM1	P35372-7	V252M	816847	drug response	Tramadol response	-	-
P35372-7_Y254N	0	0	0	0	0	0	0	0	0	0	0	0	0	0	0	0	0	OPRM1	P35372-7	Y254N	816850	drug response	Tramadol response	-	-
P35372-7_S270F	0	0	0	0	0	0	0	0	0	0	0	0	0	0	0	0	0	OPRM1	P35372-7	S270F	816854	drug response	Tramadol response	-	-
P35372-7_R384G	0	0	0	0	0	0	0	0	0	0	0	0	0	0	0	0	0	OPRM1	P35372-7	R384G	816864	drug response	Tramadol response	-	-
P35372-7_D391Y	0	0	0	0	0	0	0	0	0	0	0	0	0	0	0	0	0	OPRM1	P35372-7	D391Y	817035	drug response	Tramadol response	-	-
P35372-7_N40D	0	0	0	0	0	0	0	0	0	0	0	0	0	0	0	0	0	OPRM1	P35372-7	N40D	24577	drug response	Opioid dependence 1|naloxone response - Efficacy|ethanol response - Toxicity/ADR|alfentanil response - Dosage, Efficacy, Metabolism/PK|buprenorphine response - Dosage, Efficacy, Metabolism/PK|Drugs used in opioid dependence response - Dosage, Efficacy, Metabolism/PK|fentanyl response - Dosage, Efficacy, Metabolism/PK|heroin response - Dosage, Efficacy, Metabolism/PK|morphine response - Dosage, Ef…	-	-
P35372-7_P65L	0	0	0	0	0	0	0	0	0	0	0	0	0	0	0	0	0	OPRM1	P35372-7	P65L	816725	drug response	Tramadol response	-	-
P35372-7_A75P	0	0	0	0	0	0	0	0	0	0	0	0	0	0	0	0	0	OPRM1	P35372-7	A75P	816728	drug response	Tramadol response	-	-
P35372-7_A75V	0	0	0	0	0	0	0	0	0	0	0	0	0	0	0	0	0	OPRM1	P35372-7	A75V	816729	drug response	Tramadol response	-	-
P35372-7_V175I	0	0	0	0	0	0	0	0	0	0	0	0	0	0	0	0	0	OPRM1	P35372-7	V175I	816814	drug response	Tramadol response	-	-
P35372-7_C192F	0	0	0	0	0	0	0	0	0	0	0	0	0	0	0	0	0	OPRM1	P35372-7	C192F	816819	drug response	Tramadol response	-	-
P35372-7_P246S	0	0	0	0	0	0	0	0	0	0	0	0	0	0	0	0	0	OPRM1	P35372-7	P246S	816844	drug response	Tramadol response	-	-
P35372-7_V247M	0	0	0	0	0	0	0	0	0	0	0	0	0	0	0	0	0	OPRM1	P35372-7	V247M	816845	drug response	Tramadol response	-	-
P35372-7_V252G	0	0	0	0	0	0	0	0	0	0	0	0	0	0	0	0	0	OPRM1	P35372-7	V252G	816848	drug response	Tramadol response	-	-
P35372-7_C253G	0	0	0	0	0	0	0	0	0	0	0	0	0	0	0	0	0	OPRM1	P35372-7	C253G	816849	drug response	Tramadol response	-	-
P35372-7_A289D	0	0	0	0	0	0	0	0	0	0	0	0	0	0	0	0	0	OPRM1	P35372-7	A289D	816856	drug response	Tramadol response	-	-
P35372-7_W320R	0	0	0	0	0	0	0	0	0	0	0	0	0	0	0	0	0	OPRM1	P35372-7	W320R	816857	drug response	Tramadol response	-	-
P35372-7_T378M	0	0	0	0	0	0	0	0	0	0	0	0	0	0	0	0	0	OPRM1	P35372-7	T378M	816862	drug response	Tramadol response	-	-
P35372-7_T385N	0	0	0	0	0	0	0	0	0	0	0	0	0	0	0	0	0	OPRM1	P35372-7	T385N	816865	drug response	Tramadol response	-	-
P35372-7_H387N	0	0	0	0	0	0	0	0	0	0	0	0	0	0	0	0	0	OPRM1	P35372-7	H387N	816866	drug response	Tramadol response	-	-
P35372-7_P65S	0	0	0	0	0	0	0	0	0	0	0	0	0	0	0	0	0	OPRM1	P35372-7	P65S	816724	drug response	Tramadol response	-	-
P35372-7_S147C	0	0	0	0	0	0	0	0	0	0	0	0	0	0	0	0	0	OPRM1	P35372-7	S147C	246999	Benign	not specified|Tramadol response	-	-
P35372-7_K176N	0	0	0	0	0	0	0	0	0	0	0	0	0	0	0	0	0	OPRM1	P35372-7	K176N	816815	drug response	Tramadol response	-	-
P35372-7_A199V	0	0	0	0	0	0	0	0	0	0	0	0	0	0	0	0	0	OPRM1	P35372-7	A199V	816821	drug response	Tramadol response	-	-
P35372-7_L248F	0	0	0	0	0	0	0	0	0	0	0	0	0	0	0	0	0	OPRM1	P35372-7	L248F	816846	drug response	Tramadol response	-	-
P35372-7_L256R	0	0	0	0	0	0	0	0	0	0	0	0	0	0	0	0	0	OPRM1	P35372-7	L256R	816852	drug response	Tramadol response	-	-
P35372-13_Y49N	0	0	0	0	0	0	0	0	0	0	0	0	0	0	0	0	0	OPRM1	P35372-13	Y49N	816810	drug response	Tramadol response	-	-
P35372-13_I88S	0	0	0	0	0	0	0	0	0	0	0	0	0	0	0	0	0	OPRM1	P35372-13	I88S	816813	drug response	Tramadol response	-	-
P35372-13_V94I	0	0	0	0	0	0	0	0	0	0	0	0	0	0	0	0	0	OPRM1	P35372-13	V94I	816814	drug response	Tramadol response	-	-
P35372-13_A96T	0	0	0	0	0	0	0	0	0	0	0	0	0	0	0	0	0	OPRM1	P35372-13	A96T	816816	drug response	Tramadol response	-	-
P35372-13_A118V	0	0	0	0	0	0	0	0	0	0	0	0	0	0	0	0	0	OPRM1	P35372-13	A118V	816821	drug response	Tramadol response	-	-
P35372-13_L121F	0	0	0	0	0	0	0	0	0	0	0	0	0	0	0	0	0	OPRM1	P35372-13	L121F	816822	drug response	Tramadol response	-	-
P35372-13_T129I	0	0	0	0	0	0	0	0	0	0	0	0	0	0	0	0	0	OPRM1	P35372-13	T129I	816823	drug response	Tramadol response	-	-
P35372-13_C172G	0	0	0	0	0	0	0	0	0	0	0	0	0	0	0	0	0	OPRM1	P35372-13	C172G	816849	drug response	Tramadol response	-	-
P35372-13_S189F	0	0	0	0	0	0	0	0	0	0	0	0	0	0	0	0	0	OPRM1	P35372-13	S189F	816854	drug response	Tramadol response	-	-
P35372-13_A208D	0	0	0	0	0	0	0	0	0	0	0	0	0	0	0	0	0	OPRM1	P35372-13	A208D	816856	drug response	Tramadol response	-	-
P35372-13_W239R	0	0	0	0	0	0	0	0	0	0	0	0	0	0	0	0	0	OPRM1	P35372-13	W239R	816857	drug response	Tramadol response	-	-
P35372-13_T304N	0	0	0	0	0	0	0	0	0	0	0	0	0	0	0	0	0	OPRM1	P35372-13	T304N	816865	drug response	Tramadol response	-	-
P35372-13_K95N	0	0	0	0	0	0	0	0	0	0	0	0	0	0	0	0	0	OPRM1	P35372-13	K95N	816815	drug response	Tramadol response	-	-
P35372-13_P165S	0	0	0	0	0	0	0	0	0	0	0	0	0	0	0	0	0	OPRM1	P35372-13	P165S	816844	drug response	Tramadol response	-	-
P35372-13_Y173N	0	0	0	0	0	0	0	0	0	0	0	0	0	0	0	0	0	OPRM1	P35372-13	Y173N	816850	drug response	Tramadol response	-	-
P35372-13_L175R	0	0	0	0	0	0	0	0	0	0	0	0	0	0	0	0	0	OPRM1	P35372-13	L175R	816852	drug response	Tramadol response	-	-
P35372-13_T297M	0	0	0	0	0	0	0	0	0	0	0	0	0	0	0	0	0	OPRM1	P35372-13	T297M	816862	drug response	Tramadol response	-	-
P35372-13_R303G	0	0	0	0	0	0	0	0	0	0	0	0	0	0	0	0	0	OPRM1	P35372-13	R303G	816864	drug response	Tramadol response	-	-
P35372-13_L50R	0	0	0	0	0	0	0	0	0	0	0	0	0	0	0	0	0	OPRM1	P35372-13	L50R	816811	drug response	Tramadol response	-	-
P35372-13_S66C	0	0	0	0	0	0	0	0	0	0	0	0	0	0	0	0	0	OPRM1	P35372-13	S66C	246999	Benign	not specified|Tramadol response	-	-
P35372-13_C111F	0	0	0	0	0	0	0	0	0	0	0	0	0	0	0	0	0	OPRM1	P35372-13	C111F	816819	drug response	Tramadol response	-	-
P35372-13_V166M	0	0	0	0	0	0	0	0	0	0	0	0	0	0	0	0	0	OPRM1	P35372-13	V166M	816845	drug response	Tramadol response	-	-
P35372-13_L167F	0	0	0	0	0	0	0	0	0	0	0	0	0	0	0	0	0	OPRM1	P35372-13	L167F	816846	drug response	Tramadol response	-	-
P35372-13_V171M	0	0	0	0	0	0	0	0	0	0	0	0	0	0	0	0	0	OPRM1	P35372-13	V171M	816847	drug response	Tramadol response	-	-
[truncated: 474 more rows]

## Sheet: S8
Table S8: alternative splicing isoform predicted to change at least one coupling group with respect to canonical isoform; Coupling probabilities are reported as delta of the alternative isoform with respect to the canonical isoform.
#Gene	ENST_ID	GNAS	GNAL	GNAI1	GNAI2	GNAI3	GoA	GoB	GNAZ	GNA11	GNA14	GNA15	GNAQ	GNA12	GNA13	Barr1-GRK2	highest_median_tpm	tissue_highest_tpm	Length_spliceform	tm_length	isoform_tm_length	tm_ratio	ratio_length_spliceform_vs_main	tm_deletions	tm_diver	tm_insertions	Effect	Reference
ACKR2	ENST00000492609	0.627	0.529	-0.007	0.05	-0.973	0.001	0.049	-0.06	0.085	-0.14	-0.188	0.086	0.187	0.483	-0.224	1.72	Nerve - Tibial	142	277	104	0.375451	0.369792	Cterm;ECL2;ECL3;H8;ICL2;ICL3;TM3;TM4;TM5;TM6;TM7	/	/	/	/
ACKR2	ENST00000493193	0.611	0.425	0	0.031	-0.864	0.002	0.045	-0.076	0.155	-0.08	-0.094	0.037	-0.073	0.317	-0.421	0.17	Liver	233	277	195	0.703971	0.606771	Cterm;ECL3;H8;ICL3;TM5;TM6;TM7	/	/	/	/
ACKR2	ENST00000494619	0.644	0.484	-0.041	-0.01	-0.992	-0.354	0.037	-0.067	0.085	-0.13	-0.234	0.119	0.104	0.484	-0.306	0.74	Adipose - Subcutaneous	170	277	132	0.476534	0.442708	Cterm;ECL2;ECL3;H8;ICL3;TM4;TM5;TM6;TM7	/	/	/	/
ACKR2	ENST00000497921	0.578	0.53	0	0.062	-0.735	0.002	0.055	-0.06	0.114	-0.14	-0.178	0.127	0.236	0.371	-0.129	0.075	Liver	124	277	86	0.310469	0.322917	Cterm;ECL2;ECL3;H8;ICL2;ICL3;TM3;TM4;TM5;TM6;TM7	/	/	/	/
ACKR3	ENST00000447924	0.822	0.407	0	-0.021	-0.36	-0.185	0.012	-0.07	0.157	-0.284	-0.032	0.113	0.124	0.384	-0.62	21.1	Artery - Tibial	210	277	169	0.610108	0.58011	Cterm;ECL3;H8;ICL3;TM5;TM6;TM7	/	/	/	/
ADCYAP1R1	ENST00000396211	0.006	-0.004	0.054	-0.005	0.265	0.174	-0.008	-0.021	0.007	-0.011	-0.006	-0.021	0.06	0.002	-0.031	0	Adipose - Subcutaneous	496	265	292	1.10189	1.05983	/	/	TM6	Altered signalling properties	22284183
ADCYAP1R1	ENST00000409363	-0.009	-0.01	-0.141	0.004	-0.002	0.29	-0.008	0.017	-0.006	-0.062	-0.042	-0.017	-0.074	0.013	-0.034	0.69	Brain - Caudate (basal ganglia)	447	265	264	0.996226	0.955128	Nterm	/	/	Altered signalling properties	8703026
ADCYAP1R1	ENST00000409489	0.006	-0.018	0.247	-0.015	0.607	0.279	-0.012	-0.028	0.019	-0.072	-0.03	-0.051	0.087	-0.019	-0.051	0	Adipose - Subcutaneous	524	265	320	1.20755	1.11966	/	/	TM6	/	/
ADCYAP1R1	ENST00000436116	0.014	-0.117	-0.293	-0.506	0.107	-0.371	-0.532	-0.085	0.113	-0.291	-0.415	-0.3	0.41	0.421	-0.37	0.43	Fallopian Tube	147	265	146	0.550943	0.314103	Cterm;ECL1;H8;ICL1;ICL2;Nterm;TM1;TM2;TM3;TM4;TM6;TM7	TM4	TM6	/	/
ADCYAP1R1	ENST00000614107	0.006	-0.004	0.054	-0.005	0.265	0.174	-0.008	-0.021	0.007	-0.011	-0.006	-0.021	0.06	0.002	-0.031	19.85	Brain - Cerebellum	496	265	292	1.10189	1.05983	/	/	TM6	/	/
ADGRD1	ENST00000335486	-0.058	-0.375	-0.998	-0.747	0.929	-0.194	-0.753	-0.053	-0.065	-0.084	-0.578	-0.314	-0.322	-0.541	-0.54	25.89	Nerve - Tibial	156	250	91	0.364	0.17849	ECL1;ECL2;ICL1;ICL2;Nterm;TM1;TM2;TM3;TM4;TM5	TM5	/	/	/
ADGRD1	ENST00000543617	-0.005	-0.027	-0.983	-0.544	-0.068	-0.194	-0.68	-0.099	-0.103	-0.087	-0.621	-0.264	-0.437	-0.479	-0.137	0.025	Kidney - Medulla	393	250	249	0.996	0.449657	Nterm	Nterm	/	Altered ligand binding / efficacy	/
ADGRE1	ENST00000250572	-0.006	-0.003	0.031	-0.01	0.474	-0.006	0.01	-0.003	0.025	0	0.053	0.021	0.046	0.024	-0.077	3.4	Spleen	821	252	186	0.741036	0.926637	ECL1;ICL1;TM1;TM2	/	/	/	/
ADGRE2	ENST00000392965	0.028	-0.009	-0.015	-0.013	-0.016	-0.004	-0.02	-0.007	0	0.003	0.054	0.009	0.02	-0.02	-0.178	0.2	Whole Blood	765	251	251	1	0.929526	Nterm	/	/	/	/
ADGRE2	ENST00000594076	0.002	-0.029	0.001	-0.007	0.024	-0.005	0.013	0	0.023	0.016	0.035	0.014	0.014	-0.013	-0.235	1.09	Whole Blood	730	251	251	1	0.886999	Nterm	/	/	/	/
ADGRE2	ENST00000595839	0.02	-0.016	0.002	0.001	0.083	-0.002	-0.011	-0.001	0.041	0.012	0.071	0.02	0.04	-0.032	-0.342	0	Adipose - Subcutaneous	681	251	251	1	0.827461	Nterm	Nterm	/	/	/
ADGRE3	ENST00000443157	0.036	-0.04	-0.123	-0.046	0.119	0.034	-0.036	-0.014	-0.036	-0.057	-0.196	-0.104	-0.12	-0.066	0.141	2.48	Whole Blood	526	252	252	1	0.806748	Nterm	Nterm	/	Altered ligand binding / efficacy	/
ADGRE3	ENST00000599900	-0.018	-0.049	-0.766	-0.207	-0.119	-0.013	-0.13	-0.05	-0.001	-0.08	-0.283	-0.147	-0.275	-0.04	0.165	0.08	Whole Blood	437	252	252	1	0.670245	Nterm	/	/	/	/
ADGRE5	ENST00000358600	0.007	-0.014	0	-0.014	0.02	-0.008	0.013	0.005	0.024	0.015	0.041	0	0.022	-0.024	-0.264	15.425	Uterus	742	249	249	1	0.888623	Nterm	/	/	Altered ligand binding / efficacy	/
ADGRF4	ENST00000371220	0	-0.071	0.001	-0.003	0.012	0.181	0.019	0.005	0.004	-0.004	0.017	0.01	0.014	0.039	0.058	0.02	Brain - Cerebellar Hemisphere	752	260	260	1	1.08201	/	Nterm	/	/	/
ADGRG2	ENST00000340581	0.001	-0.038	-0.001	-0.049	-0.005	-0.043	0.001	0.002	0.003	0.02	-0.153	0.001	-0.011	-0.102	0.03	0	Adipose - Subcutaneous	898	260	260	1	0.882989	Nterm	Nterm	/	/	/
ADGRG2	ENST00000354791	0.001	-0.038	-0.001	-0.049	-0.005	-0.043	0.001	0.002	0.003	0.02	-0.153	0.001	-0.011	-0.102	0.03	0.24	Fallopian Tube	898	260	260	1	0.882989	Nterm	Nterm	/	/	/
ADGRG3	ENST00000450388	-0.019	0.004	-0.009	-0.106	-0.627	-0.553	-0.236	-0.046	-0.124	-0.021	-0.447	-0.169	-0.208	-0.168	0.125	0.41	Whole Blood	429	262	262	1	0.781421	Nterm	/	/	/	/
ADGRG5	ENST00000615867	0.014	-0.232	0.001	0.096	0.668	0.651	0.142	-0.019	-0.009	-0.084	0.456	0.377	0.172	0.602	-0.259	0.05	Cervix - Ectocervix	221	264	1	0.00378788	0.418561	Cterm;ECL1;ECL2;ECL3;H8;ICL1;ICL2;ICL3;Nterm;TM1;TM2;TM3;TM4;TM5;TM6;TM7	Nterm;TM1	/	/	/
ADGRG7	ENST00000475887	-0.041	-0.021	-0.073	-0.148	-0.338	-0.009	-0.081	-0.06	-0.058	0.011	-0.374	-0.022	-0.111	-0.06	0.065	0.425	Liver	502	295	295	1	0.629862	Nterm	Nterm	/	/	/
ADGRL4	ENST00000401034	0.036	-0.143	-0.978	-0.625	0.306	-0.004	-0.702	-0.022	0.032	-0.074	-0.494	-0.201	-0.567	-0.032	-0.334	6.82	Adipose - Subcutaneous	149	247	125	0.506073	0.215942	ECL1;ICL1;ICL2;Nterm;TM1;TM2;TM3;TM4	/	Cterm	/	/
ADORA1	ENST00000367235	0.005	0.109	-0.658	-0.328	-0.486	-0.897	-0.124	0.252	0.155	0.387	-0.175	0.063	0.062	0.302	-0.227	3.42	Brain - Cerebellar Hemisphere	125	285	119	0.417544	0.383436	Cterm;ECL2;ECL3;H8;ICL3;TM4;TM5;TM6;TM7	ICL2;TM4	/	/	/
ADORA1	ENST00000618295	0.382	0.147	0.337	0.16	0	0.102	-0.059	0.066	0.052	0.414	0.093	-0.001	-0.012	-0.064	-0.41	3.74	Brain - Cerebellum	210	285	174	0.610526	0.644172	ECL1;ICL1;ICL2;Nterm;TM1;TM2;TM3	/	/	/	/
ADORA1	ENST00000640524	0.005	0.109	-0.658	-0.328	-0.486	-0.897	-0.124	0.252	0.155	0.387	-0.175	0.063	0.062	0.302	-0.227	2.6	Testis	125	285	119	0.417544	0.383436	Cterm;ECL2;ECL3;H8;ICL3;TM4;TM5;TM6;TM7	ICL2;TM4	/	/	/
ADORA2A	ENST00000424232	-0.285	0.138	-0.295	0.078	-0.087	0.474	0.277	0.356	0.139	-0.306	-0.25	-0.154	-0.126	0.057	-0.085	0.56	Liver	87	290	86	0.296552	0.211165	Cterm;ECL2;ECL3;H8;ICL2;ICL3;TM3;TM4;TM5;TM6;TM7	/	/	/	/
ADORA2A	ENST00000436735	-0.459	0.009	-0.292	0.267	-0.492	0.918	0.197	0.367	0.138	-0.305	-0.269	-0.288	-0.184	-0.101	0.4	0	Adipose - Subcutaneous	64	290	63	0.217241	0.15534	Cterm;ECL1;ECL2;ECL3;H8;ICL2;ICL3;TM2;TM3;TM4;TM5;TM6;TM7	/	/	/	/
ADORA2A	ENST00000439591	-0.358	0.098	-0.295	0.167	-0.164	0.849	0.187	0.358	0.138	-0.305	-0.265	-0.227	-0.179	-0.09	0.107	0	Adipose - Subcutaneous	76	290	75	0.258621	0.184466	Cterm;ECL2;ECL3;H8;ICL2;ICL3;TM3;TM4;TM5;TM6;TM7	/	/	/	/
ADORA2A	ENST00000444262	-0.125	-0.082	-0.187	0	0.013	0.28	0.01	-0.044	-0.032	-0.055	-0.069	-0.006	-0.073	0.013	0.081	0.065	Kidney - Medulla	365	290	290	1	0.885922	Cterm	/	/	/	/
ADORA2A	ENST00000464977	0.502	-0.15	0.164	0.16	0.016	0.92	0.525	0.385	0.14	-0.305	-0.27	-0.277	0.802	0.867	-0.423	0.04	Kidney - Medulla	6	290	5	0.0172414	0.0145631	Cterm;ECL1;ECL2;ECL3;H8;ICL1;ICL2;ICL3;TM1;TM2;TM3;TM4;TM5;TM6;TM7	/	/	/	/
ADORA2A	ENST00000472248	0.498	0.122	-0.142	0.314	0.016	0.92	0.313	0.386	0.14	-0.305	-0.262	-0.273	0.616	-0.061	0.367	0	Adipose - Subcutaneous	29	290	28	0.0965517	0.0703884	Cterm;ECL1;ECL2;ECL3;H8;ICL1;ICL2;ICL3;TM1;TM2;TM3;TM4;TM5;TM6;TM7	/	/	/	/
ADORA2A	ENST00000486108	-0.332	0.049	-0.296	-0.329	-0.748	-0.08	0.115	0.283	0.121	-0.305	-0.215	0.029	-0.091	0.292	-0.282	0.99	Cells - EBV-transformed lymphocytes	108	290	107	0.368966	0.262136	Cterm;ECL2;ECL3;H8;ICL2;ICL3;TM4;TM5;TM6;TM7	/	/	/	/
ADORA2A	ENST00000496258	-0.33	0.124	-0.295	0.128	-0.134	0.72	0.28	0.362	0.139	-0.306	-0.258	-0.183	-0.15	-0.025	-0.075	1.7	Cells - EBV-transformed lymphocytes	83	290	82	0.282759	0.201456	Cterm;ECL2;ECL3;H8;ICL2;ICL3;TM3;TM4;TM5;TM6;TM7	/	/	/	/
ADORA3	ENST00000632535	-0.219	0.235	-0.413	-0.338	-0.458	-0.569	-0.101	0.251	0.105	0.386	-0.155	0.074	-0.028	0.332	-0.088	0.75	Brain - Spinal cord (cervical c-1)	123	276	114	0.413043	0.386792	Cterm;ECL2;ECL3;H8;ICL3;TM4;TM5;TM6;TM7	ICL2;TM4	/	/	/
ADRA1A	ENST00000354550	0	-0.064	0.007	0.03	0.246	0.449	0.079	0.018	-0.081	-0.026	-0.052	-0.031	-0.001	-0.015	-0.032	0.53	Liver	455	307	307	1	0.976395	Cterm	Cterm	/	Altered signalling properties / Altered internalisation	/
ADRA1A	ENST00000380572	0.156	0.082	0.013	0.059	0.213	0.2	0.174	0.252	-0.284	0.036	-0.216	-0.252	0.055	-0.1	-0.098	0.07	Liver	342	307	285	0.928339	0.733906	Cterm;H8;TM7	Cterm;ECL3;H8;TM6;TM7	/	/	/
ADRA2C	ENST00000509482	0.846	0.003	0	-0.061	-0.059	0	0.01	-0.055	0.059	0.328	-0.073	-0.04	0.221	0.014	-0.141	3.785	Cervix - Endocervix	374	393	327	0.832061	0.809524	Cterm;ECL3;H8;ICL3;TM6;TM7	ICL3;TM6	ICL3	/	/
AVPR1A	ENST00000550940	-0.002	0.004	-0.275	-0.227	0.761	-0.466	-0.223	0.122	-0.236	0.387	-0.113	-0.164	0.01	-0.146	-0.531	0.24	Artery - Tibial	186	304	131	0.430921	0.444976	Cterm;ECL1;ECL2;ICL1;ICL2;Nterm;TM1;TM2;TM3;TM4;TM5	Cterm	/	/	/
AVPR2	ENST00000370049	0	0.018	0.467	0.206	-0.302	0.812	0.176	0.11	-0.06	0.521	0.027	-0.04	0.278	0.162	-0.418	1.06	Brain - Cerebellar Hemisphere	309	295	276	0.935593	0.832884	Cterm;H8;TM7	TM7	/	Intracellular retention of reference isoform	21534618
AVPR2	ENST00000430697	0	-0.299	0.833	0.117	0.305	0.911	0.461	0.378	-0.213	0.499	0.002	-0.101	0.478	0.174	-0.052	0.06	Cervix - Endocervix	372	295	308	1.04407	1.0027	Cterm;ECL3;TM6;TM7	Cterm;ECL3;H8;TM6;TM7	H8;TM7	Intracellular retention of reference isoform	/
BDKRB1	ENST00000553356	0.455	-0.061	0	0.025	0	-0.013	-0.012	-0.006	-0.022	0.043	-0.066	0.022	0.175	0.01	-0.492	0.15	Testis	284	282	216	0.765957	0.804533	Cterm;ECL3;TM6;TM7	Cterm;H8	H8	/	/
BDKRB2	ENST00000539359	-0.051	0.07	0	-0.043	0	-0.016	-0.014	-0.022	-0.075	-0.018	-0.081	-0.037	-0.131	-0.04	0.031	0.49	Cervix - Ectocervix	364	277	277	1	0.930946	Nterm	/	/	/	/
BDKRB2	ENST00000542454	-0.051	0.07	0	-0.043	0	-0.016	-0.014	-0.022	-0.075	-0.018	-0.081	-0.037	-0.131	-0.04	0.031	2.14	Vagina	364	277	277	1	0.930946	Nterm	/	/	/	/
C3AR1	ENST00000546241	0.735	-0.212	0	-0.096	0	-0.922	-0.025	-0.029	-0.143	0.002	-0.656	-0.091	-0.771	0.339	-0.765	0	Adipose - Subcutaneous	146	418	126	0.301435	0.302905	Cterm;ECL2;ECL3;H8;ICL3;TM4;TM5;TM6;TM7	/	/	/	/
C5AR1	ENST00000594787	0.888	0.648	-1	-0.615	-0.982	-0.994	-0.447	-0.131	0.013	-0.339	-0.297	0.503	0.342	0.61	-0.753	6.45	Pituitary	17	274	16	0.0583942	0.0485714	Cterm;ECL1;ECL2;ECL3;ICL1;ICL2;ICL3;Nterm;TM1;TM2;TM3;TM4;TM5;TM6;TM7	/	/	/	/
CCKBR	ENST00000525014	0.393	0.346	0.001	0.035	-0.994	0	0.098	-0.064	-0.226	-0.31	-0.136	0.117	-0.03	0.257	-0.617	0.42	Brain - Cerebellum	136	341	84	0.246334	0.304251	Cterm;ECL2;ECL3;H8;ICL2;ICL3;TM3;TM4;TM5;TM6;TM7	TM3	/	/	/
CCKBR	ENST00000525462	-0.056	-0.024	0.001	0.007	0	0	0.033	0.009	-0.08	-0.129	0.108	0.003	0.106	-0.05	-0.013	0.72	Stomach	516	341	410	1.20235	1.15436	/	/	ICL3	Altered signalling properties	10913157
CCKBR	ENST00000531712	0.653	0.099	0.001	-0.043	0	0	0.089	-0.104	-0.225	-0.305	-0.244	-0.2	0.216	-0.173	-0.129	1.12	Brain - Cerebellum	87	341	35	0.102639	0.194631	Cterm;ECL1;ECL2;ECL3;H8;ICL1;ICL2;ICL3;TM1;TM2;TM3;TM4;TM5;TM6;TM7	Nterm;TM1;TM2	/	/	/
CCKBR	ENST00000532715	0.105	0.04	0	-0.013	0	0	-0.108	-0.04	-0.09	-0.165	-0.074	-0.047	0.103	-0.125	0.073	0.5	Brain - Cerebellar Hemisphere	363	341	258	0.756598	0.812081	ECL1;ICL1;Nterm;TM1;TM2;TM3	/	/	/	/
CCR10	ENST00000591568	0.702	0.017	-0.985	-0.308	0.164	0	-0.015	-0.087	0.115	-0.09	-0.283	-0.089	0.412	0.602	0.121	10.96	Pituitary	83	275	82	0.298182	0.229282	Cterm;ECL1;ECL2;H8;ICL1;ICL2;Nterm;TM1;TM2;TM3;TM4;TM5;TM7	/	/	/	/
CCR2	ENST00000421659	0.738	0.591	-0.001	0.081	-0.609	-0.001	0.082	-0.083	0.135	-0.268	-0.256	0.066	0.274	0.363	-0.7	0	Adipose - Subcutaneous	121	271	84	0.309963	0.323529	Cterm;ECL2;ECL3;H8;ICL2;ICL3;TM3;TM4;TM5;TM6;TM7	/	/	/	/
CCR2	ENST00000445132	0.015	0.119	-0.002	-0.008	0.002	-0.001	0.02	-0.008	-0.006	0.032	-0.015	-0.01	0.041	0.01	0.031	4.53	Spleen	360	271	271	1	0.962567	Cterm	Cterm;H8	Cterm	Change in membrane trafficking	8995400
CCR3	ENST00000452454	-0.269	0.363	0.001	0.07	-0.537	0.001	0.039	-0.052	0.124	-0.297	-0.262	0.009	0.064	-0.204	0.073	0	Adipose - Subcutaneous	80	278	54	0.194245	0.225352	Cterm;ECL1;ECL2;ECL3;H8;ICL2;ICL3;TM2;TM3;TM4;TM5;TM6;TM7	/	/	/	/
CCR7	ENST00000578085	0.634	0.032	-0.333	-0.058	-0.944	-0.907	-0.016	-0.097	0.104	-0.266	-0.297	-0.105	-0.337	-0.138	-0.796	0.815	Cervix - Endocervix	199	274	198	0.722628	0.526455	Cterm;ECL3;H8;Nterm;TM1;TM6;TM7	/	/	/	/
CCR8	ENST00000414803	0.844	0.78	0.003	-0.594	0	0.008	0.035	-0.113	0.148	-0.356	-0.448	-0.134	0.477	0.512	-0.629	0.51	Cells - EBV-transformed lymphocytes	118	276	91	0.32971	0.332394	Cterm;ECL2;ECL3;H8;ICL2;ICL3;TM1;TM2;TM3;TM4;TM5;TM6;TM7	ECL1;ICL1;ICL2;TM1;TM2;TM3;TM5	/	/	/
CCR9	ENST00000395963	-0.014	-0.002	-0.002	-0.004	0	-0.011	-0.011	-0.006	-0.007	0.02	-0.025	-0.003	-0.058	-0.019	-0.023	0.355	Kidney - Medulla	357	277	277	1	0.96748	Nterm	/	/	Altered ligand binding / efficacy	10640743
CCR9	ENST00000422395	0.492	-0.142	0.001	-0.091	0	0.013	0.04	-0.142	0.068	-0.352	-0.454	0.047	0.343	-0.073	-0.637	0.015	Kidney - Medulla	107	277	96	0.34657	0.289973	Cterm;ECL1;ECL2;ECL3;H8;ICL2;ICL3;Nterm;TM1;TM2;TM3;TM4;TM5;TM6;TM7	ECL2;ICL1;Nterm;TM1;TM2;TM4;TM5	ECL2	/	/
CCRL2	ENST00000357392	0.008	-0.09	0	0.006	0	0	0.014	0.026	0.022	0.01	0.022	0.025	0.013	0.009	0.071	0.975	Kidney - Medulla	356	273	273	1	1.03488	/	/	/	Altered ligand binding / efficacy	/
CCRL2	ENST00000433848	0.703	0.27	0	0.003	-0.395	-0.001	0.033	-0.034	0.092	0.171	0.047	0.081	0.221	0.519	-0.646	0	Adipose - Subcutaneous	217	273	187	0.684982	0.630814	Cterm;ECL3;H8;ICL3;TM5;TM6;TM7	/	/	/	/
CHRM1	ENST00000536524	0.824	0.606	-0.998	-0.499	-0.884	-1	0.023	-0.122	-0.21	-0.305	-0.204	0.265	-0.047	0.16	-0.52	0	Adipose - Subcutaneous	134	399	112	0.280702	0.291304	Cterm;ECL2;ECL3;H8;ICL2;ICL3;TM4;TM5;TM6;TM7	/	/	/	/
CHRM3	ENST00000448020	0.699	0.458	0.002	0.096	0.078	0.059	0.033	-0.148	-0.308	-0.305	-0.424	0.087	0.538	-0.015	0.119	0	Adipose - Subcutaneous	109	483	45	0.0931677	0.184746	Cterm;ECL1;ECL2;ECL3;H8;ICL2;ICL3;TM2;TM3;TM4;TM5;TM6;TM7	/	/	/	/
CMKLR1	ENST00000549466	0.72	0.499	-0.001	0.012	-0.041	-0.743	0.016	-0.054	-0.004	-0.331	0.004	0.156	0.16	0.636	-0.431	0	Adipose - Subcutaneous	143	286	110	0.384615	0.383378	Cterm;ECL2;ECL3;H8;ICL2;ICL3;TM4;TM5;TM6;TM7	/	/	/	/
CMKLR1	ENST00000550573	0.769	0.504	0	-0.013	-0.004	-0.941	0.019	-0.054	0	-0.33	-0.052	0.207	0.122	0.631	-0.402	0.145	Cells - EBV-transformed lymphocytes	147	286	114	0.398601	0.394102	Cterm;ECL2;ECL3;H8;ICL2;ICL3;TM4;TM5;TM6;TM7	/	/	/	/
CRHR2	ENST00000341843	-0.008	-0.022	-0.067	-0.03	0	-0.049	-0.032	0.029	0.004	0.022	-0.064	-0.018	-0.083	-0.023	0.08	2.29	Pituitary	397	263	263	1	0.965937	Nterm	Nterm	Nterm	/	/
CRHR2	ENST00000348438	-0.001	-0.004	0.338	0.061	0.01	0.733	0.02	-0.027	0.013	-0.118	0	0.029	0.034	0.042	-0.031	0	Adipose - Subcutaneous	438	263	263	1	1.06569	/	Nterm	Nterm	/	/
CRHR2	ENST00000506074	0.019	0.024	0.183	0.035	-0.064	0.018	0.032	0.012	0.005	0.067	0.033	-0.029	0.017	0	-0.084	1.57	Pituitary	387	263	263	1	0.941606	Cterm;H8;Nterm	H8	H8;Nterm	/	/
CX3CR1	ENST00000358309	0.039	-0.164	0.001	0.029	0	0.008	0.03	0.016	0.057	-0.068	0.073	0.006	0.075	-0.012	-0.077	0.45	Brain - Substantia nigra	387	270	270	1	1.09014	/	/	/	Altered ligand binding / efficacy	14607932
CX3CR1	ENST00000412814	0.623	0.299	0	0.1	-0.21	0.006	0.044	-0.058	0.125	-0.331	-0.236	0.035	-0.057	0.141	-0.238	0	Adipose - Subcutaneous	106	270	80	0.296296	0.298592	Cterm;ECL2;ECL3;H8;ICL2;ICL3;TM3;TM4;TM5;TM6;TM7	/	/	/	/
CX3CR1	ENST00000435290	0.867	0.282	-0.083	-0.112	-0.988	-0.962	-0.03	-0.057	0.138	-0.296	-0.247	0.014	-0.079	0.407	-0.605	0	Adipose - Subcutaneous	166	270	140	0.518519	0.467606	Cterm;ECL2;ECL3;H8;ICL3;TM4;TM5;TM6;TM7	/	/	/	/
CXCR2	ENST00000415392	0.727	0.459	0	0.038	-0.872	-0.091	0.019	-0.103	0.136	-0.329	-0.221	0.08	0.324	0.395	-0.562	0.12	Whole Blood	138	272	93	0.341912	0.383333	Cterm;ECL2;ECL3;H8;ICL2;ICL3;TM3;TM4;TM5;TM6;TM7	/	/	/	/
CXCR2	ENST00000418878	0.755	0.586	-0.034	-0.206	0.001	-0.026	0.019	-0.148	0.14	-0.339	-0.549	-0.335	0.434	0.407	-0.348	0.51	Whole Blood	15	272	14	0.0514706	0.0416667	Cterm;ECL1;ECL2;ECL3;H8;ICL1;ICL2;ICL3;Nterm;TM1;TM2;TM3;TM4;TM5;TM6;TM7	TM3	/	/	/
CXCR2	ENST00000428565	0.751	0.195	-0.35	-0.068	-0.998	-0.992	0.013	-0.079	0.116	-0.306	-0.239	0.087	0.283	0.439	-0.541	0.9	Whole Blood	172	272	127	0.466912	0.477778	Cterm;ECL2;ECL3;H8;ICL3;TM4;TM5;TM6;TM7	/	/	/	/
CXCR2	ENST00000449014	0.755	0.586	-0.034	-0.206	0.001	-0.026	0.019	-0.148	0.14	-0.339	-0.549	-0.335	0.434	0.407	-0.348	0.61	Whole Blood	15	272	14	0.0514706	0.0416667	Cterm;ECL1;ECL2;ECL3;H8;ICL1;ICL2;ICL3;Nterm;TM1;TM2;TM3;TM4;TM5;TM6;TM7	TM3	/	/	/
CXCR2	ENST00000453237	0.748	0.067	-0.012	-0.02	-0.998	-0.523	0.016	-0.082	0.15	-0.271	-0.123	0.074	0.196	0.425	-0.608	0.47	Whole Blood	200	272	155	0.569853	0.555556	Cterm;ECL2;ECL3;H8;ICL3;TM5;TM6;TM7	/	/	/	/
CXCR2	ENST00000454148	0.713	0.45	0.005	0.039	-0.778	-0.048	0.02	-0.106	0.13	-0.332	-0.255	0.092	0.314	0.383	-0.518	0.79	Whole Blood	135	272	90	0.330882	0.375	Cterm;ECL2;ECL3;H8;ICL2;ICL3;TM3;TM4;TM5;TM6;TM7	/	/	/	/
CXCR4	ENST00000409817	0.009	-0.044	0.002	-0.001	0	0.047	0.011	0.002	-0.001	0.002	0.001	0.017	0.007	0.003	-0.016	51.7	Spleen	356	275	275	1	1.01136	/	Nterm	/	Altered ligand binding / efficacy	25230750
CYSLTR2	ENST00000617562	0.499	-0.232	-0.089	-0.286	0.12	0.001	0.031	-0.125	-0.308	-0.305	-0.617	-0.119	0.38	0.621	-0.119	0	Adipose - Subcutaneous	14	277	13	0.0469314	0.0404624	Cterm;ECL1;ECL2;ECL3;H8;ICL1;ICL2;ICL3;Nterm;TM1;TM2;TM3;TM4;TM5;TM6;TM7	ICL2;TM3	/	/	/
CYSLTR2	ENST00000621321	0.499	-0.232	-0.089	-0.286	0.12	0.001	0.031	-0.125	-0.308	-0.305	-0.617	-0.119	0.38	0.621	-0.119	0	Adipose - Subcutaneous	14	277	13	0.0469314	0.0404624	Cterm;ECL1;ECL2;ECL3;H8;ICL1;ICL2;ICL3;Nterm;TM1;TM2;TM3;TM4;TM5;TM6;TM7	ICL2;TM3	/	/	/
CYSLTR2	ENST00000622559	0.499	-0.232	-0.089	-0.286	0.12	0.001	0.031	-0.125	-0.308	-0.305	-0.617	-0.119	0.38	0.621	-0.119	0.19	Adrenal Gland	14	277	13	0.0469314	0.0404624	Cterm;ECL1;ECL2;ECL3;H8;ICL1;ICL2;ICL3;Nterm;TM1;TM2;TM3;TM4;TM5;TM6;TM7	ICL2;TM3	/	/	/
DRD2	ENST00000346454	0.004	-0.009	0.003	-0.019	0.001	-0.084	-0.001	-0.03	-0.066	-0.04	-0.123	-0.055	-0.044	-0.035	-0.018	26.08	Pituitary	414	399	369	0.924812	0.934537	ICL3	ICL3	/	Altered signalling properties	12651945
DRD2	ENST00000543292	0.564	0.182	-0.833	-0.462	-0.85	-0.54	0.028	-0.153	-0.163	0.392	-0.447	0.083	0.102	0.699	-0.508	0.19	Pituitary	177	399	146	0.365915	0.399549	ECL2;ECL3;H8;ICL3;TM5;TM6;TM7	/	/	/	/
DRD2	ENST00000544518	-0.002	-0.001	0.007	-0.006	0.004	-0.088	-0.001	0	0.001	0.002	0	-0.007	0.002	-0.01	-0.005	18.24	Brain - Putamen (basal ganglia)	442	399	397	0.994987	0.997743	TM2	/	/	/	/
DRD3	ENST00000295881	0.007	0.042	-0.065	-0.067	0.002	-0.166	-0.044	-0.12	-0.086	0.076	-0.162	-0.076	-0.083	0.009	0.037	0	Adipose - Subcutaneous	367	360	327	0.908333	0.9175	ICL3;TM6	ICL3	/	/	/
EDNRA	ENST00000358556	-0.161	-0.055	0.006	0.024	0.003	0	-0.006	-0.002	-0.131	-0.341	0.04	-0.057	0.04	-0.298	-0.306	12.34	Cervix - Ectocervix	318	302	193	0.639073	0.744731	ECL1;ECL2;ICL2;TM2;TM3;TM4;TM5	TM5	/	Altered ligand binding / efficacy	9820169
EDNRA	ENST00000506066	-0.161	-0.055	0.006	0.024	0.003	0	-0.006	-0.002	-0.131	-0.341	0.04	-0.057	0.04	-0.298	-0.306	0	Adipose - Subcutaneous	318	302	193	0.639073	0.744731	ECL1;ECL2;ICL2;TM2;TM3;TM4;TM5	TM5	/	/	/
EDNRA	ENST00000511804	-0.496	-0.075	-0.108	-0.291	0.003	0	-0.053	-0.092	-0.175	-0.235	-0.049	-0.166	-0.026	-0.405	-0.654	0.225	Uterus	202	302	146	0.483444	0.473068	ECL1;ECL2;ICL1;ICL2;Nterm;TM1;TM2;TM3;TM4	/	/	/	/
EDNRB	ENST00000377211	0.009	-0.09	0	-0.002	-0.013	0	0.003	-0.021	-0.254	-0.307	-0.021	-0.066	-0.059	-0.384	-0.047	5.15	Adipose - Visceral (Omentum)	532	298	298	1	1.20362	/	/	/	/	/
F2R	ENST00000505600	0.372	-0.268	0	-0.003	0.002	0.001	0.04	-0.125	-0.308	-0.305	-0.635	0.103	0.074	0.17	-0.373	1.16	Testis	102	275	23	0.0836364	0.24	Cterm;ECL1;ECL2;ECL3;H8;ICL1;ICL2;ICL3;Nterm;TM1;TM2;TM3;TM4;TM5;TM6;TM7	Nterm;TM1;TM2	TM1	/	/
F2RL1	ENST00000514165	0.367	0.213	-0.8	-0.359	-0.983	-1	-0.382	-0.136	-0.277	-0.301	-0.524	0.158	-0.354	0.184	-0.735	0	Adipose - Subcutaneous	112	276	111	0.402174	0.282116	Cterm;ECL2;ECL3;H8;ICL3;Nterm;TM1;TM4;TM5;TM6;TM7	/	/	/	/
F2RL2	ENST00000504899	-0.141	-0.063	0	-0.024	0.003	-0.001	-0.007	-0.018	-0.02	-0.123	-0.076	-0.069	-0.006	-0.07	0.062	0	Adipose - Subcutaneous	352	271	271	1	0.941176	Nterm	/	/	/	/
F2RL3	ENST00000599210	0.529	0.598	0	0.005	0.235	0.001	0.062	-0.055	-0.203	-0.305	-0.451	-0.023	0.281	0.294	-0.111	0.99	Lung	113	270	36	0.133333	0.293506	Cterm;ECL2;ECL3;H8;ICL1;ICL2;ICL3;TM1;TM2;TM3;TM4;TM5;TM6;TM7	ECL1;Nterm;TM1;TM2;TM3	Nterm	/	/
FFAR4	ENST00000371481	0	0.007	0	-0.024	-0.001	0.031	0.009	-0.031	-0.022	0.001	-0.097	-0.012	-0.037	-0.007	0.011	10.09	Pituitary	361	303	287	0.947195	0.95756	ICL3;TM5	TM5	/	/	/
FFAR4	ENST00000604414	-0.009	0.212	0	0.059	-0.738	0.094	0.025	0.162	-0.065	-0.232	-0.151	0.05	0.088	0.182	-0.721	0.88	Testis	236	303	199	0.656766	0.625995	Cterm;ECL3;H8;ICL3;TM5;TM6;TM7	TM5	/	/	/
FPR1	ENST00000594900	0.934	0.873	-0.008	-0.003	0	0.127	0.068	-0.112	0.003	-0.325	-0.247	0.084	0.59	0.803	0.065	0	Adipose - Subcutaneous	39	285	20	0.0701754	0.111429	Cterm;ECL1;ECL2;ECL3;H8;ICL1;ICL2;ICL3;TM1;TM2;TM3;TM4;TM5;TM6;TM7	/	/	/	/
FPR1	ENST00000600815	0.532	-0.008	0	-0.007	0	-0.296	0.046	-0.024	0.107	-0.281	-0.042	0.088	-0.229	0.318	-0.327	13.24	Spleen	191	285	172	0.603509	0.545714	Cterm;ECL3;H8;ICL3;TM5;TM6;TM7	/	/	/	/
FPR2	ENST00000599326	0.799	0.124	0	-0.033	0	-0.928	0	-0.031	-0.052	-0.305	-0.203	0.131	-0.12	0.521	-0.535	0.74	Whole Blood	136	286	117	0.409091	0.387464	Cterm;ECL2;ECL3;H8;ICL2;ICL3;TM4;TM5;TM6;TM7	/	/	/	/
FPR2	ENST00000600722	0.686	0.015	0	0.038	0	-0.192	0.013	-0.021	-0.018	-0.31	-0.156	-0.006	-0.015	0.541	-0.325	0.25	Testis	124	286	105	0.367133	0.353276	Cterm;ECL2;ECL3;H8;ICL2;ICL3;TM3;TM4;TM5;TM6;TM7	/	/	/	/
FZD10	ENST00000539839	-0.048	-0.285	0.109	-0.027	0.865	0.001	-0.01	-0.01	0.011	-0.226	-0.708	-0.775	0.313	-0.382	-0.18	6.97	Esophagus - Mucosa	454	303	56	0.184818	0.781411	Cterm;ECL1;ECL2;ECL3;H8;ICL1;ICL2;ICL3;Nterm;TM2;TM3;TM4;TM5;TM6;TM7	ECL1;ICL1;Nterm;TM1;TM2	Nterm	/	/
FZD6	ENST00000523739	0	0	-0.125	-0.041	-0.052	-0.465	-0.018	-0.017	-0.008	-0.033	-0.027	-0.02	-0.041	-0.049	-0.008	1.415	Cells - Cultured fibroblasts	674	305	305	1	0.954674	Nterm	/	/	/	/
GABBR1	ENST00000355973	-0.001	0	0.003	0	0	0.008	-0.017	0.006	0.001	-0.007	-0.053	-0.013	0.014	0.009	-0.073	0	Adipose - Subcutaneous	844	274	274	1	0.878252	Nterm	Nterm	/	/	/
GABBR1	ENST00000377012	-0.001	0	0.003	0	0	0.008	-0.017	0.006	0.001	-0.007	-0.053	-0.013	0.014	0.009	-0.073	149.4	Brain - Nucleus accumbens (basal ganglia)	844	274	274	1	0.878252	Nterm	Nterm	/	Altered ligand binding / efficacy	/
GABBR2	ENST00000634457	0	-0.004	-0.992	-0.583	0	-0.971	-0.793	-0.04	0.075	-0.075	-0.504	0.001	-0.073	-0.175	-0.485	0	Adipose - Subcutaneous	183	273	158	0.578755	0.194474	Cterm;ECL1;ECL2;ICL1;Nterm;TM1;TM2;TM3;TM5	TM5	/	/	/
GCGR	ENST00000570996	0.009	0.004	0.564	-0.053	0.003	0.004	0.038	-0.081	0.025	0.382	-0.199	-0.042	0.484	0.203	-0.203	3.79	Liver	523	273	300	1.0989	1.09644	Cterm;H8;TM7	Cterm;H8;TM3;TM7	Cterm;TM3	/	/
GHRHR	ENST00000409316	0.019	-0.148	0.585	-0.166	0.895	0.042	0.074	-0.071	0.133	-0.023	-0.414	-0.194	0.657	0.74	-0.591	0	Adipose - Subcutaneous	151	263	144	0.547529	0.356974	Cterm;ECL3;H8;ICL1;ICL2;ICL3;Nterm;TM1;TM2;TM3;TM4;TM5;TM6;TM7	ECL1;ECL2;H8;ICL2;TM2;TM3;TM4;TM7	TM2;TM4	/	/
GHRHR	ENST00000409904	-0.021	-0.56	-0.144	-0.012	-0.079	0.04	-0.018	-0.007	-0.01	-0.167	-0.168	-0.094	0.035	-0.02	0.137	2.21	Pituitary	359	263	263	1	0.8487	Nterm	Nterm	/	/	/
GHRHR	ENST00000611037	0.018	0.108	0.585	0.089	0.895	0.042	0.075	-0.071	0.133	-0.023	-0.385	-0.123	0.657	0.731	-0.605	0	Adipose - Subcutaneous	207	263	193	0.73384	0.489362	Cterm;ECL3;H8;ICL2;ICL3;Nterm;TM1;TM3;TM4;TM5;TM6;TM7	ECL1;ECL2;H8;ICL1;ICL2;TM1;TM2;TM3;TM4;TM7	TM2;TM4	/	/
GHSR	ENST00000427970	0.55	0.345	0	0.008	-0.611	0.001	-0.001	-0.041	-0.102	-0.137	-0.177	-0.089	0.1	0.038	-0.668	1.23	Pituitary	289	287	250	0.87108	0.789617	Cterm;ECL3;H8;TM6;TM7	TM6	TM6	Intracellular retention of reference isoform	17229547
GIPR	ENST00000263281	0.01	0.012	-0.129	0.026	-0.003	-0.001	0.035	-0.047	-0.012	0.201	-0.042	0.013	-0.006	0.031	-0.005	0.93	Cells - EBV-transformed lymphocytes	419	272	272	1	0.899142	Cterm;H8	H8	H8	Altered signalling properties	/
GIPR	ENST00000304207	-0.001	-0.199	-0.206	-0.003	-0.016	0	-0.031	-0.005	-0.012	-0.018	-0.094	-0.056	0.018	0.005	-0.032	0.21	Cells - EBV-transformed lymphocytes	430	272	272	1	0.922747	Nterm	/	/	/	/
GLP2R	ENST00000304773	0.005	-0.013	-0.989	-0.178	-0.279	-0.446	-0.179	-0.095	0.036	0.143	-0.513	-0.077	-0.385	-0.12	-0.163	0	Adipose - Subcutaneous	118	273	117	0.428571	0.213382	Cterm;ECL2;ECL3;H8;ICL3;Nterm;TM1;TM4;TM5;TM6;TM7	/	/	/	/
GLP2R	ENST00000574745	-0.007	-0.323	-0.974	-0.245	-0.278	-0.076	-0.124	-0.065	-0.003	0.052	-0.195	-0.075	-0.139	-0.03	0.209	0	Adipose - Subcutaneous	373	273	258	0.945055	0.674503	Nterm;TM1	/	/	/	/
GNRHR	ENST00000420975	0	-0.009	0.642	0.007	0.001	0.018	0.142	0.387	-0.218	-0.259	-0.101	-0.137	0.522	0.366	-0.211	0.09	Pituitary	249	295	217	0.735593	0.759146	ECL3;ICL3;TM5;TM6;TM7	ECL2;TM4;TM5	ECL2	Intracellular retention of reference isoform	9259321
GPER1	ENST00000413368	0.832	0.45	-0.008	-0.013	0.008	0.002	-0.001	0.004	-0.131	-0.151	-0.757	-0.311	0.455	0.542	-0.49	0	Adipose - Subcutaneous	73	275	21	0.0763636	0.194667	Cterm;ECL1;ECL2;ECL3;H8;ICL1;ICL2;ICL3;TM1;TM2;TM3;TM4;TM5;TM6;TM7	/	/	/	/
GPR137	ENST00000377702	0	0.006	-0.623	0.087	0	-0.028	-0.055	0.006	0.001	-0.009	0.007	0.035	0.005	-0.05	0.039	20.75	Testis	346	366	308	0.84153	0.829736	Cterm;ECL2;ECL3;H8;TM5;TM7	Cterm;ECL3;H8;TM6;TM7	/	/	/
GPR137	ENST00000535675	0	0.007	-0.346	0.16	0	0.001	0.04	0.008	0	-0.011	0.002	0.023	0.002	0.025	-0.448	26.24	Testis	132	366	112	0.306011	0.316547	Cterm;ECL2;ECL3;H8;ICL2;ICL3;TM3;TM4;TM5;TM6;TM7	/	/	/	/
GPR137	ENST00000536282	-0.001	-0.845	0.024	0.243	1	0.001	0.079	0.024	-0.008	-0.011	-0.932	-0.48	0.008	-0.328	-0.277	1.445	Cells - EBV-transformed lymphocytes	88	366	81	0.221311	0.211031	Cterm;ECL1;ECL2;ECL3;H8;ICL2;ICL3;Nterm;TM1;TM2;TM3;TM4;TM5;TM6;TM7	Cterm;ECL2;ECL3;ICL2;TM4;TM5;TM7	/	/	/
GPR137	ENST00000536667	-0.002	-0.232	0.024	0.14	1	0.001	0.092	0.024	-0.008	-0.011	-0.901	-0.511	-0.014	-0.238	0.414	10.03	Testis	31	366	30	0.0819672	0.0743405	Cterm;ECL1;ECL2;ECL3;H8;ICL2;ICL3;Nterm;TM1;TM2;TM3;TM4;TM5;TM6;TM7	/	/	/	/
GPR137	ENST00000538032	0	0.007	-0.092	0.172	0	0.001	0.018	0.007	0.001	-0.011	-0.006	-0.011	0.002	0.021	-0.485	1.98	Testis	167	366	147	0.401639	0.40048	Cterm;ECL2;ECL3;H8;ICL2;ICL3;TM4;TM5;TM6;TM7	/	/	/	/
GPR137	ENST00000538244	0	-0.019	0.024	0.172	1	0.001	0.086	0.024	-0.008	-0.011	-0.942	-0.453	0.01	-0.004	0.054	0	Adipose - Subcutaneous	63	366	43	0.117486	0.151079	Cterm;ECL1;ECL2;ECL3;H8;ICL2;ICL3;TM2;TM3;TM4;TM5;TM6;TM7	/	/	/	/
GPR137	ENST00000539833	0	0.007	-0.203	0.183	0	0.001	-0.014	0.009	-0.002	-0.01	0.007	-0.026	0.004	0.007	-0.546	16.91	Testis	219	366	199	0.543716	0.52518	Cterm;ECL2;ECL3;H8;ICL3;TM5;TM6;TM7	/	/	/	/
GPR137	ENST00000539851	0	0.006	-0.242	0.134	0	0.001	0.028	0.01	0.008	-0.01	0.017	0.007	0.001	0.021	-0.33	16.05	Testis	320	366	300	0.819672	0.767386	Cterm;ECL3;H8;ICL3;TM6;TM7	ICL3;TM6	/	/	/
GPR137	ENST00000540370	0	-0.005	-0.265	0.304	0.532	0.001	0.069	0.024	-0.003	-0.011	-0.56	-0.081	0.01	0.042	-0.402	8.82	Testis	78	366	58	0.15847	0.18705	Cterm;ECL1;ECL2;ECL3;H8;ICL2;ICL3;TM2;TM3;TM4;TM5;TM6;TM7	/	/	/	/
GPR137	ENST00000541952	0	0.005	-0.1	0.112	0	0.001	0.038	0.005	0.001	-0.011	-0.01	-0.013	0.004	0.014	-0.496	0	Adipose - Subcutaneous	156	366	136	0.371585	0.374101	Cterm;ECL2;ECL3;H8;ICL2;ICL3;TM3;TM4;TM5;TM6;TM7	TM3	/	/	/
GPR137	ENST00000542190	0	0.007	-0.32	0.146	0	0.001	0.034	0.006	0.001	-0.011	-0.001	0.009	0	0.018	-0.475	0	Adipose - Subcutaneous	139	366	119	0.325137	0.333333	Cterm;ECL2;ECL3;H8;ICL2;ICL3;TM3;TM4;TM5;TM6;TM7	TM3	/	/	/
GPR137	ENST00000543383	0	0.007	-0.227	0.196	0	0.001	-0.008	0.014	-0.001	-0.01	0.015	-0.01	0.005	0.018	-0.551	5.88	Testis	240	366	220	0.601093	0.57554	Cterm;ECL2;ECL3;H8;ICL3;TM5;TM6;TM7	/	/	/	/
GPR137	ENST00000546139	0	0.007	-0.044	0.207	0	0.001	-0.012	0.008	-0.002	-0.01	0.01	-0.028	0.005	0.01	-0.55	0.77	Testis	225	366	199	0.543716	0.539568	Cterm;ECL2;ECL3;H8;ICL3;TM5;TM6;TM7	/	/	/	/
GPR141	ENST00000450180	0.002	0.087	-0.715	0.113	-0.154	-0.259	-0.027	-0.016	-0.024	-0.186	-0.643	0.028	-0.275	-0.486	0.291	1.3	Whole Blood	104	273	91	0.333333	0.340984	Cterm;ECL2;ECL3;H8;ICL2;ICL3;TM3;TM4;TM5;TM6;TM7	/	/	/	/
GPR142	ENST00000582579	0.005	0.23	0	-0.066	-0.576	0	-0.016	-0.044	0.106	0	-0.023	0.088	0.024	0.3	0.11	0.71	Spleen	374	264	264	1	0.809524	Nterm	Nterm	/	/	/
GPR142	ENST00000585308	-0.047	0.521	0	0.085	0.269	0	0.002	0	-0.095	0.131	-0.264	-0.192	0.107	0.13	-0.451	0	Adipose - Subcutaneous	121	264	56	0.212121	0.261905	Cterm;ECL1;ECL2;ECL3;H8;ICL2;ICL3;Nterm;TM2;TM3;TM4;TM5;TM6;TM7	Nterm	/	/	/
GPR143	ENST00000431126	0	0.009	-0.185	-0.21	-0.001	-0.196	-0.264	0.079	-0.001	-0.072	-0.481	-0.151	-0.104	0.071	-0.208	0	Adipose - Subcutaneous	171	302	170	0.562914	0.423267	Cterm;ECL3;H8;ICL1;Nterm;TM1;TM2;TM6;TM7	/	/	/	/
GPR143	ENST00000447366	0	0.008	-0.161	-0.183	0.006	-0.349	-0.194	0.015	-0.018	0.08	-0.14	-0.074	-0.017	-0.075	-0.295	0.44	Esophagus - Mucosa	267	302	229	0.758278	0.660891	Cterm;ICL1;Nterm;TM1;TM2	/	/	/	/
GPR146	ENST00000427680	0.846	0.32	-0.002	-0.108	0.033	0.132	0.135	0.188	-0.065	-0.265	-0.676	0.069	0.415	0.63	-0.155	4.63	Adipose - Subcutaneous	38	279	18	0.0645161	0.114114	Cterm;ECL1;ECL2;ECL3;H8;ICL1;ICL2;ICL3;TM1;TM2;TM3;TM4;TM5;TM6;TM7	/	/	/	/
GPR157	ENST00000465853	0	0.009	-0.133	-0.324	0.918	-0.458	0.329	0.135	0.036	0.125	0.441	0.433	0.444	0.566	0.054	4.09	Skin - Sun Exposed (Lower leg)	66	270	49	0.181481	0.197015	Cterm;ECL1;ECL2;ECL3;H8;ICL1;ICL2;ICL3;Nterm;TM1;TM2;TM3;TM4;TM5;TM6	ECL3;TM5;TM7	/	/	/
GPR160	ENST00000473675	-0.001	0.068	-0.713	0.055	-0.174	-0.767	0.006	0.021	0.049	-0.117	-0.133	0.083	-0.114	-0.11	-0.428	0.445	Cells - EBV-transformed lymphocytes	143	278	126	0.453237	0.423077	Cterm;ECL2;ECL3;H8;ICL3;TM4;TM5;TM6;TM7	/	/	/	/
GPR160	ENST00000482710	-0.009	0.164	0.033	0.249	-0.172	0.201	0.006	0.025	-0.042	-0.125	-0.294	0.038	-0.116	-0.401	-0.437	0.15	Cells - EBV-transformed lymphocytes	88	278	71	0.255396	0.260355	Cterm;ECL2;ECL3;H8;ICL2;ICL3;TM3;TM4;TM5;TM6;TM7	/	/	/	/
GPR160	ENST00000485735	-0.001	0.09	-0.305	0.058	-0.174	-0.7	0.005	0.002	0.068	-0.097	-0.135	0.063	-0.103	-0.068	-0.461	0.48	Adipose - Subcutaneous	163	278	146	0.52518	0.482249	Cterm;ECL2;ECL3;H8;ICL3;TM5;TM6;TM7	/	/	/	/
GPR160	ENST00000492492	0.001	-0.044	0.194	-0.011	0.826	0.202	0.005	0.025	-0.058	-0.125	-0.518	-0.274	-0.032	-0.743	-0.478	1.13	Testis	33	278	16	0.057554	0.0976331	Cterm;ECL1;ECL2;ECL3;H8;ICL1;ICL2;ICL3;TM1;TM2;TM3;TM4;TM5;TM6;TM7	/	/	/	/
GPR161	ENST00000367836	0	0.008	-0.386	-0.032	0.001	0	-0.172	0.034	0.06	-0.191	0.22	0.055	0.016	-0.185	-0.028	1.09	Uterus	397	304	194	0.638158	0.750473	ECL1;ICL1;ICL2;Nterm;TM1;TM2;TM3	/	/	/	/
GPR161	ENST00000539777	0.001	0	0.079	0.002	0.002	0.009	-0.11	-0.006	0.005	-0.093	0.077	0.004	0.055	-0.222	0.033	1.845	Uterus	451	304	248	0.815789	0.852552	ECL1;ICL1;Nterm;TM1;TM2	ECL1;TM3	TM3	/	/
GPR161	ENST00000546300	0.003	0.01	-0.687	-0.077	-0.01	0	-0.246	0.004	0.045	-0.174	0.105	0.065	0.027	-0.175	-0.007	3.16	Uterus	415	304	212	0.697368	0.784499	ECL1;ICL1;Nterm;TM1;TM2;TM3	TM3	/	/	/
GPR162	ENST00000382315	0.001	-0.001	-0.05	-0.026	0.785	-0.009	0.126	0.041	0.013	-0.028	0.059	0.084	0.031	0.081	-0.365	94.68	Brain - Cerebellum	284	317	21	0.0662461	0.482993	ECL1;ECL2;ECL3;ICL1;ICL2;ICL3;Nterm;TM1;TM2;TM3;TM4;TM5;TM6;TM7	/	/	/	/
GPR162	ENST00000428545	0.001	0	0.041	0.004	0.866	-0.006	0.144	0.04	0.012	-0.027	0.066	0.084	0.031	0.086	-0.224	19.19	Brain - Frontal Cortex (BA9)	304	317	41	0.129338	0.517007	ECL1;ECL2;ICL1;ICL2;ICL3;Nterm;TM1;TM2;TM3;TM4;TM5;TM6	TM6	/	/	/
GPR162	ENST00000545321	0.001	-0.005	0.002	-0.039	0.963	0.991	0.156	0.041	0.012	-0.028	-0.636	-0.47	0.033	0.108	-0.344	1.41	Brain - Cerebellum	228	317	110	0.347003	0.387755	Cterm;ECL1;ECL2;ICL1;ICL2;Nterm;TM1;TM2;TM3;TM4;TM5;TM6	Cterm;TM5	Cterm	/	/
GPR171	ENST00000480322	0.942	0.369	0.016	-0.129	0.749	0.005	0.062	0.04	-0.226	0.143	-0.346	0.245	0.546	0.463	0.448	2.52	Small Intestine - Terminal Ileum	18	278	8	0.028777	0.0564263	Cterm;ECL1;ECL2;ECL3;H8;ICL1;ICL2;ICL3;TM1;TM2;TM3;TM4;TM5;TM6;TM7	/	/	/	/
GPR173	ENST00000375466	0.23	0.103	-0.149	0.127	-0.003	0.027	0.375	0.202	0.04	-0.038	-0.328	-0.173	0.168	-0.535	-0.075	2.27	Brain - Cerebellum	52	324	33	0.101852	0.13941	Cterm;ECL1;ECL2;ECL3;H8;ICL1;ICL2;ICL3;TM2;TM3;TM4;TM5;TM6;TM7	/	/	/	/
GPR176	ENST00000543580	0.001	-0.005	-0.719	-0.131	-0.019	-0.001	-0.101	-0.006	-0.031	-0.02	-0.118	0.014	-0.015	0.022	0.054	1.09	Testis	470	283	277	0.978799	0.912621	Nterm;TM1	TM1	/	/	/
GPR17	ENST00000423019	0.235	0.636	0	0.087	0.192	0.001	0.059	-0.032	-0.26	0.384	-0.068	0.197	-0.099	-0.107	-0.632	0	Adipose - Subcutaneous	136	276	84	0.304348	0.370572	Cterm;ECL2;ECL3;H8;ICL2;ICL3;TM3;TM4;TM5;TM6;TM7	/	/	/	/
GPR17	ENST00000486700	0.008	0.109	-0.031	-0.032	-0.338	-0.032	-0.051	-0.052	-0.011	0.081	-0.051	0.005	-0.093	0.038	-0.13	12.845	Brain - Amygdala	339	276	276	1	0.923706	Nterm	/	/	/	/
GPR182	ENST00000622922	0.691	-0.478	0	-0.101	0.003	0.01	0.038	-0.021	-0.101	-0.045	-0.422	-0.112	0.243	-0.015	-0.541	0	Adipose - Subcutaneous	196	269	162	0.60223	0.485149	Cterm;ECL2;ECL3;H8;ICL1;ICL3;Nterm;TM2;TM4;TM5;TM6;TM7	ECL1;ICL1;ICL2;Nterm;TM1;TM2;TM3;TM4	Nterm;TM2;TM3	/	/
GPR35	ENST00000430267	0.049	-0.034	0.276	0.089	0.229	0.045	0.095	0.148	0.022	0.039	0.148	0.049	0.068	0.033	0.335	6.82	Small Intestine - Terminal Ileum	340	266	266	1	1.10032	/	/	/	/	/
GPR39	ENST00000622084	0.053	0.079	0.002	0.034	-0.173	0.15	0.014	0.165	-0.105	-0.019	-0.13	-0.079	-0.028	0.011	-0.382	0.065	Kidney - Medulla	300	320	273	0.853125	0.662252	Cterm;ECL3;H8;TM6;TM7	TM6	/	/	/
GPR55	ENST00000438398	0.496	0.335	0.92	0.106	-0.079	-0.217	0.011	0.199	0.009	0.5	0.126	0.213	0.026	-0.052	-0.345	0.94	Brain - Nucleus accumbens (basal ganglia)	242	274	225	0.821168	0.758621	Cterm;ECL3;H8;TM6;TM7	/	/	/	/
GPR68	ENST00000529102	-0.048	0.078	-0.073	0.03	0.078	0.066	0.037	-0.018	-0.011	0.001	-0.043	-0.034	-0.021	-0.011	-0.147	0.2	Brain - Cerebellar Hemisphere	338	276	276	1	0.926027	Cterm	/	/	Altered signalling properties / Altered internalisation	/
GPR83	ENST00000539203	-0.312	-0.01	0.01	0.034	0.003	0.003	0.022	-0.004	-0.045	-0.152	0.075	-0.046	0.055	-0.163	0.035	0.32	Brain - Cerebellar Hemisphere	381	279	237	0.849462	0.900709	ECL1;TM2;TM3	/	/	/	/
GPR85	ENST00000438062	-0.533	-0.008	-0.744	0.062	-0.947	0.221	0.353	0.237	0.055	-0.133	-0.21	0.123	-0.366	-0.424	-0.31	3.29	Brain - Putamen (basal ganglia)	71	321	50	0.155763	0.191892	Cterm;ECL1;ECL2;ECL3;H8;ICL2;ICL3;TM2;TM3;TM4;TM5;TM6;TM7	/	/	/	/
GPR85	ENST00000449735	0.102	0.042	-0.95	-0.005	-0.989	-0.772	0.296	0.137	0.026	-0.134	-0.213	0.24	-0.341	0.217	-0.458	2.35	Brain - Cerebellar Hemisphere	121	321	100	0.311526	0.327027	Cterm;ECL2;ECL3;H8;ICL2;ICL3;TM3;TM4;TM5;TM6;TM7	/	/	/	/
GPRC5A	ENST00000534831	0	0	-0.003	0.036	0	0.915	-0.057	-0.003	0.004	-0.009	-0.039	-0.045	0.001	0.009	-0.704	5.495	Cells - Cultured fibroblasts	273	248	248	1	0.764706	Cterm;H8	/	/	Altered signalling properties	/
GPRC5B	ENST00000562469	0	-0.001	-0.007	-0.073	0	0.795	0.326	0.053	0.009	-0.044	-0.196	-0.056	-0.001	0.001	-0.465	0	Adipose - Subcutaneous	148	247	96	0.388664	0.367246	Cterm;ECL2;ECL3;H8;ICL2;ICL3;TM3;TM4;TM5;TM6;TM7	/	/	/	/
GPRC5B	ENST00000566822	0	0	-0.006	-0.067	0	0.795	0.08	0.028	0.009	-0.041	-0.083	-0.022	-0.004	-0.015	-0.487	1.72	Brain - Cerebellum	177	247	125	0.506073	0.439206	Cterm;ECL2;ECL3;H8;ICL3;TM4;TM5;TM6;TM7	/	/	/	/
GPRC5B	ENST00000568214	0	-0.023	0.08	0.231	1	0.795	0.737	0.075	0.013	-0.044	-0.529	-0.17	0.011	0.017	-0.275	0	Adipose - Subcutaneous	90	247	38	0.153846	0.223325	Cterm;ECL1;ECL2;ECL3;H8;ICL2;ICL3;TM2;TM3;TM4;TM5;TM6;TM7	/	/	/	/
GPRC5B	ENST00000570142	0	-0.023	0.03	0.255	1	0.795	0.734	0.075	0.009	-0.045	-0.528	-0.155	0.012	0.019	-0.291	0.66	Brain - Cortex	86	247	34	0.137652	0.2134	Cterm;ECL1;ECL2;ECL3;H8;ICL1;ICL2;ICL3;TM2;TM3;TM4;TM5;TM6;TM7	/	/	/	/
GPRC5C	ENST00000481232	-0.001	-0.007	0.677	0.086	0.762	0.988	0.675	0.073	0.014	-0.014	-0.327	-0.135	-0.003	-0.001	-0.479	17.8	Stomach	105	259	57	0.220077	0.238095	Cterm;ECL1;ECL2;ECL3;H8;ICL2;ICL3;TM2;TM3;TM4;TM5;TM6;TM7	ECL1;TM2;TM3	/	/	/
GPRC5C	ENST00000582444	0	0.001	-0.014	-0.105	0	0.988	0.039	0.016	0.01	-0.014	-0.338	-0.076	-0.001	0.01	-0.54	2.72	Muscle - Skeletal	145	259	97	0.374517	0.328798	Cterm;ECL2;ECL3;H8;ICL2;ICL3;TM4;TM5;TM6;TM7	/	/	/	/
GPRC5C	ENST00000582473	0	-0.036	0.95	0.206	1	0.988	0.729	0.07	0.01	-0.014	-0.751	-0.254	0.003	-0.004	-0.402	6.13	Brain - Cerebellar Hemisphere	53	259	5	0.019305	0.120181	Cterm;ECL1;ECL2;ECL3;H8;ICL1;ICL2;ICL3;TM1;TM2;TM3;TM4;TM5;TM6;TM7	/	/	/	/
GPRC5D	ENST00000541128	0	0	-0.007	-0.041	0	0.321	0.221	-0.01	0.004	-0.012	-0.296	0.016	0.001	-0.001	-0.334	1.335	Lung	120	249	101	0.405622	0.347826	Cterm;ECL2;ECL3;H8;ICL2;ICL3;TM4;TM5;TM6;TM7	/	/	/	/
GPRC6A	ENST00000368549	0	-0.005	-0.03	-0.028	0.013	0.006	-0.008	-0.004	0.008	-0.004	-0.073	0	-0.006	-0.015	-0.104	0.05	Adrenal Gland	855	249	249	1	0.923326	Nterm	/	/	/	/
GPRC6A	ENST00000530250	-0.001	-0.004	-0.18	-0.06	-0.008	-0.107	-0.063	-0.007	0.036	-0.004	-0.109	-0.009	-0.007	-0.015	-0.304	0.045	Kidney - Medulla	751	249	249	1	0.811015	Nterm	/	/	/	/
GRM2	ENST00000442933	0.012	-0.007	0.021	0.054	0.006	0.012	0.058	0.022	0.054	-0.038	0.151	-0.035	0.095	0.105	-0.276	0.25	Brain - Cortex	594	257	71	0.276265	0.681193	ECL1;ECL2;ICL1;ICL2;Nterm;TM1;TM2;TM3;TM4;TM5	/	/	/	/
GRM3	ENST00000439827	0.008	-0.028	0.033	0.147	0.159	0.065	0.098	0.004	0.096	-0.049	0.131	-0.013	0.11	0.125	-0.41	2.49	Brain - Caudate (basal ganglia)	537	257	25	0.0972763	0.610922	Cterm;ECL1;ECL2;ECL3;H8;ICL1;ICL2;ICL3;Nterm;TM1;TM2;TM3;TM4;TM5;TM6;TM7	Nterm;TM1	/	/	/
GRM4	ENST00000544773	-0.004	0.003	-0.29	-0.109	0	-0.529	-0.085	-0.047	0.019	0.023	-0.107	-0.024	0.05	0.004	-0.196	0.3	Brain - Cerebellum	743	263	263	1	0.814693	Nterm	Nterm	/	/	/
GRM7	ENST00000402647	-0.007	0.006	-0.807	-0.124	0	-0.87	-0.154	-0.063	0.048	-0.003	-0.159	-0.001	-0.03	-0.065	-0.276	0.6	Testis	677	262	262	1	0.739891	Nterm	Cterm	Cterm	/	/
GRM8	ENST00000444921	-0.021	0.002	-0.948	-0.438	0	-0.988	-0.409	-0.081	0.125	-0.034	-0.364	0.002	-0.158	-0.138	-0.058	0.61	Brain - Frontal Cortex (BA9)	416	262	262	1	0.45815	Nterm	Nterm	/	/	/
HRH4	ENST00000426880	-0.198	0.311	0.002	0.096	0.004	0.2	-0.182	0.035	-0.027	0.228	0.089	0.039	0.224	-0.04	-0.573	0.02	Bladder	302	350	262	0.748571	0.774359	ECL1;ICL2;TM2;TM3;TM4	TM2	/	/	/
HTR1A	ENST00000506598	0.97	0.625	0.089	0.01	0.159	0.003	0.151	-0.082	0.14	-0.305	-0.172	-0.102	0.923	0.375	0.215	0	Adipose - Subcutaneous	41	371	9	0.0242588	0.0971564	Cterm;ECL1;ECL2;ECL3;H8;ICL1;ICL2;ICL3;TM1;TM2;TM3;TM4;TM5;TM6;TM7	/	/	/	/
HTR2A	ENST00000543956	-0.158	0.041	-0.577	-0.082	0.001	-0.042	-0.399	-0.155	-0.061	-0.178	-0.047	-0.042	-0.163	-0.091	-0.31	0.75	Brain - Frontal Cortex (BA9)	308	314	219	0.697452	0.653928	ECL1;ICL1;Nterm;TM1;TM2;TM3	/	/	/	/
HTR2A	ENST00000612998	-0.184	0.565	0.329	0.252	0.002	0.95	0.062	-0.096	-0.257	-0.305	-0.445	-0.007	-0.086	0.242	-0.648	1.34	Brain - Frontal Cortex (BA9)	110	314	72	0.229299	0.233546	Cterm;ECL1;ECL2;ECL3;H8;ICL2;ICL3;Nterm;TM3;TM4;TM5;TM6;TM7	ECL1	/	/	/
HTR2C	ENST00000371950	0.369	-0.205	0.954	0.092	0.014	0.508	0.093	-0.109	-0.19	-0.3	-0.295	-0.172	0.526	0.268	-0.74	10.615	Brain - Nucleus accumbens (basal ganglia)	248	317	194	0.611987	0.541485	Cterm;ECL3;H8;ICL3;TM5;TM6;TM7	ECL2;ICL2;ICL3;TM3;TM4;TM5	ICL2	Intracellular retention of reference isoform	23247076
HTR4	ENST00000520086	0.078	-0.002	0.89	-0.341	0.15	0.924	0.46	0.328	0.107	-0.305	-0.098	-0.006	0.846	0.713	-0.653	0.4	Small Intestine - Terminal Ileum	87	298	86	0.288591	0.224227	Cterm;ECL2;ECL3;H8;ICL1;ICL2;ICL3;Nterm;TM1;TM2;TM3;TM4;TM5;TM6;TM7	ECL1;ICL2;TM2;TM3;TM4	TM2	/	/
HTR7	ENST00000277874	-0.051	0.035	-0.019	0.026	0.064	0	-0.016	-0.002	-0.096	-0.019	-0.123	-0.078	-0.087	-0.177	-0.08	2.59	Testis	445	310	310	1	0.929019	Cterm	Cterm	/	Altered internalisation	15716386
HTR7	ENST00000371719	-0.054	0.011	-0.015	0.033	0.072	0	-0.011	-0.012	-0.125	-0.008	-0.167	-0.095	-0.115	-0.202	-0.087	2.6	Testis	432	310	310	1	0.901879	Cterm	/	/	Altered internalisation	15716386
KISS1R	ENST00000592648	0.024	0.706	0.001	0.042	-0.106	0	0.051	-0.066	-0.142	-0.305	-0.285	-0.163	0.537	-0.156	-0.042	0	Adipose - Subcutaneous	97	286	57	0.199301	0.243719	Cterm;ECL1;ECL2;ECL3;H8;ICL2;ICL3;TM2;TM3;TM4;TM5;TM6;TM7	TM2;TM3	/	/	/
KISS1R	ENST00000606939	0.767	0.122	0.001	-0.005	-0.299	0	0.012	-0.049	-0.154	-0.284	-0.332	-0.153	0.315	0.035	-0.416	0.31	Cells - EBV-transformed lymphocytes	226	286	186	0.65035	0.567839	Cterm;ECL3;H8;ICL3;TM5;TM6;TM7	ECL2;TM4;TM5	ECL2	/	/
LPAR1	ENST00000441240	-0.145	0.109	0.136	0.078	-0.116	0.001	0.38	0.299	0.027	-0.278	0.054	0.232	0.221	0.316	-0.682	17.405	Cells - Cultured fibroblasts	182	267	135	0.505618	0.5	Cterm;ECL2;ECL3;H8;ICL3;TM4;TM5;TM6;TM7	/	/	/	/
LPAR2	ENST00000588233	-0.149	-0.137	0.436	0.253	0	0	0.34	0.397	-0.036	-0.305	-0.267	-0.014	0.161	-0.172	0.078	0.5	Testis	74	268	44	0.164179	0.210826	Cterm;ECL1;ECL2;ECL3;H8;ICL2;ICL3;TM2;TM3;TM4;TM5;TM6;TM7	/	/	/	/
LPAR2	ENST00000591042	-0.198	0.028	0.435	0.245	-0.01	0	0.332	0.405	-0.045	-0.305	-0.299	-0.052	0.104	0.072	-0.089	3.1	Spleen	80	268	50	0.186567	0.22792	Cterm;ECL1;ECL2;ECL3;H8;ICL2;ICL3;TM2;TM3;TM4;TM5;TM6;TM7	/	/	/	/
LPAR4	ENST00000514744	0.499	0.631	0.154	-0.259	0.039	0.094	0.09	-0.036	-0.227	-0.305	-0.465	-0.103	0.229	0.332	0.036	0.03	Brain - Hippocampus	45	277	8	0.0288809	0.121622	Cterm;ECL1;ECL2;ECL3;H8;ICL1;ICL2;ICL3;TM1;TM2;TM3;TM4;TM5;TM6;TM7	/	/	/	/
LTB4R2	ENST00000527924	0.681	0.517	-0.039	-0.085	-0.919	-0.915	-0.024	-0.101	0.183	0.393	-0.201	0.173	-0.205	0.467	-0.49	3.29	Skin - Sun Exposed (Lower leg)	160	267	100	0.374532	0.446927	Cterm;ECL2;ECL3;ICL2;ICL3;TM4;TM5;TM6;TM7	/	/	/	/
LTB4R2	ENST00000528054	-0.003	-0.117	0	0.032	0.052	0.003	0.034	-0.018	0.047	0.009	0.059	0.008	0.025	-0.007	-0.017	11.46	Spleen	389	267	267	1	1.08659	/	/	/	/	/
LTB4R2	ENST00000530080	-0.014	0.038	0	0.026	0.053	-0.002	0.035	-0.025	0.066	0.206	-0.018	0.021	-0.039	0.009	-0.383	0	Adipose - Subcutaneous	319	267	259	0.970037	0.891061	Cterm;TM7	/	/	/	/
LTB4R	ENST00000553481	0.463	0.466	-0.003	0.086	-0.973	0.014	-0.003	-0.128	0.144	-0.31	-0.231	-0.02	-0.13	0.139	-0.532	1.09	Cervix - Ectocervix	102	283	89	0.314488	0.289773	Cterm;ECL2;ECL3;ICL2;ICL3;TM3;TM4;TM5;TM6;TM7	/	/	/	/
LTB4R	ENST00000556141	-0.453	-0.073	-0.001	-0.055	0.006	0.027	-0.018	-0.026	-0.015	-0.107	-0.088	-0.061	-0.05	-0.023	-0.616	7.275	Skin - Not Sun Exposed (Suprapubic)	232	283	195	0.689046	0.659091	Cterm;ECL1;ICL1;Nterm;TM1;TM2;TM3	/	/	/	/
MC2R	ENST00000399821	-0.027	-0.588	0.837	0.259	-0.749	0.984	0.37	0.247	0.106	-0.226	0.171	0.002	0.263	0.452	-0.053	2.625	Adrenal Gland	123	252	96	0.380952	0.414141	Cterm;ECL2;ECL3;H8;ICL2;ICL3;TM3;TM4;TM5;TM6;TM7	/	/	/	/
MRGPRF	ENST00000320913	0.119	-0.46	0	-0.043	0.055	0.003	0.101	-0.046	-0.105	-0.195	-0.786	-0.554	0.154	-0.561	-0.216	1.03	Fallopian Tube	104	257	73	0.284047	0.303207	Cterm;ECL1;ECL2;ECL3;H8;ICL2;ICL3;Nterm;TM1;TM3;TM4;TM5;TM6;TM7	ECL1;ICL1;ICL2;Nterm;TM1;TM2;TM3	TM3	/	/
MTNR1B	ENST00000528076	0.915	0.149	0	0.076	0.084	0.038	0.283	0.385	0.14	0.389	-0.116	-0.118	0.612	0.554	-0.482	0.15	Testis	113	273	112	0.410256	0.312155	Cterm;ECL2;ECL3;H8;ICL1;ICL3;Nterm;TM1;TM2;TM5;TM6;TM7	ECL1;ECL2;ICL2;TM2;TM3;TM4	TM3;TM4	/	/
NPSR1	ENST00000359791	0	-0.016	0.091	0.009	0	0.021	0.058	-0.054	0.024	0.073	0.026	0.051	0.046	0.125	-0.011	0	Adipose - Subcutaneous	377	288	288	1	1.01617	/	Cterm;H8	Cterm;Cterm	/	/
NPSR1	ENST00000381539	0	-0.037	0.089	-0.004	0.003	0.014	0.133	0.072	-0.027	0.154	0.043	0.032	0.174	0.148	-0.014	0	Adipose - Subcutaneous	390	288	288	1	1.05121	Cterm	Cterm;H8	Cterm;Cterm	/	/
NPSR1	ENST00000381542	-0.004	-0.062	0.158	0.325	0.006	0.985	0.142	0.077	-0.216	0.099	-0.037	-0.11	0.199	-0.26	-0.486	0.12	Testis	305	288	222	0.770833	0.822102	ECL1;ICL2;TM2;TM3	ICL2;TM4	/	/	/
NPSR1	ENST00000381553	0	0.067	0.121	0.215	-0.992	0.815	0.301	0.205	-0.279	-0.119	0.02	0.062	0.472	0.48	-0.138	0	Adipose - Subcutaneous	143	288	98	0.340278	0.385445	Cterm;ECL2;ECL3;H8;ICL2;ICL3;TM3;TM4;TM5;TM6;TM7	TM3	/	/	/
NPSR1	ENST00000465305	-0.074	0.041	0.159	0.483	-0.024	0.992	0.35	0.211	-0.289	-0.12	0.159	-0.02	0.472	-0.164	0.02	0	Adipose - Subcutaneous	94	288	49	0.170139	0.253369	Cterm;ECL1;ECL2;ECL3;H8;ICL2;ICL3;TM2;TM3;TM4;TM5;TM6;TM7	TM2	/	/	/
NPSR1	ENST00000531252	0	-0.028	0.134	0.185	0.005	0.483	0.045	-0.028	-0.009	0.196	0.01	-0.005	0.179	0.031	-0.013	0	Adipose - Subcutaneous	366	288	277	0.961806	0.986523	TM2	Cterm;H8;TM2	Cterm;Cterm	/	/
NPY1R	ENST00000504391	0.496	-0.009	-0.624	-0.406	0.001	0.008	-0.033	-0.089	-0.134	0.004	-0.178	-0.359	0.573	0.587	0.036	0.16	Minor Salivary Gland	64	287	63	0.219512	0.166667	Cterm;ECL1;ECL2;H8;ICL1;ICL2;Nterm;TM1;TM2;TM3;TM4;TM5;TM7	/	/	/	/
NPY1R	ENST00000504790	0.419	0.057	0.169	0.093	0.001	0.008	0.051	-0.085	-0.139	0.004	-0.229	-0.091	0.59	-0.111	-0.574	0	Adipose - Subcutaneous	61	287	25	0.087108	0.158854	Cterm;ECL1;ECL2;ECL3;H8;ICL1;ICL2;ICL3;TM1;TM2;TM3;TM4;TM5;TM6;TM7	/	/	/	/
NPY1R	ENST00000509586	-0.436	-0.014	-0.702	-0.436	0.001	-0.779	-0.352	-0.082	-0.108	0.005	-0.154	-0.161	0.024	-0.239	-0.428	0.09	Colon - Transverse	141	287	79	0.275261	0.367188	ECL1;ECL2;ICL1;ICL2;Nterm;TM1;TM2;TM3;TM4;TM5	/	/	/	/
NPY1R	ENST00000512819	0.488	-0.058	-0.599	-0.24	0.001	0.008	-0.04	-0.144	-0.022	0.007	-0.162	-0.142	0.312	0.082	0.027	0	Adipose - Subcutaneous	99	287	98	0.341463	0.257812	Cterm;ECL1;ECL2;ECL3;H8;ICL1;ICL2;Nterm;TM1;TM2;TM3;TM4;TM6;TM7	/	/	/	/
NPY1R	ENST00000515701	0.485	0.047	0.169	0.037	0.001	0.008	0.051	-0.085	-0.139	0.004	-0.203	-0.055	0.594	0.007	-0.551	1.24	Spleen	60	287	24	0.0836237	0.15625	Cterm;ECL1;ECL2;ECL3;H8;ICL1;ICL2;ICL3;TM1;TM2;TM3;TM4;TM5;TM6;TM7	/	/	/	/
OPN1LW	ENST00000442922	0.167	0.083	-0.944	-0.206	-0.001	-0.794	-0.186	0.013	-0.034	-0.333	-0.119	-0.111	-0.243	-0.158	-0.656	0	Adipose - Subcutaneous	164	276	124	0.449275	0.450549	ECL1;ECL3;ICL1;Nterm;TM1;TM2;TM3;TM6;TM7	H8	/	/	/
OPN1MW	ENST00000596998	0.147	0.095	-0.923	-0.214	-0.001	-0.877	-0.193	0.02	-0.038	-0.347	-0.105	-0.117	-0.212	-0.127	-0.629	0	Adipose - Subcutaneous	164	276	124	0.449275	0.450549	ECL1;ECL3;ICL1;Nterm;TM1;TM2;TM3;TM6;TM7	H8;TM3	/	/	/
OPN5	ENST00000489301	0.009	0.008	0	-0.024	0	-0.217	-0.044	0.065	-0.028	-0.044	0.024	-0.031	0.048	-0.064	0.003	2.28	Testis	382	280	280	1	1.0791	/	Cterm	Cterm	Altered signalling properties / Altered internalisation	/
OPRK1	ENST00000524278	0.013	-0.015	-0.046	-0.428	0	-0.994	-0.077	-0.087	0.037	0.611	-0.204	-0.029	-0.148	-0.002	-0.401	0.31	Testis	291	276	243	0.880435	0.765789	ICL1;Nterm;TM1	/	/	Altered ligand binding / efficacy	/
OPRM1	ENST00000518759	0.009	-0.122	-0.038	-0.324	0	-0.949	-0.161	-0.097	0.027	0.529	-0.185	-0.088	-0.177	-0.01	-0.184	0	Adipose - Subcutaneous	319	274	259	0.945255	0.7975	Nterm;TM1	TM1	/	/	/
OPRM1	ENST00000520282	0.672	0.553	0	0.102	-0.048	0.001	0.06	-0.128	0.155	0.389	0.346	0.214	0.568	-0.063	-0.67	0	Adipose - Subcutaneous	162	274	47	0.171533	0.405	Cterm;ECL1;ECL2;ECL3;H8;ICL2;ICL3;TM2;TM3;TM4;TM5;TM6;TM7	/	/	/	/
OPRM1	ENST00000520708	0.005	-0.114	-0.153	-0.384	0	-0.98	-0.219	-0.096	0.049	0.549	-0.162	-0.057	-0.198	0.005	-0.463	0	Adipose - Subcutaneous	300	274	240	0.875912	0.75	ICL1;Nterm;TM1	/	/	/	/
OPRM1	ENST00000522236	0.005	-0.114	-0.153	-0.384	0	-0.98	-0.219	-0.096	0.049	0.549	-0.162	-0.057	-0.198	0.005	-0.463	0.14	Testis	300	274	240	0.875912	0.75	ICL1;Nterm;TM1	/	/	/	/
OPRM1	ENST00000522555	0.005	-0.114	-0.153	-0.384	0	-0.98	-0.219	-0.096	0.049	0.549	-0.162	-0.057	-0.198	0.005	-0.463	1.66	Testis	300	274	240	0.875912	0.75	ICL1;Nterm;TM1	/	/	Altered ligand binding / efficacy	26976581
OXTR	ENST00000431493	-0.001	0.058	0.949	0.372	0.854	0.913	0.396	0.385	-0.308	-0.305	-0.148	-0.634	0.662	-0.142	-0.225	0.08	Breast - Mammary Tissue	43	297	8	0.026936	0.11054	Cterm;ECL1;ECL2;ECL3;H8;ICL1;ICL2;ICL3;TM1;TM2;TM3;TM4;TM5;TM6;TM7	/	/	/	/
OXTR	ENST00000449615	-0.617	0.033	0.949	0.466	-0.144	0.913	0.428	0.396	-0.308	-0.305	-0.08	-0.374	0.079	-0.112	-0.427	0.185	Cells - EBV-transformed lymphocytes	92	297	57	0.191919	0.236504	Cterm;ECL1;ECL2;ECL3;H8;ICL2;ICL3;TM2;TM3;TM4;TM5;TM6;TM7	/	/	/	/
P2RY14	ENST00000494668	0.423	0.651	0.011	0.153	-0.673	0.007	0.027	0.046	-0.117	-0.309	-0.184	0.215	-0.136	-0.122	-0.422	0.16	Small Intestine - Terminal Ileum	95	280	77	0.275	0.281065	Cterm;ECL2;ECL3;H8;ICL2;ICL3;TM3;TM4;TM5;TM6;TM7	/	/	/	/
P2RY8	ENST00000460672	0.723	0.636	-0.052	-0.04	0.048	0.117	0.116	0.078	-0.341	0.211	-0.477	-0.253	0.21	0.292	0.112	0	Adipose - Subcutaneous	40	277	21	0.0758123	0.111421	Cterm;ECL1;ECL2;ECL3;H8;ICL1;ICL2;ICL3;TM1;TM2;TM3;TM4;TM5;TM6;TM7	/	/	/	/
PTGDR	ENST00000553372	0	0.019	0.553	0.162	-0.065	0.567	0.018	-0.048	0.02	0.225	0.014	-0.036	-0.051	-0.086	-0.539	0.09	Spleen	296	307	277	0.90228	0.824513	Cterm;ECL3;H8;TM7	ECL3;TM6;TM7	/	Intracellular retention of reference isoform	/
PTGER2	ENST00000557436	0.1	-0.242	-0.092	-0.477	0.994	-0.073	-0.325	-0.111	0.143	0.484	-0.01	0.093	0.292	0.119	-0.438	4.825	Cells - Cultured fibroblasts	103	294	62	0.210884	0.287709	ECL1;ECL2;ICL1;ICL2;ICL3;Nterm;TM1;TM2;TM3;TM4;TM5;TM6	/	/	/	/
PTGER3	ENST00000356595	-0.044	-0.15	-0.004	-0.042	0.134	0	-0.007	0.002	-0.009	0.176	0.049	0.083	0.08	0.111	0.036	0.085	Uterus	418	297	297	1	1.07179	Cterm;H8	Cterm;H8	Cterm;Cterm	/	/
PTGER3	ENST00000460330	-0.152	-0.006	0.011	0.02	-0.075	0.001	0.008	-0.006	0.005	0.038	0.002	-0.025	-0.142	-0.009	0.102	13.15	Uterus	374	297	297	1	0.958974	Cterm;H8	Cterm;H8	/	Altered signalling properties	7476918
PTGER3	ENST00000628037	-0.144	0.001	0.01	0.036	-0.238	0.001	0.014	-0.012	0.008	0.057	0.001	-0.027	-0.116	-0.002	0.092	16.17	Uterus	365	297	297	1	0.935897	Cterm;H8	H8	/	/	/
PTGFR	ENST00000370756	0.281	0.519	0.793	0.27	-0.011	0.005	0.001	-0.049	-0.067	-0.077	0.329	0.094	0.239	0.154	-0.456	1.22	Cells - Cultured fibroblasts	297	277	267	0.963899	0.827298	Cterm;H8;TM6;TM7	ECL3;TM6;TM7	/	Intracellular retention of reference isoform	/
PTGIR	ENST00000594275	0.067	-0.374	-0.409	-0.352	0.308	-0.068	-0.341	-0.021	0.101	0.379	0.075	0.125	0.432	0.044	-0.257	1.195	Artery - Aorta	143	279	51	0.182796	0.370466	ECL1;ECL2;ICL1;ICL2;ICL3;Nterm;TM1;TM2;TM3;TM4;TM5;TM6	/	/	/	/
PTGIR	ENST00000596260	0.003	0.089	0.586	0.211	0.001	0.85	0.253	-0.059	0.102	0.337	0.055	-0.028	0.296	0.082	-0.321	0.52	Artery - Aorta	296	279	266	0.953405	0.766839	Cterm;ECL3;H8;TM7	ECL3;H8;TM6;TM7	H8;TM7	/	/
PTGIR	ENST00000597185	0.067	-0.493	-0.404	-0.382	0.609	-0.055	-0.352	-0.003	0.087	0.388	0.013	0.146	0.41	-0.082	-0.251	9.815	Artery - Aorta	115	279	23	0.0824373	0.297927	ECL1;ECL2;ECL3;ICL1;ICL2;ICL3;Nterm;TM1;TM2;TM3;TM4;TM5;TM6;TM7	/	/	/	/
PTGIR	ENST00000598865	0.066	-0.382	-0.401	-0.293	0.946	-0.067	-0.356	-0.025	0.092	0.357	0.061	0.026	0.357	0.008	-0.3	0	Adipose - Subcutaneous	174	279	82	0.293907	0.450777	ECL1;ECL2;ICL1;ICL2;Nterm;TM1;TM2;TM3;TM4;TM5	/	/	/	/
PTH1R	ENST00000422115	0.009	0.019	-0.951	-0.621	0.556	-0.965	-0.745	-0.096	-0.059	0.389	-0.112	0.024	0.252	0.206	-0.472	135.4	Kidney - Cortex	182	289	33	0.114187	0.306914	ECL1;ECL2;ECL3;ICL1;ICL2;ICL3;Nterm;TM1;TM2;TM3;TM4;TM5;TM6	/	H8	/	/
PTH2R	ENST00000617735	-0.015	-0.035	-0.357	-0.122	-0.229	-0.067	-0.164	-0.046	-0.061	-0.13	-0.183	-0.089	0.084	0.021	0.133	0.51	Brain - Frontal Cortex (BA9)	439	287	287	1	0.798182	Nterm	/	/	/	/
QRFPR	ENST00000334383	0.233	0.284	0.474	0.1	-0.512	0.002	0.062	-0.107	-0.117	-0.182	-0.168	-0.044	0.331	0.23	-0.727	0	Adipose - Subcutaneous	258	291	214	0.735395	0.598608	Cterm;ECL3;H8;TM5;TM6;TM7	ICL3;TM5;TM6	/	/	/
RXFP1	ENST00000423548	0.035	0.001	0.013	-0.005	0	0.07	0.005	0.007	0.014	0.019	0.015	0.011	0.049	0.015	0.053	0	Adipose - Subcutaneous	784	279	279	1	1.03567	/	Nterm	Nterm	/	/
RXFP1	ENST00000448688	-0.197	-0.128	-0.017	-0.022	-0.256	-0.06	-0.054	-0.019	0.046	0.069	-0.054	0	0.015	0.08	-0.066	0	Adipose - Subcutaneous	601	279	279	1	0.793923	Nterm	Nterm	/	/	/
RXFP1	ENST00000460056	-0.127	-0.019	0.008	0.007	-0.18	0.036	-0.048	-0.007	0.023	-0.011	0.019	0.004	-0.05	0.033	-0.108	0.34	Cells - Cultured fibroblasts	676	279	279	1	0.892999	Nterm	/	/	/	/
RXFP1	ENST00000470033	-0.029	-0.002	-0.019	0	-0.312	0.024	-0.044	-0.004	-0.013	-0.017	-0.031	-0.002	-0.032	-0.011	-0.014	0	Adipose - Subcutaneous	724	279	279	1	0.956407	Nterm	/	Nterm	/	/
RXFP1	ENST00000613319	-0.221	-0.069	-0.065	-0.042	-0.348	-0.001	-0.046	-0.027	0.025	0.037	-0.051	0.016	0.031	0.089	-0.113	0.39	Brain - Frontal Cortex (BA9)	626	279	279	1	0.826948	Nterm	/	/	/	/
S1PR1	ENST00000475821	-0.103	0.169	0.159	0.071	-0.235	0	0.107	0.26	-0.019	0.293	-0.08	0.195	0.182	0.422	-0.687	8.26	Adipose - Subcutaneous	178	272	136	0.5	0.465969	Cterm;ECL2;ECL3;H8;ICL3;TM4;TM5;TM6;TM7	/	/	/	/
S1PR3	ENST00000375851	0.894	0.303	0.056	0.279	0.001	0	0.234	0.341	-0.06	-0.21	-0.548	-0.365	0.305	0.15	-0.604	1.33	Esophagus - Muscularis	202	262	64	0.244275	0.534392	ECL1;ECL2;ICL1;ICL2;ICL3;Nterm;TM1;TM2;TM3;TM4;TM5;TM6	Cterm;ECL3;H8;TM6;TM7	Cterm;Cterm;H8;TM7	/	/
S1PR5	ENST00000590601	0.556	0.243	0.04	-0.097	0.039	0	0.212	0.194	-0.01	0.389	-0.469	-0.17	0.342	0.322	0.285	0.46	Brain - Spinal cord (cervical c-1)	75	272	16	0.0588235	0.188442	Cterm;ECL1;ECL2;ECL3;H8;ICL1;ICL2;ICL3;TM1;TM2;TM3;TM4;TM5;TM6;TM7	/	/	/	/
SCTR	ENST00000627145	0.015	0.083	0.56	0.088	0.557	0.008	0.035	-0.081	0.136	0.129	0.279	0.121	0.559	0.166	-0.279	0.33	Kidney - Medulla	243	260	87	0.334615	0.552273	Cterm;ECL2;ECL3;H8;ICL2;ICL3;TM3;TM4;TM5;TM6;TM7	Nterm	Nterm	/	/
SCTR	ENST00000630739	0.013	0.088	-0.436	0.037	-0.42	-0.068	0.011	-0.1	0.08	0.129	-0.072	0.149	0.441	0.508	0.06	3.45	Pancreas	150	260	87	0.334615	0.340909	Cterm;ECL2;ECL3;H8;ICL2;ICL3;Nterm;TM3;TM4;TM5;TM6;TM7	/	/	/	/
TAAR2	ENST00000275191	0.121	0.073	-0.05	-0.209	-0.014	-0.254	-0.197	-0.004	0.004	-0.076	-0.092	-0.025	-0.08	-0.063	-0.488	0	Adipose - Subcutaneous	306	275	272	0.989091	0.871795	Nterm;TM1	/	/	/	/
TACR1	ENST00000409848	0.017	-0.064	0.17	0.082	0	0.105	0.152	-0.022	-0.038	-0.054	-0.159	-0.077	-0.147	-0.053	-0.305	0.22	Cervix - Ectocervix	311	280	280	1	0.764128	Cterm;H8	/	/	Altered signalling properties	1310144
TACR2	ENST00000373307	-0.44	-0.051	-0.443	-0.345	0.024	-0.022	-0.434	-0.069	-0.118	-0.323	0.115	-0.051	0.118	-0.366	-0.478	23.39	Colon - Sigmoid	186	281	97	0.345196	0.467337	ECL1;ECL2;ICL1;ICL2;Nterm;TM1;TM2;TM3;TM4;TM5	/	/	/	/
TAS1R1	ENST00000351136	-0.004	0.002	-0.062	-0.063	-0.003	-0.041	-0.186	-0.004	0.064	-0.009	-0.119	0.026	0.02	-0.013	-0.288	1.51	Testis	587	254	254	1	0.697979	Nterm	Nterm	/	Altered ligand binding / efficacy	/
TAS1R1	ENST00000415267	0.005	-0.012	0	0.069	0.564	-0.001	0.074	0.032	0.074	-0.033	0.019	-0.054	0.048	-0.125	-0.484	0.14	Testis	247	254	13	0.0511811	0.293698	Cterm;ECL1;ECL2;ECL3;H8;ICL1;ICL2;ICL3;Nterm;TM1;TM2;TM3;TM4;TM5;TM6;TM7	ICL1;Nterm;TM2	Nterm	/	/
TAS2R1	ENST00000506620	0.006	0.959	0	-0.24	0.745	0.998	0.03	0.006	-0.075	-0.019	-0.449	0.13	0.122	0.85	0.155	1.88	Testis	61	274	60	0.218978	0.204013	Cterm;ECL2;ECL3;H8;ICL1;ICL2;ICL3;Nterm;TM1;TM3;TM4;TM5;TM6;TM7	/	/	/	/
TAS2R1	ENST00000514078	0.006	0.008	-0.014	-0.232	-0.254	-0.002	0.012	0	-0.05	-0.017	-0.043	0.088	-0.025	0.048	-0.034	0.49	Testis	155	274	154	0.562044	0.518395	Cterm;ECL3;H8;ICL1;ICL3;Nterm;TM1;TM5;TM6;TM7	/	/	/	/
TPRA1	ENST00000296210	0	-0.006	0.214	0.059	0	0.978	0.058	0.036	0.015	-0.01	-0.136	-0.197	-0.003	-0.128	-0.643	0.985	Skin - Not Sun Exposed (Suprapubic)	293	288	259	0.899306	0.785523	Cterm;ECL3;H8;ICL3;TM6;TM7	ECL3;H8;ICL3;TM5;TM6;TM7	ICL3	/	/
TPRA1	ENST00000462228	0	-0.242	0.212	-0.144	1	0.978	0.065	0.027	0.007	-0.011	-0.874	-0.44	0.002	-0.164	0.113	0.83	Cells - EBV-transformed lymphocytes	41	288	14	0.0486111	0.10992	Cterm;ECL1;ECL2;ECL3;H8;ICL1;ICL2;ICL3;TM1;TM2;TM3;TM4;TM5;TM6;TM7	/	/	/	/
TPRA1	ENST00000469111	0	0	0.202	0.084	0	0.977	0.042	0.019	0.02	-0.01	0.003	-0.028	-0.004	0.018	-0.652	0.16	Uterus	203	288	176	0.611111	0.544236	Cterm;ECL3;H8;ICL3;TM5;TM6;TM7	/	/	/	/
TPRA1	ENST00000490290	0	0	0.202	0.084	0	0.977	0.042	0.019	0.02	-0.01	0.003	-0.028	-0.004	0.018	-0.652	2.15	Cells - Cultured fibroblasts	203	288	176	0.611111	0.544236	Cterm;ECL3;H8;ICL3;TM5;TM6;TM7	/	/	/	/
TPRA1	ENST00000490643	0	-0.001	0.168	0.023	0	0.959	0.039	0.019	0.02	-0.01	-0.001	0.025	-0.003	0.026	-0.504	0.315	Cells - EBV-transformed lymphocytes	166	288	139	0.482639	0.44504	Cterm;ECL2;ECL3;H8;ICL3;TM4;TM5;TM6;TM7	/	/	/	/
VIPR1	ENST00000438259	-0.133	-0.477	-0.149	-0.392	0.868	-0.027	-0.321	-0.129	0.099	-0.056	-0.298	-0.249	0.394	-0.056	-0.418	31.72	Lung	247	262	180	0.687023	0.540481	ICL1;ICL2;Nterm;TM1;TM2;TM3;TM4	ECL1;TM2;TM3;TM4	/	/	/
VIPR1	ENST00000439731	0.026	0.143	0.605	0.101	0.907	0.004	0.035	-0.118	0.115	-0.058	-0.054	-0.042	0.556	0.346	-0.513	0.22	Brain - Cerebellum	219	262	90	0.343511	0.479212	Cterm;ECL1;ECL2;ECL3;H8;ICL3;TM2;TM3;TM4;TM5;TM6;TM7	ECL1;ICL1;ICL2;TM3;TM4	/	/	/
VIPR1	ENST00000450274	0.027	0.146	0.339	0.029	0.938	-0.963	0.028	-0.136	0.094	-0.062	0.036	0.108	0.205	0.063	-0.459	1.34	Lung	126	262	38	0.145038	0.275711	Cterm;ECL1;ECL2;ECL3;H8;ICL1;ICL2;ICL3;Nterm;TM2;TM3;TM4;TM5;TM6;TM7	/	/	/	/
XCR1	ENST00000395946	0.814	0.571	0.01	-0.308	0.015	0.016	0.048	-0.078	0.097	-0.209	-0.589	-0.426	0.51	0.269	0.097	0	Adipose - Subcutaneous	36	262	8	0.0305344	0.108108	Cterm;ECL1;ECL2;ECL3;H8;ICL1;ICL2;ICL3;TM1;TM2;TM3;TM4;TM5;TM6;TM7	/	/	/	/
MC1R	ENST00000555427	0.025	-0.346	0.371	0.022	0.089	0.381	-0.06	0.063	0.037	-0.201	0.115	0.021	-0.007	0.045	0.203	18.82	Testis	382	260	260	1	1.20505	/	/	Cterm	Altered signalling properties / Altered internalisation	/
TBXA2R	ENST00000411851	0.384	-0.101	0.057	-0.066	0.002	-0.013	0.021	-0.09	-0.022	0.015	0.027	0.109	0.29	0.113	0.088	4.14	Artery - Aorta	407	284	284	1	1.18659	/	Cterm;H8	Cterm;H8	Altered signalling properties	8613548
TBXA2R	ENST00000589966	0.554	0.075	0.251	0.178	-0.001	0.002	0.05	-0.025	-0.146	-0.291	0.023	-0.107	0.571	-0.232	-0.372	1.115	Kidney - Medulla	259	284	232	0.816901	0.755102	Cterm;ECL3;H8;ICL3;TM5;TM6;TM7	ECL2;ICL2;TM3;TM4;TM5	TM4	/	/
ADGRA1	ENST00000392606	0	-0.001	0.009	-0.036	0.007	0	-0.044	0.016	-0.001	0.02	0.111	0.005	0.069	0.026	0.059	11.33	Brain - Cortex	463	295	213	0.722034	0.826786	ECL1;ICL1;Nterm;TM1;TM2;TM3	/	/	/	/

## Sheet: S9
Table S9: switched couplings co-occurrence statistics (Fisher's exact test)
#GN1	GN2	AB	A	B	rest	LOR	Pvalue	(-)log(Pvalue)	Intersection
GNAS	GNAL	10	0	0	96	inf	3.13937e-14	31.0922	ACKR2|ENST00000492609,ACKR3|ENST00000447924,C5AR1|ENST00000594787,GHSR|ENST00000427970,GPR146|ENST00000427680,LTB4R2|ENST00000527924,LTB4R|ENST00000553481,P2RY8|ENST00000460672,PTGFR|ENST00000370756,S1PR3|ENST00000375851
GNAS	GNAI1	4	4	4	95	23.75	0.000835793	7.08713	C5AR1|ENST00000594787,CCR10|ENST00000591568,GPR85|ENST00000438062,PTGFR|ENST00000370756
GNAS	GNAI2	2	0	3	87	inf	0.00238892	6.03692	C5AR1|ENST00000594787,TACR2|ENST00000373307
GNAS	GNAI3	7	3	3	105	81.6667	2.54064e-07	15.1857	ACKR2|ENST00000492609,C5AR1|ENST00000594787,GHSR|ENST00000427970,GPR171|ENST00000480322,GPR85|ENST00000438062,LTB4R2|ENST00000527924,LTB4R|ENST00000553481
GNAS	GoA	2	4	8	89	5.5625	0.103426	2.2689	C5AR1|ENST00000594787,LTB4R2|ENST00000527924
GNAS	GoB	1	0	4	87	inf	0.0543478	2.91235	TACR2|ENST00000373307
GNAS	GNAZ	1	0	0	88	inf	0.011236	4.48864	S1PR3|ENST00000375851
GNAS	GNA11	6	0	0	93	inf	8.92435e-10	20.8371	CCKBR|ENST00000531712,GPR171|ENST00000480322,P2RY8|ENST00000460672,TACR2|ENST00000373307,TBXA2R|ENST00000411851,TBXA2R|ENST00000589966
GNAS	GNA14	4	0	2	87	inf	5.13745e-06	12.179	ADORA1|ENST00000618295,GPR171|ENST00000480322,LTB4R2|ENST00000527924,P2RY8|ENST00000460672
GNAS	GNA15	4	0	6	86	inf	6.32157e-05	9.66896	ACKR2|ENST00000492609,GPR146|ENST00000427680,GPR171|ENST00000480322,S1PR3|ENST00000375851
GNAS	GNAQ	7	0	2	86	inf	3.25789e-09	19.5422	C5AR1|ENST00000594787,CCKBR|ENST00000531712,GPR171|ENST00000480322,LTB4R2|ENST00000527924,P2RY8|ENST00000460672,S1PR3|ENST00000375851,TBXA2R|ENST00000589966
GNAS	GNA12	6	0	1	87	inf	8.59722e-09	18.5718	ADRA2C|ENST00000509482,GPR171|ENST00000480322,GPR85|ENST00000438062,LTB4R2|ENST00000527924,TBXA2R|ENST00000411851,TBXA2R|ENST00000589966
GNAS	GNA13	9	0	2	86	inf	3.84846e-11	23.9808	ACKR2|ENST00000492609,C5AR1|ENST00000594787,CCR10|ENST00000591568,GPR146|ENST00000427680,GPR171|ENST00000480322,LTB4R2|ENST00000527924,PTGFR|ENST00000370756,TACR2|ENST00000373307,TBXA2R|ENST00000589966
GNAS	Barr1-GRK2	8	0	12	86	inf	4.17701e-07	14.6885	ACKR3|ENST00000447924,C5AR1|ENST00000594787,GHSR|ENST00000427970,LTB4R2|ENST00000527924,LTB4R|ENST00000553481,PTGFR|ENST00000370756,S1PR3|ENST00000375851,TACR2|ENST00000373307
GNAL	GNAI1	3	4	0	87	inf	0.000261108	8.25058	C5AR1|ENST00000594787,MC2R|ENST00000399821,PTGFR|ENST00000370756
GNAL	GNAI2	5	0	2	87	inf	3.82576e-07	14.7763	C5AR1|ENST00000594787,MC2R|ENST00000399821,PTGIR|ENST00000597185,TAS2R1|ENST00000506620,VIPR1|ENST00000438259
GNAL	GNAI3	10	1	1	96	960	3.09579e-12	26.501	ACKR2|ENST00000492609,C5AR1|ENST00000594787,GHSR|ENST00000427970,GPR137|ENST00000536282,LTB4R2|ENST00000527924,LTB4R|ENST00000553481,MC2R|ENST00000399821,PTGIR|ENST00000597185,TAS2R1|ENST00000506620,VIPR1|ENST00000438259
GNAL	GoA	5	1	4	86	107.5	1.19152e-05	11.3377	C5AR1|ENST00000594787,HTR2A|ENST00000612998,LTB4R2|ENST00000527924,MC2R|ENST00000399821,TAS2R1|ENST00000506620
GNAL	GoB	0	0	1	86	nan	1	0
GNAL	GNAZ	1	0	0	88	inf	0.011236	4.48864	S1PR3|ENST00000375851
GNAL	GNA11	2	0	0	87	inf	0.000255363	8.27283	HTR2A|ENST00000612998,P2RY8|ENST00000460672
GNAL	GNA14	4	0	0	87	inf	3.74158e-07	14.7986	GHRHR|ENST00000409904,LTB4R2|ENST00000527924,P2RY8|ENST00000460672,PTGIR|ENST00000597185
GNAL	GNA15	7	0	1	86	inf	7.81565e-10	20.9697	ACKR2|ENST00000492609,GPR137|ENST00000536282,GPR146|ENST00000427680,HTR2A|ENST00000612998,MRGPRF|ENST00000320913,S1PR3|ENST00000375851,TAS2R1|ENST00000506620
GNAL	GNAQ	9	0	0	86	inf	8.51069e-13	27.7923	C5AR1|ENST00000594787,GHRHR|ENST00000409904,GPR137|ENST00000536282,LTB4R2|ENST00000527924,MRGPRF|ENST00000320913,P2RY8|ENST00000460672,PTGIR|ENST00000597185,S1PR3|ENST00000375851,VIPR1|ENST00000438259
GNAL	GNA12	3	0	0	86	inf	8.80561e-06	11.6401	LTB4R2|ENST00000527924,PTGIR|ENST00000597185,VIPR1|ENST00000438259
GNAL	GNA13	8	0	1	86	inf	7.4043e-11	23.3264	ACKR2|ENST00000492609,C5AR1|ENST00000594787,GPR146|ENST00000427680,LTB4R2|ENST00000527924,MC2R|ENST00000399821,MRGPRF|ENST00000320913,PTGFR|ENST00000370756,TAS2R1|ENST00000506620
GNAL	Barr1-GRK2	11	0	3	86	inf	2.57008e-12	26.6871	ACKR3|ENST00000447924,C5AR1|ENST00000594787,GHSR|ENST00000427970,GPR137|ENST00000536282,HTR2A|ENST00000612998,LTB4R2|ENST00000527924,LTB4R|ENST00000553481,MRGPRF|ENST00000320913,PTGFR|ENST00000370756,S1PR3|ENST00000375851,VIPR1|ENST00000438259
GNAI1	GNAI2	5	0	1	87	inf	1.15448e-07	15.9744	ADGRD1|ENST00000335486,ADGRL4|ENST00000401034,C5AR1|ENST00000594787,MC2R|ENST00000399821,PTH1R|ENST00000422115
GNAI1	GNAI3	10	1	2	91	455	2.7277e-11	24.325	ADGRD1|ENST00000335486,ADGRL4|ENST00000401034,C5AR1|ENST00000594787,GPR85|ENST00000438062,GPR85|ENST00000449735,GPRC5C|ENST00000481232,GPRC5C|ENST00000582473,MC2R|ENST00000399821,PTH1R|ENST00000422115,VIPR1|ENST00000450274
GNAI1	GoA	12	3	1	92	368	2.05993e-12	26.9084	ADORA1|ENST00000367235,ADORA1|ENST00000640524,AVPR2|ENST00000370049,C5AR1|ENST00000594787,GPR85|ENST00000449735,GPRC5C|ENST00000481232,GPRC5C|ENST00000582473,HTR2C|ENST00000371950,MC2R|ENST00000399821,PTH1R|ENST00000422115,VIPR1|ENST00000450274,MC1R|ENST00000555427
GNAI1	GoB	8	0	0	88	inf	7.54142e-12	25.6106	ADGRD1|ENST00000335486,ADGRL4|ENST00000401034,AVPR2|ENST00000370049,GPR161|ENST00000367836,GPR161|ENST00000546300,GPRC5C|ENST00000481232,GPRC5C|ENST00000582473,PTH1R|ENST00000422115
GNAI1	GNAZ	2	0	0	87	inf	0.000255363	8.27283	ADORA1|ENST00000367235,ADORA1|ENST00000640524
GNAI1	GNA11	1	0	2	91	inf	0.0319149	3.44468	HTR2C|ENST00000371950
GNAI1	GNA14	5	0	0	86	inf	2.15033e-08	17.6551	ADORA1|ENST00000367235,ADORA1|ENST00000640524,AVPR2|ENST00000370049,GCGR|ENST00000570996,PTH1R|ENST00000422115
GNAI1	GNA15	5	0	5	86	inf	4.12276e-06	12.399	ADGRD1|ENST00000335486,GPR141|ENST00000450180,GPR176|ENST00000543580,GPRC5C|ENST00000481232,GPRC5C|ENST00000582473
GNAI1	GNAQ	4	0	2	87	inf	5.13745e-06	12.179	ADGRD1|ENST00000335486,ADGRL4|ENST00000401034,AVPR2|ENST00000370049,C5AR1|ENST00000594787
GNAI1	GNA12	7	0	2	86	inf	3.25789e-09	19.5422	ADGRL4|ENST00000401034,AVPR2|ENST00000370049,GCGR|ENST00000570996,GPR85|ENST00000438062,GPR85|ENST00000449735,HTR2C|ENST00000371950,VIPR1|ENST00000450274
GNAI1	GNA13	10	1	3	86	286.667	1.76234e-10	22.4592	ADGRD1|ENST00000335486,C5AR1|ENST00000594787,CCR10|ENST00000591568,GPR141|ENST00000450180,GPR161|ENST00000367836,GPR161|ENST00000546300,GPR85|ENST00000449735,HTR2C|ENST00000371950,MC2R|ENST00000399821,PTGFR|ENST00000370756
GNAI1	Barr1-GRK2	12	0	5	86	inf	4.04671e-12	26.2331	ADGRD1|ENST00000335486,ADGRL4|ENST00000401034,AVPR2|ENST00000370049,C5AR1|ENST00000594787,GCGR|ENST00000570996,GPR85|ENST00000449735,GPRC5C|ENST00000481232,GPRC5C|ENST00000582473,HTR2C|ENST00000371950,PTGFR|ENST00000370756,PTH1R|ENST00000422115,VIPR1|ENST00000450274
GNAI2	GNAI3	10	3	0	87	inf	1.65219e-11	24.8263	ADGRD1|ENST00000335486,ADGRL4|ENST00000401034,C5AR1|ENST00000594787,GPR157|ENST00000465853,MC2R|ENST00000399821,PTGER2|ENST00000557436,PTGIR|ENST00000597185,PTH1R|ENST00000422115,TAS2R1|ENST00000506620,VIPR1|ENST00000438259
GNAI2	GoA	7	0	0	86	inf	1.05556e-10	22.9718	C5AR1|ENST00000594787,GPR157|ENST00000465853,GPRC5B|ENST00000566822,MC2R|ENST00000399821,OPRM1|ENST00000522555,PTH1R|ENST00000422115,TAS2R1|ENST00000506620
GNAI2	GoB	6	0	0	87	inf	1.31191e-09	20.4518	ADGRD1|ENST00000335486,ADGRL4|ENST00000401034,GPR157|ENST00000465853,PTGER2|ENST00000557436,PTH1R|ENST00000422115,TACR2|ENST00000373307
GNAI2	GNAZ	0	0	0	87	nan	1	0
GNAI2	GNA11	1	0	0	86	inf	0.0114943	4.46591	TACR2|ENST00000373307
GNAI2	GNA14	6	0	0	86	inf	1.40239e-09	20.3851	GPR157|ENST00000465853,OPRM1|ENST00000522555,PTGER2|ENST00000557436,PTGIR|ENST00000594275,PTGIR|ENST00000597185,PTH1R|ENST00000422115
GNAI2	GNA15	3	0	1	86	inf	3.40483e-05	10.2877	ADGRD1|ENST00000335486,GPR157|ENST00000465853,TAS2R1|ENST00000506620
GNAI2	GNAQ	8	0	0	86	inf	8.98351e-12	25.4356	ADGRD1|ENST00000335486,ADGRL4|ENST00000401034,C5AR1|ENST00000594787,GPR157|ENST00000465853,PTGER2|ENST00000557436,PTGIR|ENST00000594275,PTGIR|ENST00000597185,VIPR1|ENST00000438259
GNAI2	GNA12	5	0	0	86	inf	2.15033e-08	17.6551	ADGRL4|ENST00000401034,PTGER2|ENST00000557436,PTGIR|ENST00000594275,PTGIR|ENST00000597185,VIPR1|ENST00000438259
GNAI2	GNA13	6	0	0	86	inf	1.40239e-09	20.3851	ADGRD1|ENST00000335486,C5AR1|ENST00000594787,GPR157|ENST00000465853,MC2R|ENST00000399821,TACR2|ENST00000373307,TAS2R1|ENST00000506620
GNAI2	Barr1-GRK2	9	0	0	86	inf	8.51069e-13	27.7923	ADGRD1|ENST00000335486,ADGRL4|ENST00000401034,C5AR1|ENST00000594787,GPRC5B|ENST00000566822,OPRM1|ENST00000522555,PTGER2|ENST00000557436,PTH1R|ENST00000422115,TACR2|ENST00000373307,VIPR1|ENST00000438259
GNAI3	GoA	11	0	5	88	inf	1.95835e-11	24.6563	C5AR1|ENST00000594787,GPR157|ENST00000465853,GPR162|ENST00000545321,GPR85|ENST00000449735,GPRC5C|ENST00000481232,GPRC5C|ENST00000582473,LTB4R2|ENST00000527924,MC2R|ENST00000399821,PTH1R|ENST00000422115,TAS2R1|ENST00000506620,VIPR1|ENST00000450274
GNAI3	GoB	7	0	0	86	inf	1.05556e-10	22.9718	ADGRD1|ENST00000335486,ADGRL4|ENST00000401034,GPR157|ENST00000465853,GPRC5C|ENST00000481232,GPRC5C|ENST00000582473,PTGER2|ENST00000557436,PTH1R|ENST00000422115
GNAI3	GNAZ	0	0	0	87	nan	1	0
GNAI3	GNA11	1	0	1	88	inf	0.0222222	3.80666	GPR171|ENST00000480322
GNAI3	GNA14	6	1	2	87	261	2.07397e-07	15.3886	GPR157|ENST00000465853,GPR171|ENST00000480322,LTB4R2|ENST00000527924,PTGER2|ENST00000557436,PTGIR|ENST00000597185,PTH1R|ENST00000422115
GNAI3	GNA15	13	0	3	86	inf	5.98737e-14	30.4465	ACKR2|ENST00000492609,ADGRD1|ENST00000335486,FZD10|ENST00000539839,GPR137|ENST00000536282,GPR137|ENST00000536667,GPR137|ENST00000540370,GPR157|ENST00000465853,GPR160|ENST00000492492,GPR162|ENST00000545321,GPR171|ENST00000480322,GPRC5C|ENST00000481232,GPRC5C|ENST00000582473,TAS2R1|ENST00000506620
GNAI3	GNAQ	13	0	2	86	inf	1.28661e-14	31.9842	ADGRD1|ENST00000335486,ADGRL4|ENST00000401034,C5AR1|ENST00000594787,FZD10|ENST00000539839,GPR137|ENST00000536282,GPR137|ENST00000536667,GPR157|ENST00000465853,GPR162|ENST00000545321,GPR171|ENST00000480322,LTB4R2|ENST00000527924,PTGER2|ENST00000557436,PTGIR|ENST00000597185,VIPR1|ENST00000438259
GNAI3	GNA12	9	0	1	87	inf	6.99719e-12	25.6855	ADGRL4|ENST00000401034,GPR171|ENST00000480322,GPR85|ENST00000438062,GPR85|ENST00000449735,LTB4R2|ENST00000527924,PTGER2|ENST00000557436,PTGIR|ENST00000597185,VIPR1|ENST00000438259,VIPR1|ENST00000450274
GNAI3	GNA13	11	0	0	86	inf	1.00534e-14	32.2309	ACKR2|ENST00000492609,ADGRD1|ENST00000335486,C5AR1|ENST00000594787,FZD10|ENST00000539839,GPR157|ENST00000465853,GPR160|ENST00000492492,GPR171|ENST00000480322,GPR85|ENST00000449735,LTB4R2|ENST00000527924,MC2R|ENST00000399821,TAS2R1|ENST00000506620
GNAI3	Barr1-GRK2	16	0	10	86	inf	5.58172e-13	28.2141	ADGRD1|ENST00000335486,ADGRL4|ENST00000401034,C5AR1|ENST00000594787,GHSR|ENST00000427970,GPR137|ENST00000536282,GPR137|ENST00000540370,GPR160|ENST00000492492,GPR85|ENST00000449735,GPRC5C|ENST00000481232,GPRC5C|ENST00000582473,LTB4R2|ENST00000527924,LTB4R|ENST00000553481,PTGER2|ENST00000557436,PTH1R|ENST00000422115,VIPR1|ENST00000438259,VIPR1|ENST00000450274
GoA	GoB	6	0	2	87	inf	3.22169e-08	17.2508	ADORA2A|ENST00000496258,AVPR2|ENST00000370049,GPR157|ENST00000465853,GPRC5C|ENST00000481232,GPRC5C|ENST00000582473,PTH1R|ENST00000422115
GoA	GNAZ	3	1	3	86	86	0.000601082	7.41678	ADORA1|ENST00000367235,ADORA1|ENST00000640524,ADORA2A|ENST00000496258
GoA	GNA11	2	0	2	86	inf	0.00149813	6.50354	HTR2A|ENST00000612998,HTR2C|ENST00000371950
[truncated: 58 more rows]
